# Supplementary material for: PCSK9 facilitates melanoma pathogenesis via a network regulating tumor immunity
Source: J Exp Clin Cancer Res. 2023 Jan 2;42:2. doi: 10.1186/s13046-022-02584-y (PMC9806914; doi:10.1186/s13046-022-02584-y)
Supplement: Supplementary file 20 — Additional file 20: Table S1. Sequence of primers used for analyzing mouse genes by RT-PCR. [file 13046_2022_2584_MOESM20_ESM.xlsx]

## Sheet: Sheet1
Additional file 20: Table S1. Sequence of primers used for analyzing mouse genes by RT-PCR.
Gene	Forward primer (5’-3’)	Reverse primer (5’-3’)
Pcsk9	TTGCAGCAGCTGGGAACTT	CCGACTGTGATGACCTCTGGA
Ldhd	GAAGGCAGTTGTAGGGAGCC	AGGAGGTTGACACCTGTGCAT
Arg1	TTGGGTGGATGCTCACACTG	TTGCCCATGCAGATTCCC
Cyp27a1	GCCTCACCTATGGGATCTTCA	CAAAGCCTGACGCAGATG
Fcgr2b	GACCGTTTCTTTTCACTTCCCC	TCCCAGCAGCAAGATTTAGCA
Tnfrsf9	TGTCACAGAAAACCACAGTGTC	CGTTGTGGGTAGAGGAGCAA
Pdl1	GCTCCAAAGGACTTGTACGTG	TGATCTGAAGGGCAGCATTTC
Lag3	AGAGGAGGGGTTATCTGGCA	GGGACTAGCAATCATCGAGGC
B7h4 (Vtcn1)	TCCCTCTCCATGGCTTCCTT	GTGATGAAGTGCTTGCCTGA
Klrc1	CCTCCTCCTTTGGCCTCATC	CTGAAATGGAGCTGCGAGGA
PvrIg (Cd112r)	CCACTGGGAAACCCCAAACA	TTGGGGCAGAGAGTCCTGGAT
b-actin	TGTCCACCTTCCAGCAGATGT	AGCTCAGTAACAGTCCGCCTAG
Cyth4	ACTGGTCCTCTTGGCTACC	CAATCTCATCCTTCAGTTTCTGGAT
Dennd1c	AGCAAGCTCAGCACTCTGAC	CACTGTGGAGAGGACACAGAC
Aoah	AGCTCAATCCCTGTAACGGC	AAGTGAAGCCACCTCATTGG
Tbc1d10c	GAAGAGGTGAGGTGCAGCAAG	CGGCACTGGATCTTTACCTTC
Epsti1	TCTACTTGGTGCCACAACGG	TCATCCCTCTTGAGCTTTTGC
Gimap7	GCTAGAGTCCTGGTGCAGTC	TGGAATCCAGGTGCCTCC
Faslg	TCCGTGAGTTCACCAACCAA	TGAGTGGGGGTTCCCTGTTA
Ccl4	CTGTGCAAACCTAACCCCGA	AGGGTCAGAGCCCATTGGT
Ccl5	ATATGGCTCGGACACCACTC	CTTCGAGTGACAAACACGACTG
Ccr7	TCCTTGTCATTTTCCAGGTGT	TCAGTATCACCAGCCCGTTG
Cxcr6	TGGGCTTCTCTTCTGATGCCA	ACTGTGCCAAAGACCCACTC
