# Supplementary material for: PCSK9 facilitates melanoma pathogenesis via a network regulating tumor immunity
Source: J Exp Clin Cancer Res. 2023 Jan 2;42:2. doi: 10.1186/s13046-022-02584-y (PMC9806914; doi:10.1186/s13046-022-02584-y)
Supplement: Supplementary file 21 — Additional file 21: Table S2. PCSK9 associated DEGs in primary melanoma. [file 13046_2022_2584_MOESM21_ESM.xlsx]

## Sheet: Table S2a
Additional file 21: Table S2a. PCSK9 associated DEGs in primary melanoma
Gene	Gene ID	Cytoband	Altered group mean	Unaltered group mean	Altered group sd	Unaltered group sd	Log2 Ratio	p-Value	q-Value	Higher expression in
PAEP	5047	9q34.3	11.79	4.74	4.38	4.29	7.04	1.68e-07	2.181e-05	Altered group
PCSK9	255738	1p32.3	9.4	2.47	0.96	1.99	6.93	5.02e-25	1e-20	Altered group
OCA2	4948	15q12-q13.1	10.93	5.2	2.32	4.23	5.73	1.56e-11	8.01e-09	Altered group
CFAP61	26074	20p11.23	8.07	3.09	2.9	2.85	4.98	5.43e-08	8.705e-06	Altered group
SLC38A8	146167	16q23.3	6.25	1.28	4.24	2.55	4.97	1.843e-05	0.0008094	Altered group
HES2	54626	1p36.31	8.31	3.69	3.01	2.61	4.62	3.75e-07	4.055e-05	Altered group
NMRK2	27231	19p13.3	7.02	2.46	3.49	2.92	4.56	4.225e-06	0.0002603	Altered group
SLC7A4	6545	22q11.21	8.9	4.56	2.88	3.24	4.34	4.53e-07	4.673e-05	Altered group
TRPM1	4308	15q13.3	12.1	7.89	1.27	4.03	4.21	6.33e-17	1.27e-13	Altered group
ATP6V0D2	245972	8q21.3	8.13	4.08	3.38	2.73	4.05	1.376e-05	0.0006512	Altered group
ARHGAP8	23779	22q13.31	7.34	3.35	2.47	2.53	3.99	1.56e-07	2.068e-05	Altered group
PRDM7	11105	16q24.3	8.26	4.39	2.65	3.37	3.87	7.23e-07	6.579e-05	Altered group
PMEL	6490	12q13.2	18.67	14.83	1.02	4.32	3.84	2.43e-20	8.11e-17	Altered group
LINC00520	645687	14q22.3	9.27	5.55	2.09	3.17	3.72	2.11e-08	3.874e-06	Altered group
SLC16A6	9120	17q24.2	9.83	6.31	2.48	2.8	3.51	1.235e-06	0.0001014	Altered group
SLC5A10	125206	17p11.2	6.67	3.38	1.53	2.26	3.3	5.41e-10	1.72e-07	Altered group
CA8	767	8q12.1	7.82	4.54	2.26	3.33	3.28	7.86e-07	6.961e-05	Altered group
PNLIPRP3	119548	10q25.3	5.53	2.3	2.59	2.52	3.23	8.125e-06	0.0004327	Altered group
UBAP1L	390595	15q22.31	7.3	4.09	2.27	2.09	3.21	1.314e-06	0.0001074	Altered group
TYRP1	7306	9p23	11.74	8.62	4.9	5.52	3.13	0.007962	0.0485	Altered group
RDH8	50700	19p13.2	5.77	2.74	2.76	2.91	3.02	4.414e-05	0.001516	Altered group
SLC24A4	123041	14q32.12	7.74	4.76	2.49	2.57	2.97	1.402e-05	0.0006557	Altered group
SCUBE1	80274	22q13.2	5.26	2.3	3.87	2.04	2.97	0.001764	0.0189	Altered group
KIF1A	547	2q37.3	6.97	4.07	3.93	3.26	2.9	0.002465	0.0231	Altered group
GADL1	339896	3p24.1-p23	3.97	1.08	3.01	1.79	2.89	0.0001977	0.004384	Altered group
GABRA5	2558	15q12	4.59	1.71	2.75	2.37	2.88	7.597e-05	0.002281	Altered group
LINC00698	285401	3p14.2	4.48	1.6	2.81	2.19	2.88	9.471e-05	0.002605	Altered group
TRIM63	84676	1p36.11	11.43	8.58	1.05	3.3	2.86	8.47e-14	7.37e-11	Altered group
KRTAP19-1	337882	21q22.11	4.98	2.13	2.82	2.53	2.85	0.0001149	0.003016	Altered group
RHCG	51458	15q26.1	7.15	4.31	3.46	3.01	2.85	0.0009623	0.0129	Altered group
OR2C3	81472	1q44	3.93	1.1	3.02	1.72	2.83	0.000257	0.005225	Altered group
HSPB8	26353	12q24.23	10.66	7.84	1.4	2.41	2.82	1.43e-09	4.02e-07	Altered group
SPACA3	124912	17q11.2	4.08	1.25	2.51	1.67	2.82	3.181e-05	0.001206	Altered group
ADCY2	108	5p15.31	7.73	4.91	3.04	3.46	2.82	0.0003098	0.005999	Altered group
TSPAN10	83882	17q25.3	11.98	9.17	1.5	2.86	2.81	5.86e-09	1.304e-06	Altered group
GNAL	2774	18p11.21	8.26	5.48	1.83	2.39	2.78	3.68e-07	4.004e-05	Altered group
PTPRU	10076	1p35.3	10.77	8.03	2.05	2.2	2.75	2.918e-06	0.0001945	Altered group
MAPK4	5596	18q21.1-q21.2	7.94	5.2	3.73	3.67	2.74	0.002661	0.0243	Altered group
NECAB2	54550	16q23.3	5.77	3.06	2.38	2.36	2.71	2.783e-05	0.001097	Altered group
ADAM11	4185	17q21.31	8.04	5.33	2.25	2	2.7	1.363e-05	0.0006499	Altered group
PRR5-ARHGAP8	553158	22q13.31	3.96	1.26	2.53	1.92	2.7	6.028e-05	0.001922	Altered group
SLC45A2	51151	5p13.2	12.41	9.76	0.94	3.33	2.65	1.6e-14	1.52e-11	Altered group
OR7A5	26659	19p13.1	6.47	3.82	1.61	2.87	2.65	8.37e-08	1.223e-05	Altered group
POU3F1	5453	1p34.3	8.64	5.98	1.69	2.34	2.65	2.09e-07	2.539e-05	Altered group
VEPH1	79674	3q25.31-q25.32	8.75	6.11	1.59	2.81	2.63	6.84e-08	1.046e-05	Altered group
ABCB5	340273	7p21.1	10.22	7.61	2.11	3.92	2.62	9.45e-06	0.0004852	Altered group
ELSPBP1	64100	19q13.33	3.28	0.66	3.3	1.64	2.62	0.001302	0.0155	Altered group
ENTHD1	150350	22q13.1	8.05	5.45	2.83	3.06	2.6	0.000331	0.006349	Altered group
MCF2	4168	Xq27.1	4.4	1.8	3.6	2.22	2.6	0.00293	0.0255	Altered group
DNER	92737	2q36.3	5.39	2.79	3.94	2.96	2.6	0.005838	0.0399	Altered group
TTC39A	22996	1p32.3	9.53	6.96	2.78	2.79	2.58	0.0003106	0.006004	Altered group
MYLK3	91807	16q11.2	5.8	3.23	2.34	1.94	2.57	4.094e-05	0.001441	Altered group
KIT	3815	4q12	10.86	8.32	1.79	3.06	2.54	1.092e-06	9.184e-05	Altered group
CAMK1G	57172	1q32.2	6.63	4.12	2.42	1.92	2.51	8.592e-05	0.002471	Altered group
PAK6	56924	15q15.1	6.97	4.51	2.6	2.32	2.46	0.0002395	0.005006	Altered group
BMP7	655	20q13.31	7.8	5.34	3.16	3.48	2.46	0.001707	0.0185	Altered group
MYO16	23026	13q33.3	5.76	3.32	2.3	1.83	2.44	6.631e-05	0.002068	Altered group
MLIP	90523	6p12.1	7.01	4.59	2.5	3.28	2.43	0.000201	0.004433	Altered group
SLC6A17	388662	1p13.3	11.6	9.17	1.42	3.06	2.42	3.6e-08	6.275e-06	Altered group
AATBC	284837	21q22.3	6.84	4.42	1.75	1.75	2.42	1.841e-06	0.0001401	Altered group
EPHX1	2052	1q42.12	12.97	10.55	1.76	1.36	2.42	1.953e-06	0.0001448	Altered group
TRABD2A	129293	2p11.2	7.2	4.79	1.93	2.12	2.41	7.928e-06	0.0004244	Altered group
CDH1	999	16q22.1	12.26	9.86	1.33	3.71	2.4	1.05e-08	2.121e-06	Altered group
GPR143	4935	Xp22.2	12.34	9.95	0.7	3.62	2.39	5.5e-18	1.22e-14	Altered group
AS3MT	57412	10q24.32	7.64	5.26	1.75	2.05	2.38	2.336e-06	0.0001664	Altered group
NR4A3	8013	9q22	9.86	7.48	2.03	2	2.38	1.848e-05	0.0008099	Altered group
RFPL2	10739	22q12.3	5.3	2.92	2.51	2.02	2.38	0.0002367	0.004977	Altered group
GFOD1	54438	6p24.1-p23	6.25	3.88	2.5	1.97	2.37	0.0002369	0.004977	Altered group
ANKRD30B	374860	18p11.21	5.69	3.34	2.27	2.54	2.34	9.425e-05	0.002602	Altered group
PRRT4	401399	7q32.1	6.47	4.15	2.02	2.64	2.32	2.609e-05	0.001045	Altered group
TFF3	7033	21q22.3	6.42	4.1	2.36	2.63	2.32	0.0001634	0.003844	Altered group
RTN4R	65078	22q11.21	9.56	7.25	1.7	1.89	2.31	2.239e-06	0.0001613	Altered group
PLEKHG4B	153478	5p15.33	5.68	3.38	2.87	2.03	2.3	0.001194	0.0148	Altered group
NCCRP1	342897	19q13.2	6.49	4.19	3.16	2.75	2.29	0.002867	0.0252	Altered group
GPRC5A	9052	12p13.1	9.41	7.13	1.56	2.49	2.28	6.59e-07	6.198e-05	Altered group
TINCR	257000	19p13.3	7.16	4.88	1.73	2.51	2.28	3.762e-06	0.0002362	Altered group
CDH3	1001	16q22.1	11.69	9.43	1.75	2.89	2.27	4.806e-06	0.0002855	Altered group
MAST1	22983	19p13.13	7.01	4.75	1.52	2.07	2.26	5.15e-07	5.156e-05	Altered group
PLEKHA6	22874	1q32.1	8.68	6.41	2.14	2.45	2.26	7.146e-05	0.002181	Altered group
GPR85	54329	7q31.1	8.14	5.88	2.5	1.81	2.26	0.0003885	0.007066	Altered group
PADI3	51702	1p36.13	3.24	1	2.99	1.43	2.24	0.002107	0.021	Altered group
LINC00589	619351	8p12	6.24	4.02	2.11	2.85	2.22	7.815e-05	0.002325	Altered group
MGAT5B	146664	17q25.2	9.89	7.68	1.49	2.52	2.21	5.35e-07	5.273e-05	Altered group
QPCT	25797	2p22.2	13.23	11.03	1.23	2.33	2.2	1.43e-08	2.788e-06	Altered group
KCNH1	3756	1q32.2	7.48	5.29	1.71	2.43	2.19	5.192e-06	0.000304	Altered group
PKLR	5313	1q22	6.39	4.2	2.59	3.15	2.19	0.0007842	0.0112	Altered group
CLDN14	23562	21q22.13	5.52	3.33	2.95	2.59	2.19	0.002466	0.0231	Altered group
UCHL1	7345	4p13	8.18	5.99	3.38	2.62	2.19	0.006628	0.043	Altered group
GCNT3	9245	15q22.2	3.9	1.76	1.84	1.65	2.14	2.008e-05	0.0008613	Altered group
ST6GALNAC1	55808	17q25.1	4.88	2.74	2.83	2.03	2.14	0.00198	0.0203	Altered group
RAMP1	10267	2q37.3	7.87	5.75	3.08	2.66	2.13	0.004233	0.0325	Altered group
MLANA	2315	9p24.1	14.18	12.06	0.96	3.9	2.12	1.23e-10	4.57e-08	Altered group
DLL3	10683	19q13.2	9.53	7.41	1.53	2.62	2.12	1.554e-06	0.0001225	Altered group
GPR150	285601	5q15	3.4	1.28	2.36	1.42	2.12	0.0003858	0.007054	Altered group
CAPG	822	2p11.2	12.94	10.83	2.47	2.29	2.11	0.0006909	0.0104	Altered group
KLK4	9622	19q13.41	3.96	1.86	2.4	1.96	2.1	0.0005442	0.00886	Altered group
SLC27A3	11000	1q21.3	11.7	9.61	1.29	1.99	2.09	1.2e-07	1.658e-05	Altered group
PTGES	9536	9q34.11	8.82	6.73	1.84	2.04	2.09	2.8e-05	0.001099	Altered group
SLAMF9	89886	1q23.2	5.81	3.72	2.44	2.71	2.09	0.0006911	0.0104	Altered group
OGDHL	55753	10q11.23	5.88	3.8	2.53	2.8	2.08	0.001039	0.0136	Altered group
SNCB	6620	5q35.2	5.4	3.33	3.12	2.42	2.07	0.005624	0.039	Altered group
HES6	55502	2q37.3	10.76	8.7	1.53	1.54	2.06	2.71e-06	0.0001852	Altered group
PGBD5	79605	1q42.13	8	5.96	1.87	1.83	2.04	4.442e-05	0.001522	Altered group
CES1	1066	16q12.2	6.02	3.98	2.2	2.62	2.04	0.0003085	0.005992	Altered group
OTUD7A	161725	15q13.3	5.04	3.01	1.88	1.57	2.03	5.319e-05	0.001758	Altered group
LINC00473	90632	6q27	8.89	6.86	1.3	2.45	2.02	2.32e-07	2.728e-05	Altered group
CTSV	1515	9q22.33	7.67	5.7	1.19	1.76	1.98	7.17e-08	1.081e-05	Altered group
WIPF3	644150	7p14.3	7.12	5.14	1.39	2.39	1.97	1.079e-06	9.12e-05	Altered group
C1QL4	338761	12q13.12	5.94	3.97	1.82	2.19	1.97	5.189e-05	0.001723	Altered group
TMEM151A	256472	11q13.2	4.75	2.8	1.95	2.18	1.95	0.0001318	0.00331	Altered group
PRUNE2	158471	9q21.2	9.4	7.45	2.69	2.53	1.95	0.002909	0.0254	Altered group
IP6K3	117283	6p21.31	5.55	3.6	2.82	2.86	1.95	0.004303	0.0328	Altered group
SYNC	81493	1p35.1	7.44	5.5	1.69	1.93	1.94	2.482e-05	0.001012	Altered group
LINC00488	677779	3q13.13	3.97	2.03	2.63	2.3	1.94	0.002492	0.0233	Altered group
HPDL	84842	1p34.1	8.5	6.56	1.52	1.6	1.93	5.964e-06	0.0003442	Altered group
RBPMS2	348093	15q22.31	8.49	6.55	2.15	2.01	1.93	0.0004095	0.007346	Altered group
BIRC7	79444	20q13.33	11.17	9.25	1.47	2.99	1.92	4.177e-06	0.0002581	Altered group
L1CAM	3897	Xq28	12.41	10.48	1.91	2.92	1.92	0.0001316	0.00331	Altered group
WNK2	65268	9q22.31	7.34	5.42	2.4	2.78	1.92	0.001339	0.0158	Altered group
NPW	283869	16p13.3	4.74	2.82	2.58	2.04	1.92	0.002356	0.0225	Altered group
DIPK1C	125704	18q22.3	7.87	5.97	1.75	3.22	1.91	5.548e-05	0.001818	Altered group
LHB	3972	19q13.33	4.57	2.67	1.95	1.68	1.9	0.0001699	0.003947	Altered group
AQP6	363	12q13.12	3.72	1.83	1.67	1.4	1.89	2.829e-05	0.001106	Altered group
DPP4	1803	2q24.2	7.4	5.52	2.2	1.96	1.88	0.0007124	0.0105	Altered group
PLPP4	196051	10q26.12	6.52	4.64	2.3	2.52	1.88	0.001072	0.0139	Altered group
SCARB1	949	12q24.31	13.44	11.57	1.36	1.38	1.87	1.907e-06	0.000143	Altered group
NRAP	4892	10q25.3	3.52	1.65	2.49	1.98	1.87	0.002168	0.0214	Altered group
SPATS1	221409	6p21.1	5.03	3.17	2.2	2.6	1.86	0.000795	0.0113	Altered group
TM4SF19	116211	3q29	6.22	4.36	2.4	2.44	1.86	0.001699	0.0185	Altered group
AVPI1	60370	10q24.2	11.02	9.16	1.25	1.38	1.85	5.71e-07	5.579e-05	Altered group
OR7C1	26664	19p13.1	4.57	2.72	2.28	2.32	1.85	0.001138	0.0144	Altered group
KREMEN2	79412	16p13.3	7.5	5.67	1.22	2.09	1.83	4.47e-07	4.634e-05	Altered group
RIPK4	54101	21q22.3	10.42	8.59	1.52	2.55	1.83	1.376e-05	0.0006512	Altered group
RIMS4	140730	20q13.12	5.75	3.92	2.25	2.32	1.83	0.001118	0.0143	Altered group
FUT3	2525	19p13.3	3.87	2.04	2.4	2.04	1.83	0.001881	0.0196	Altered group
ISM1	140862	20p12.1	6.91	5.09	2.65	2.19	1.83	0.004287	0.0327	Altered group
MME	4311	3q25.2	9.78	7.95	2.85	3.1	1.83	0.007511	0.0466	Altered group
MICAL1	64780	6q21	12.44	10.62	1.02	1.22	1.82	2.57e-08	4.672e-06	Altered group
KCP	375616	7q32.1	6.02	4.21	1.94	1.92	1.82	0.0002799	0.005569	Altered group
NAT8	9027	2p13.1	3.57	1.75	2.23	1.76	1.82	0.001042	0.0136	Altered group
HCG4	54435	6p22.1	7.45	5.63	2.74	2.71	1.82	0.00579	0.0397	Altered group
KCNAB2	8514	1p36.31	12.47	10.67	1.2	1.79	1.81	3.95e-07	4.205e-05	Altered group
CTTNBP2	83992	7q31.31	8.07	6.26	1.39	2.53	1.81	4.137e-06	0.0002565	Altered group
TAF7L	54457	Xq22.1	4.74	2.93	2.76	2.19	1.81	0.006137	0.0412	Altered group
SHB	6461	9p13.1	9.2	7.39	2.12	1.78	1.8	0.0007008	0.0104	Altered group
SULT1C2	6819	2q12.3	7.01	5.22	2.45	2.79	1.79	0.002929	0.0255	Altered group
DNASE2B	58511	1p31.1-p22.3	5.89	4.1	2.51	2.79	1.79	0.003514	0.0288	Altered group
EPHA4	2043	2q36.1	8.49	6.73	1.78	2.18	1.77	0.0001519	0.003652	Altered group
GSDME	1687	7p15.3	10.04	8.29	1.08	1.79	1.76	9.91e-08	1.388e-05	Altered group
BAIAP2L1	55971	7q21.3-q22.1	9.92	8.16	1.28	2.17	1.76	1.907e-06	0.000143	Altered group
RASD2	23551	22q12.3	7.79	6.03	1.53	1.74	1.76	2.286e-05	0.0009458	Altered group
PADI1	29943	1p36.13	3.37	1.6	1.56	1.87	1.76	3.093e-05	0.001182	Altered group
SLC6A12	6539	12p13.33	6.72	4.96	1.58	1.82	1.76	3.69e-05	0.001329	Altered group
AHNAK2	113146	14q32.33	11.38	9.62	1.77	2.3	1.76	0.0001481	0.003606	Altered group
PRODH	5625	22q11.21	6.68	4.92	2.28	2.55	1.75	0.001898	0.0197	Altered group
ANKRD9	122416	14q32.31	8.6	6.88	1.14	1.31	1.72	4.66e-07	4.762e-05	Altered group
CHRNB4	1143	15q25.1	3.72	2	1.82	1.7	1.72	0.0002446	0.00508	Altered group
MT1G	4495	16q13	7.08	5.37	1.41	2.36	1.7	1.374e-05	0.0006512	Altered group
WIPI1	55062	17q24.2	12.27	10.58	0.9	1.25	1.69	7.69e-09	1.604e-06	Altered group
TGM5	9333	15q15.2	3.07	1.38	2.63	1.9	1.69	0.006956	0.0443	Altered group
BHLHE41	79365	12p12.1	11.57	9.89	1.05	1.72	1.68	1.39e-07	1.867e-05	Altered group
SLC30A2	7780	1p36.11	5.2	3.52	2.29	2.13	1.68	0.002676	0.0243	Altered group
KNDC1	85442	10q26.3	3.74	2.08	2.35	2.02	1.67	0.003471	0.0286	Altered group
FSTL4	23105	5q31.1	5.62	3.95	2.46	2.11	1.67	0.004919	0.0356	Altered group
ECM1	1893	1q21.2	13.06	11.41	0.91	1.81	1.65	1.15e-08	2.279e-06	Altered group
SEPTIN3	55964	22q13.2	10.59	8.94	1.62	2.41	1.65	0.0001191	0.003077	Altered group
RASD1	51655	17p11.2	7.8	6.16	2.26	1.91	1.65	0.002773	0.0247	Altered group
CTSK	1513	1q21.3	13.13	11.49	1.67	1.99	1.64	0.000166	0.003888	Altered group
CELSR1	9620	22q13.31	11.06	9.44	0.72	1.98	1.63	3.62e-11	1.58e-08	Altered group
RASEF	158158	9q21.32	5.18	3.55	2.58	2.57	1.62	0.008313	0.0497	Altered group
NPM2	10361	8p21.3	6.42	4.81	2.47	2.5	1.61	0.006707	0.0434	Altered group
MLPH	79083	2q37.3	12.97	11.38	0.7	2.25	1.6	1.85e-11	8.8e-09	Altered group
GOLGA7B	401647	10q24.2	9.77	8.17	1.14	2.05	1.6	1.387e-06	0.0001124	Altered group
COBL	23242	7p12.1	7.48	5.88	2.07	2.86	1.6	0.001948	0.0201	Altered group
AGAP11	119385	10q23.2	4.74	3.14	2.26	1.56	1.6	0.003418	0.0282	Altered group
C2ORF72	257407	2q37.1	6.06	4.47	2.43	2.23	1.6	0.006225	0.0416	Altered group
CDK2	1017	12q13.2	13.61	12.03	0.82	1.58	1.58	3.54e-09	8.54e-07	Altered group
RNLS	55328	10q23.31	7.53	5.96	1.45	1.63	1.58	4.89e-05	0.001648	Altered group
TBC1D2	55357	9q22.33	9.42	7.85	1.14	1.11	1.57	1.978e-06	0.0001462	Altered group
ATP10A	57194	15q12	10.87	9.3	1.47	1.87	1.57	6.071e-05	0.00193	Altered group
BEAN1	146227	16q21	6.73	5.16	1.5	2.13	1.57	8.035e-05	0.002355	Altered group
IGDCC4	57722	15q22.31	8.42	6.86	1.56	2	1.57	0.0001287	0.003271	Altered group
KCNIP3	30818	2q11.1	9.36	7.8	1.24	1.76	1.56	7.307e-06	0.0003993	Altered group
ASS1	445	9q34.11	7.94	6.38	2.28	1.88	1.56	0.004637	0.0344	Altered group
AK5	26289	1p31.1	6.13	4.57	2.4	2.4	1.56	0.00659	0.0429	Altered group
GSTP1	2950	11q13.2	14.44	12.89	1.6	1.44	1.55	0.0001872	0.004221	Altered group
LONRF3	79836	Xq24	5.82	4.27	1.97	1.96	1.55	0.001522	0.0173	Altered group
ITPKB	3707	1q42.12	13.5	11.95	1.05	1.39	1.54	6.92e-07	6.447e-05	Altered group
ACTG1P25	148709	1q32.1	4.77	3.24	1.69	1.56	1.53	0.0003836	0.007021	Altered group
ANGPTL2	23452	9q33.3	10.75	9.22	2.03	1.6	1.53	0.002068	0.0208	Altered group
DIPK1B	138311	9q34.3	10.66	9.14	1.05	1.61	1.52	8.5e-07	7.461e-05	Altered group
IRX6	79190	16q12.2	8.22	6.7	1.63	2.79	1.52	0.0003418	0.006478	Altered group
TTYH2	94015	17q25.1	11.78	10.27	0.88	1.47	1.51	4.24e-08	7.199e-06	Altered group
GALNT3	2591	2q24.3	8.96	7.45	1.1	1.89	1.51	1.878e-06	0.0001419	Altered group
EFHD1	80303	2q37.1	9.11	7.6	1.94	2.22	1.51	0.00169	0.0184	Altered group
CYP1A1	1543	15q24.1	5.65	4.15	2.29	2.38	1.51	0.006181	0.0414	Altered group
FBXO27	126433	19q13.2	6.79	5.29	1.68	2.06	1.5	0.0004972	0.008331	Altered group
C16ORF89	146556	16p13.3	5.38	3.88	2.33	2.49	1.5	0.00717	0.0453	Altered group
CCNO	10309	5q11.2	6.73	5.25	1.53	2.28	1.49	0.0002029	0.004465	Altered group
ASIP	434	20q11.22	2.91	1.42	1.92	1.38	1.49	0.001614	0.018	Altered group
SYT5	6861	19q13.42	5.7	4.21	1.94	2.42	1.49	0.001895	0.0197	Altered group
ADAMTS2	9509	5q35.3	8.82	7.32	2.33	1.68	1.49	0.007199	0.0454	Altered group
EVA1C	59271	21q22.11	7.98	6.51	1.39	1.62	1.46	7.072e-05	0.002163	Altered group
ABCD1	215	Xq28	11.98	10.51	1.4	1.35	1.46	7.914e-05	0.002341	Altered group
ALDH1L2	160428	12q23.3	9.1	7.63	1.89	1.71	1.46	0.001673	0.0183	Altered group
HES4	57801	1p36.33	6.11	4.66	1.68	1.67	1.45	0.000626	0.009671	Altered group
TMEM255A	55026	Xq24	8.31	6.86	1.95	2.9	1.45	0.002749	0.0246	Altered group
ADAMTSL5	339366	19p13.3	6.97	5.52	1.18	1.79	1.44	1.071e-05	0.0005317	Altered group
FBLN5	10516	14q32.12	9.65	8.21	1.88	1.79	1.44	0.001891	0.0197	Altered group
DPYSL4	10570	10q26.3	7.95	6.52	1.94	2.35	1.43	0.002697	0.0243	Altered group
ARHGEF4	50649	2q21.1	6.16	4.73	2.2	2.46	1.43	0.006892	0.0441	Altered group
SLC7A5	8140	16q24.2	14.73	13.31	1.16	1.49	1.42	9.697e-06	0.0004966	Altered group
SPTBN2	6712	11q13.2	9.83	8.4	1.71	2.31	1.42	0.0009829	0.0132	Altered group
GDF1	2657	19p13.11	7.86	6.43	1.79	2.12	1.42	0.001435	0.0166	Altered group
MCF2L	23263	13q34	10.08	8.65	2.24	2.24	1.42	0.007882	0.0481	Altered group
UPP1	7378	7p12.3	11.72	10.31	1.03	1.33	1.41	2.141e-06	0.0001559	Altered group
FAM167A	83648	8p23.1	6.36	4.95	1.91	1.96	1.41	0.002669	0.0243	Altered group
ACCSL	390110	11p11.2	4.33	2.92	1.93	2.27	1.41	0.002866	0.0252	Altered group
DUSP15	128853	20q11.21	7.08	5.67	1.99	2.12	1.41	0.003706	0.0297	Altered group
CKB	1152	14q32.33	10.01	8.6	2.06	1.94	1.41	0.004461	0.0335	Altered group
BMPR1B	658	4q22.3	6.9	5.49	2.21	2.76	1.41	0.00808	0.0489	Altered group
RUNX3	864	1p36.11	11.75	10.35	1.34	1.8	1.4	8.121e-05	0.00237	Altered group
KCNK15	60598	20q13.12	5.4	4	1.8	1.81	1.4	0.00166	0.0183	Altered group
GAPDHS	26330	19q13.12	9.34	7.94	1.83	3.4	1.4	0.002638	0.0242	Altered group
TMEM54	113452	1p35.1	10.26	8.87	1.28	1.57	1.39	5.342e-05	0.001762	Altered group
ZNF703	80139	8p11.23	10.13	8.74	1.39	1.59	1.39	0.0001301	0.003289	Altered group
ONECUT1	3175	15q21.3	3.76	2.36	1.91	2.03	1.39	0.002874	0.0252	Altered group
FAT2	2196	5q33.1	6.84	5.44	1.98	2.33	1.39	0.003903	0.0308	Altered group
RAB32	10981	6q24.3	11.47	10.09	0.81	1.02	1.38	4.6e-08	7.734e-06	Altered group
SEMA6A	57556	5q23.1	11.82	10.44	1.33	1.82	1.38	9.203e-05	0.002559	Altered group
MFSD12	126321	19p13.3	14.1	12.73	0.95	1.42	1.37	9.36e-07	8.006e-05	Altered group
SPHK1	8877	17q25.1	9.89	8.52	1.2	1.49	1.37	2.757e-05	0.001094	Altered group
BAMBI	25805	10p12.1	11.81	10.44	1.2	1.54	1.37	2.897e-05	0.001126	Altered group
TUBB4A	10382	19p13.3	12.52	11.15	1.51	2.05	1.37	0.0004134	0.007393	Altered group
SLC7A2	6542	8p22	8.64	7.27	1.55	1.88	1.37	0.000525	0.00866	Altered group
ACOT11	26027	1p32.3	7.47	6.1	1.99	1.98	1.37	0.004587	0.0342	Altered group
ACTG2	72	2p13.1	8.1	6.74	2.1	1.74	1.36	0.006828	0.0438	Altered group
KCNQ5	56479	6q13	7.85	6.5	1.94	2.55	1.35	0.004374	0.0332	Altered group
CHRNA7	1139	15q13.3	3.14	1.8	2.1	1.7	1.35	0.007085	0.0449	Altered group
KIAA1522	57648	1p35.1	10.37	9.02	1.13	1.26	1.34	1.574e-05	0.0007194	Altered group
BICDL1	92558	12q24.23	8.08	6.73	1.5	2	1.34	0.0004806	0.008167	Altered group
ENO2	2026	12p13.31	12.19	10.87	0.98	1.65	1.33	2.218e-06	0.0001609	Altered group
APOLD1	81575	12p13.1	9.99	8.66	1.55	1.36	1.33	0.0006507	0.009923	Altered group
PNMA6A	84968	Xq28	8.29	6.96	1.63	2.25	1.33	0.001182	0.0147	Altered group
LRRC43	254050	12q24.31	4.1	2.77	1.76	1.66	1.33	0.002171	0.0214	Altered group
CSTB	1476	21q22.3	13.43	12.11	1.12	1.13	1.32	1.758e-05	0.000784	Altered group
DNAJA4	55466	15q25.1	11.63	10.31	1.31	2.01	1.32	0.000137	0.003411	Altered group
LINC02249	26082	15q13.2	3.36	2.03	1.63	1.97	1.32	0.001173	0.0146	Altered group
ARL9	132946	4q12	3.61	2.3	1.12	1.52	1.31	2.051e-05	0.0008736	Altered group
LAMA1	284217	18p11.31	10.26	8.95	1.83	2.6	1.31	0.00377	0.0301	Altered group
MAD1L1	8379	7p22.3	11.83	10.53	1.1	1.01	1.3	1.739e-05	0.0007788	Altered group
TTYH3	80727	7p22.3	13.99	12.7	1.53	1.05	1.3	0.0007136	0.0105	Altered group
TPPP	11076	5p15.33	8.54	7.23	1.61	2.1	1.3	0.001233	0.015	Altered group
CACNA1D	776	3p21.1	6.74	5.44	1.95	2.38	1.3	0.006084	0.041	Altered group
SLC16A7	9194	12q14.1	5.4	4.11	1.58	1.78	1.29	0.001102	0.0141	Altered group
GDPD5	81544	11q13.4-q13.5	10.4	9.11	1.7	1.28	1.29	0.002018	0.0205	Altered group
CHRFAM7A	89832	15q13.2	5.32	4.03	1.72	1.76	1.29	0.002303	0.0222	Altered group
H2AJ	55766	12p12.3	11.33	10.06	1.12	1.5	1.28	2.907e-05	0.001126	Altered group
PRR5	55615	22q13.31	9.49	8.2	1.17	1.42	1.28	4.338e-05	0.001498	Altered group
CSRP2	1466	12q21.2	8.29	7.01	1.73	1.77	1.28	0.002585	0.0239	Altered group
PAK6-AS1	644809		2.97	1.68	1.79	1.64	1.28	0.003214	0.0271	Altered group
POPDC3	64208	6q21	7.8	6.52	1.96	2.42	1.28	0.006812	0.0437	Altered group
PSEN2	5664	1q42.13	11.56	10.29	1.05	1.04	1.27	1.195e-05	0.0005809	Altered group
TRPM6	140803	9q21.13	4.55	3.29	1.67	1.93	1.27	0.002204	0.0216	Altered group
GLB1L3	112937	11q25	2.74	1.47	2	1.95	1.27	0.008072	0.0489	Altered group
BDH1	622	3q29	9.69	8.44	0.76	1.41	1.26	6.73e-08	1.037e-05	Altered group
CYB561A3	220002	11q12.2	12.31	11.05	1.07	1.03	1.26	1.736e-05	0.0007788	Altered group
FHL2	2274	2q12.2	10.43	9.17	1.14	1.55	1.26	4.036e-05	0.001432	Altered group
RAB17	64284	2q37.3	10.42	9.16	1.21	2.13	1.26	0.0001015	0.002739	Altered group
ST6GALNAC3	256435	1p31.1	8.39	7.13	1.58	1.81	1.26	0.001399	0.0164	Altered group
SLC24A5	283652	15q21.1	11.15	9.89	1.55	2.7	1.26	0.00142	0.0165	Altered group
MC1R	4157	16q24.3	10.76	9.5	1.62	1.56	1.26	0.001654	0.0182	Altered group
EN2	2020	7q36.3	9.1	7.85	1.75	1.82	1.26	0.003184	0.027	Altered group
MYO1D	4642	17q11.2	13.05	11.8	0.98	1.38	1.25	5.594e-06	0.0003256	Altered group
HEXA-AS1	80072	15q23	5.96	4.72	1.13	1.28	1.25	4.13e-05	0.001448	Altered group
AGAP2-AS1	100130776	12q14.1	10.33	9.09	1.21	1.1	1.25	9.144e-05	0.002552	Altered group
TFAP2A	7020	6p24.3	12.92	11.68	0.75	1.88	1.24	6.19e-08	9.608e-06	Altered group
CHRNA3	1136	15q25.1	3.89	2.65	1.68	1.56	1.24	0.002617	0.024	Altered group
AKR7A3	22977	1p36.13	4.55	3.31	1.74	1.34	1.24	0.00337	0.028	Altered group
RAB3A	5864	19p13.11	8.48	7.25	1.08	1.08	1.23	2.79e-05	0.001098	Altered group
STXBP1	6812	9q34.11	13.21	11.97	1.16	1.18	1.23	6.691e-05	0.00208	Altered group
TYR	7299	11q14.3	13.7	12.47	1.46	3.64	1.23	0.001505	0.0171	Altered group
FBXL7	23194	5p15.1	9.69	8.46	1.73	1.84	1.23	0.003601	0.0293	Altered group
FAM102A	399665	9q34.11	12.33	11.11	0.86	0.9	1.22	1.204e-06	9.962e-05	Altered group
GSTO1	9446	10q25.1	12.68	11.46	0.88	0.96	1.22	1.7e-06	0.0001309	Altered group
STARD10	10809	11q13.4	9.89	8.67	1.36	0.99	1.22	0.0003956	0.007169	Altered group
BAIAP2L2	80115	22q13.1	8.75	7.53	1.35	2.12	1.22	0.0004573	0.007945	Altered group
SLC19A3	80704	2q36.3	5.52	4.3	1.88	2.21	1.22	0.007025	0.0447	Altered group
FAM180B	399888	11p11.2	5.32	4.11	0.98	1.83	1.21	1.088e-05	0.0005365	Altered group
SLC1A4	6509	2p14	12.05	10.84	1.78	1.51	1.21	0.004767	0.035	Altered group
BIK	638	22q13.2	4.71	3.5	1.77	2.03	1.21	0.004951	0.0357	Altered group
SPECC1	92521	17p11.2	9.95	8.74	0.93	1.44	1.2	4.795e-06	0.0002855	Altered group
OTX1	5013	2p15	5.8	4.6	1.22	1.81	1.2	0.0001845	0.004175	Altered group
TBC1D16	125058	17q25.3	12.12	10.92	1.1	1.28	1.19	5.31e-05	0.001758	Altered group
QPCTL	54814	19q13.32	10.28	9.11	0.99	0.89	1.18	1.587e-05	0.0007222	Altered group
SNTA1	6640	20q11.21	10.22	9.04	1.25	1.21	1.18	0.0002479	0.00512	Altered group
MFSD2A	84879	1p34.2	7.86	6.68	1.48	1.72	1.18	0.001414	0.0165	Altered group
KY	339855	3q22.2	2.8	1.63	1.8	1.74	1.18	0.006535	0.0427	Altered group
LINC00479	150135	21q22.3	2.55	1.37	1.82	1.68	1.18	0.006772	0.0436	Altered group
SMIM4	440957	3p21.1	8.62	7.45	0.97	0.9	1.17	1.379e-05	0.0006512	Altered group
NANS	54187	9q22.33	11.41	10.24	1.12	0.76	1.17	7.857e-05	0.002327	Altered group
TPCN2	219931	11q13.3	10.59	9.42	1.42	1.38	1.17	0.001021	0.0134	Altered group
PIERCE1	138162		5.99	4.82	1.74	1.17	1.17	0.005246	0.0372	Altered group
CRYM	1428	16p12.2	4.49	3.32	1.75	2.44	1.17	0.006424	0.0424	Altered group
GYPC	2995	2q14.3	12.62	11.47	0.98	1.22	1.16	1.695e-05	0.0007679	Altered group
RAB27A	5873	15q21.3	11.55	10.4	1.01	1.17	1.16	2.603e-05	0.001044	Altered group
RAB38	23682	11q14.2	11.31	10.15	1.34	1.97	1.16	0.000669	0.0101	Altered group
TNFAIP3	7128	6q23.3	10.5	9.35	1.46	1.31	1.16	0.001383	0.0162	Altered group
IGSF8	93185	1q23.2	12.99	11.85	0.79	1.17	1.15	7.67e-07	6.854e-05	Altered group
FBXO32	114907	8q24.13	10.89	9.73	1.32	1.07	1.15	0.0005213	0.008626	Altered group
HAO2	51179	1p12	2.23	1.08	1.81	1.6	1.15	0.007645	0.0471	Altered group
CCDC171	203238	9p22.3	6.34	5.21	1.52	1.16	1.14	0.002299	0.0221	Altered group
GRTP1	79774	13q34	5.71	4.56	1.59	1.81	1.14	0.003279	0.0275	Altered group
C11ORF96	387763	11p11.2	10.27	9.14	1	1.43	1.13	3.16e-05	0.001203	Altered group
HSD17B14	51171	19q13.33	9.52	8.39	1.39	1.57	1.13	0.001153	0.0145	Altered group
SCRN1	9805	7p14.3	11.23	10.1	1.44	2.06	1.13	0.00172	0.0186	Altered group
BABAM2-AS1	100302650	2p23.2	4.81	3.68	1.77	1.73	1.13	0.007485	0.0465	Altered group
GPR137B	7107	1q42.3	11.98	10.87	0.89	1.15	1.12	7.062e-06	0.0003896	Altered group
IRX3	79191	16q12.2	8.29	7.17	1.25	1.62	1.12	0.0004868	0.008226	Altered group
DHDH	27294	19q13.33	4	2.88	1.31	1.42	1.12	0.0006996	0.0104	Altered group
ATP11AUN	400165	13q34	1.45	0.33	1.39	0.78	1.12	0.001084	0.014	Altered group
PIK3CD	5293	1p36.22	11.73	10.62	0.83	1.28	1.11	2.621e-06	0.000181	Altered group
NCS1	23413	9q34.11	11.2	10.09	0.97	1.09	1.11	2.537e-05	0.001026	Altered group
SMPD2	6610	6q21	9.05	7.94	1.11	1	1.11	0.0001255	0.00322	Altered group
CAPN3	825	15q15.1	12.31	11.2	1.37	2.2	1.11	0.001401	0.0164	Altered group
GPR61	83873	1p13.3	2	0.88	1.77	0.92	1.11	0.007779	0.0477	Altered group
DEXI	28955	16p13.13	10.68	9.58	0.81	0.66	1.1	2.344e-06	0.0001664	Altered group
TRIM62	55223	1p35.1	9.78	8.68	0.86	0.98	1.1	4.933e-06	0.0002914	Altered group
AK4	205	1p31.3	8.23	7.14	0.98	1.48	1.1	3.703e-05	0.001329	Altered group
FN3K	64122	17q25.3	10.45	9.35	1.12	1.32	1.1	0.0001618	0.003825	Altered group
TESK2	10420	1p34.1	8.66	7.56	1.12	1.32	1.1	0.0001703	0.003947	Altered group
TSKU	25987	11q13.5	10.68	9.57	1.13	1.47	1.1	0.0001918	0.004285	Altered group
KRTCAP3	200634	2p23.3	4.14	3.04	1.75	1.64	1.1	0.008275	0.0496	Altered group
LINC00518	221718	6p24.3	9.51	8.42	1.03	2.38	1.09	0.0001081	0.002863	Altered group
DUSP10	11221	1q41	9.76	8.67	1.09	1.47	1.09	0.000139	0.003437	Altered group
SAMM50	25813	22q13.31	11.86	10.78	1.13	0.84	1.09	0.0001977	0.004384	Altered group
ITPRIP	85450	10q25.1	10.53	9.45	1.31	1.22	1.09	0.0009485	0.0129	Altered group
PFKP	5214	10p15.2	11.67	10.59	1.36	1.4	1.09	0.001327	0.0157	Altered group
CAMK2N2	94032	3q27.1	5.48	4.39	1.52	1.65	1.09	0.0032	0.0271	Altered group
SPTBN4	57731	19q13.2	4.92	3.83	1.57	1.44	1.09	0.004192	0.0323	Altered group
GREB1	9687	2p25.1	11.07	9.99	0.65	1.88	1.08	7.18e-08	1.081e-05	Altered group
MRPS2	51116	9q34.3	11.05	9.97	0.96	0.8	1.08	3.319e-05	0.001244	Altered group
NAV2-AS6	100126784	11p15.1	8.27	7.19	1.18	1.6	1.08	0.0003872	0.007066	Altered group
RPP25	54913	15q24.2	10.44	9.36	1.28	1.32	1.08	0.000788	0.0112	Altered group
ITGA7	3679	12q13.2	10.84	9.76	1.59	2.11	1.08	0.005445	0.0382	Altered group
CENPV	201161	17p11.2	5.99	4.91	1.66	2.09	1.08	0.007421	0.0463	Altered group
RAB36	9609	22q11.23	8.4	7.34	0.9	1.61	1.07	1.716e-05	0.0007758	Altered group
TOM1	10043	22q12.3	11.68	10.6	0.95	0.8	1.07	3.074e-05	0.001177	Altered group
SH3D21	79729	1p34.3	8.68	7.61	1.12	1.36	1.07	0.0002344	0.004939	Altered group
C10ORF90	118611	10q26.2	9.09	8.02	1.22	2.13	1.07	0.0006947	0.0104	Altered group
SH3PXD2B	285590	5q35.1	11.56	10.49	1.38	1.13	1.07	0.00168	0.0184	Altered group
LIPE	3991	19q13.2	8.11	7.05	1.46	1.29	1.07	0.00267	0.0243	Altered group
AXIN2	8313	17q24.1	7.6	6.52	1.53	1.55	1.07	0.003819	0.0304	Altered group
RAB20	55647	13q34	9.16	8.08	1.68	1.36	1.07	0.007169	0.0453	Altered group
SNCA	6622	4q22.1	11.79	10.72	0.58	1.51	1.06	6.92e-09	1.474e-06	Altered group
SHTN1	57698	10q25.3	10.49	9.44	1.2	1.23	1.06	0.0005039	0.008408	Altered group
ALMS1P1	200420	2p13.1	2.92	1.85	1.51	1.35	1.06	0.0037	0.0297	Altered group
PLD1	5337	3q26.31	9.76	8.7	0.94	1.19	1.05	3.632e-05	0.001322	Altered group
SLC7A8	23428	14q11.2	11.84	10.8	1.23	1.55	1.05	0.0007689	0.0111	Altered group
SLC25A48	153328	5q31.1	1.57	0.52	1.61	1.05	1.05	0.006288	0.0418	Altered group
SCD	6319	10q24.31	14.48	13.43	0.99	1.16	1.04	7.076e-05	0.002163	Altered group
NEDD4L	23327	18q21.31	11.91	10.87	1.03	1.25	1.04	0.0001258	0.003221	Altered group
HAGHL	84264	16p13.3	9.17	8.13	1.31	1.37	1.04	0.001376	0.0162	Altered group
CPEB1	64506	15q25.2	8.03	6.98	1.32	2	1.04	0.001659	0.0183	Altered group
UPK1A	11045	19q13.12	3.56	2.52	1.5	1.7	1.04	0.004303	0.0328	Altered group
SMCO3	440087	12p12.3	4.15	3.11	1.54	1.49	1.04	0.00523	0.0371	Altered group
APOC1	341	19q13.32	11.82	10.78	1.56	1.96	1.04	0.006049	0.0409	Altered group
TOB1	10140	17q21.33	10.34	9.31	0.89	0.89	1.03	2.094e-05	0.0008826	Altered group
TUBB3	10381	16q24.3	12.07	11.04	1.33	1.45	1.03	0.001785	0.019	Altered group
CCL20	6364	2q36.3	4.44	3.41	1.4	2.29	1.03	0.003243	0.0273	Altered group
KAAG1	353219	6p22.3	2.8	1.77	1.5	1.43	1.03	0.00452	0.0339	Altered group
NPAS2	4862	2q11.2	10.66	9.63	0.67	1.53	1.02	3.31e-07	3.619e-05	Altered group
LGALS3	3958	14q22.3	13.79	12.77	0.93	1.54	1.02	4.716e-05	0.001598	Altered group
ARSG	22901	17q24.2	7.52	6.5	0.94	1.62	1.02	5.591e-05	0.00182	Altered group
ZNF749	388567	19q13.43	7.79	6.78	0.95	1.27	1.02	6.17e-05	0.001952	Altered group
TEKT3	64518	17p12	3.65	2.62	1.05	1.18	1.02	0.0001764	0.004038	Altered group
ACSF2	80221	17q21.33	9.19	8.16	1.52	1.39	1.02	0.00515	0.0367	Altered group
CTRB2	440387	16q23.1	1.63	0.61	1.63	1.06	1.02	0.00831	0.0497	Altered group
RFLNB	359845	17p13.3	10.79	9.78	0.9	1.29	1.01	3.377e-05	0.001254	Altered group
SLC39A11	201266	17q24.3-q25.1	9.88	8.87	0.94	0.91	1.01	5.522e-05	0.001813	Altered group
NAV2	89797	11p15.1	12.18	11.16	0.97	1.24	1.01	7.735e-05	0.002311	Altered group
TMEM191A	84222	22q11.21	4.69	3.68	1.29	1.28	1.01	0.001541	0.0174	Altered group
MT1F	4494	16q13	7.46	6.45	1.33	1.74	1.01	0.002155	0.0213	Altered group
GPR157	80045	1p36.22	5.6	4.59	1.39	1.27	1.01	0.002838	0.025	Altered group
LRMDA	83938	10q22.2-q22.3	7.72	6.72	0.96	1.33	1	8.156e-05	0.002377	Altered group
FOSL2	2355	2p23.2	10.22	9.22	1.03	1.09	1	0.0001912	0.004278	Altered group
ELF4	2000	Xq26.1	9.41	8.41	1.04	1.19	1	0.000213	0.004651	Altered group
SEMA6D	80031	15q21.1	8.43	7.43	1.07	1.85	1	0.0003524	0.006601	Altered group
CREG2	200407	2q11.2	1.99	0.99	1.18	1.11	1	0.000742	0.0108	Altered group
PKMYT1	9088	16p13.3	9.9	8.9	1.33	1.15	1	0.002213	0.0216	Altered group
C21ORF91	54149	21q21.1	9.97	8.97	1.33	1.47	1	0.002256	0.0218	Altered group
LRAT	9227	4q32.1	6.4	5.39	1.49	2.59	1	0.006488	0.0425	Altered group
ANKRD39	51239	2q11.2	9.31	8.32	0.84	0.82	0.99	1.882e-05	0.000821	Altered group
SORD	6652	15q21.1	9.93	8.94	0.85	0.96	0.99	1.967e-05	0.0008488	Altered group
WHRN	25861	9q32	10.05	9.06	0.95	1.09	0.99	8.791e-05	0.0025	Altered group
EIF3C	8663	16p11.2	9.75	8.76	1.01	1.23	0.99	0.0001723	0.00398	Altered group
FOXM1	2305	12p13.33	11.43	10.45	1.13	0.96	0.99	0.0005555	0.008999	Altered group
GPR3	2827	1p36.11	7.45	6.46	1.21	1.12	0.99	0.001079	0.014	Altered group
CNNM1	26507	10q24.2	7.62	6.62	1.18	2.33	0.99	0.001131	0.0143	Altered group
ACVR2B-AS1	100128640	3p22.2	6.27	5.28	1.23	1.35	0.99	0.001172	0.0146	Altered group
AGPAT2	10555	9q34.3	11.38	10.38	1.35	1.08	0.99	0.002535	0.0235	Altered group
C3ORF18	51161	3p21.31	7.81	6.82	1.34	1.52	0.99	0.002609	0.024	Altered group
MITF	4286	3p13	12.92	11.93	1.03	1.62	0.98	0.0002626	0.005307	Altered group
ESRP1	54845	8q22.1	9.08	8.1	1.05	2.29	0.98	0.0004477	0.007843	Altered group
CTSL	1514	9q21.33	13.28	12.3	1.21	1.17	0.98	0.001166	0.0146	Altered group
N4BP3	23138	5q35.3	7.3	6.32	1.33	1.54	0.98	0.002682	0.0243	Altered group
PLXNC1	10154	12q22	11.1	10.12	1.48	2.08	0.98	0.00652	0.0427	Altered group
ATP6AP1	537	Xq28	13.5	12.53	0.77	0.74	0.97	6.755e-06	0.0003768	Altered group
ATP6V0C	527	16p13.3	13.34	12.37	0.91	0.79	0.97	5.837e-05	0.001885	Altered group
PRICKLE3	4007	Xp11.23	8.74	7.77	0.91	0.71	0.97	6.045e-05	0.001924	Altered group
ST7	7982	7q31.2	10.85	9.88	0.92	0.81	0.97	6.625e-05	0.002068	Altered group
UMODL1	89766	21q22.3	1.9	0.94	0.87	0.92	0.96	4.204e-05	0.001466	Altered group
ABHD6	57406	3p14.3	9.54	8.58	0.95	1.04	0.96	0.0001153	0.003021	Altered group
TMEM138	51524	11q12.2	10.25	9.29	1.03	0.71	0.96	0.0002861	0.005644	Altered group
FAM124A	220108	13q14.3	7.12	6.15	1.13	1.38	0.96	0.0007675	0.011	Altered group
HHAT	55733	1q32.2	8.85	7.91	0.96	1.18	0.95	0.000166	0.003888	Altered group
TUBB2A	7280	6p25.2	12.66	11.71	1.01	0.99	0.95	0.000248	0.00512	Altered group
SNX8	29886	7p22.3	11.22	10.27	1.02	0.94	0.95	0.0002626	0.005307	Altered group
ACTL10	170487	20q11.22	5.73	4.79	1.15	1.23	0.95	0.0009887	0.0132	Altered group
SH3TC1	54436	4p16.1	10.01	9.06	1.29	1.39	0.95	0.002696	0.0243	Altered group
NAXE	128240	1q22	12.1	11.16	0.77	0.84	0.94	1.082e-05	0.0005351	Altered group
OAZ3	51686	1q21.3	5.28	4.34	0.9	0.96	0.94	8.805e-05	0.002501	Altered group
GPR153	387509	1p36.31	11.05	10.11	0.94	1.18	0.94	0.00013	0.003289	Altered group
EEPD1	80820	7p14.2	8.13	7.19	0.99	0.99	0.94	0.0002573	0.005225	Altered group
PPM1H	57460	12q14.1-q14.2	10.13	9.19	1.01	1.49	0.94	0.0003505	0.006583	Altered group
PLEKHA5	54477	12p12.3	10.72	9.79	1.06	1.27	0.94	0.0005237	0.008652	Altered group
C10ORF67	256815	10p12.2	2.94	2	1.09	1.29	0.94	0.0006206	0.009625	Altered group
MRPL41	64975	9q34.3	10.29	9.34	1.21	0.99	0.94	0.001536	0.0174	Altered group
MBLAC1	255374	7q22.1	6.53	5.59	0.78	0.9	0.93	1.428e-05	0.0006636	Altered group
PITRM1	10531	10p15.2	11.98	11.05	0.79	0.71	0.93	1.735e-05	0.0007788	Altered group
VPS18	57617	15q15.1	11.52	10.58	0.8	0.74	0.93	1.874e-05	0.0008195	Altered group
TUBA1C	84790	12q13.12	13	12.07	0.87	0.84	0.93	5.787e-05	0.001875	Altered group
MTCL1	23255	18p11.22	7.91	6.98	1.07	1.48	0.93	0.0006838	0.0103	Altered group
GPR161	23432	1q24.2	9.71	8.78	1.23	1.39	0.93	0.002103	0.021	Altered group
COMTD1	118881	10q22.2	7.44	6.51	1.48	1.22	0.93	0.008064	0.0489	Altered group
CABLES1	91768	18q11.2	12.24	11.32	0.71	1.81	0.92	6.021e-06	0.0003454	Altered group
RETSAT	54884	2p11.2	12.01	11.1	0.73	0.99	0.92	7.676e-06	0.0004132	Altered group
GBA	2629	1q22	12.5	11.58	0.86	0.96	0.92	6.103e-05	0.001936	Altered group
UCK1	83549	9q34.13	10.66	9.74	0.88	0.68	0.92	7.949e-05	0.002344	Altered group
MAP6D1	79929	3q27.1	7.23	6.31	0.94	1.17	0.92	0.0001673	0.003907	Altered group
CIT	11113	12q24.23	10.57	9.66	1.06	0.97	0.92	0.0005944	0.009387	Altered group
OSBPL6	114880	2q31.2	6.92	6	1.1	1.8	0.92	0.001044	0.0136	Altered group
PHYHIP	9796	8p21.3	6.48	5.56	1.19	1.56	0.92	0.001843	0.0194	Altered group
NQO1	1728	16q22.1	11.22	10.31	1.28	1.65	0.92	0.003557	0.029	Altered group
SNAI2	6591	8q11.21	10.55	9.64	0.86	1.47	0.91	7.581e-05	0.002281	Altered group
TOLLIP	54472	11p15.5	11.67	10.77	0.87	0.67	0.91	7.842e-05	0.002326	Altered group
NHSL1	57224	6q24.1	10.41	9.5	0.94	0.96	0.91	0.0001882	0.004236	Altered group
REPS2	9185	Xp22.2	7.58	6.67	0.94	1.37	0.91	0.0002001	0.004422	Altered group
FAM186B	84070	12q13.12	4.95	4.04	0.96	0.99	0.91	0.0002487	0.005125	Altered group
RGS10	6001	10q26.11	10.06	9.14	1	1.16	0.91	0.0003883	0.007066	Altered group
S100A11	6282	1q21.3	13.56	12.66	1.06	0.95	0.91	0.0006869	0.0103	Altered group
LGALS1	3956	22q13.1	14.37	13.46	1.23	1.3	0.91	0.002723	0.0244	Altered group
AQP2	359	12q13.12	1.24	0.33	1.26	0.76	0.91	0.002906	0.0254	Altered group
KIF3C	3797	2p23.3	10.91	10.02	0.82	0.97	0.9	4.876e-05	0.001646	Altered group
HSD3B7	80270	16p11.2	9.92	9.02	1	1.26	0.9	0.0004427	0.007776	Altered group
CLCN7	1186	16p13.3	13.63	12.73	1.12	1.01	0.9	0.001198	0.0148	Altered group
ADTRP	84830	6p24.1	4.57	3.66	1.29	1.59	0.9	0.004065	0.0316	Altered group
STK32C	282974	10q26.3	8.46	7.55	1.3	1.11	0.9	0.004162	0.0322	Altered group
BCL2A1	597	15q25.1	9.98	9.09	1.37	1.93	0.9	0.007295	0.0459	Altered group
ATP6V1F	9296	7q32.1	12.6	11.7	0.68	0.77	0.89	4.109e-06	0.0002559	Altered group
VAC14	55697	16q22.1-q22.2	11.69	10.79	0.73	0.66	0.89	1.002e-05	0.0005116	Altered group
GBAP1	2630	1q22	10.71	9.82	0.92	0.93	0.89	0.0001845	0.004175	Altered group
GYS1	2997	19q13.33	11.69	10.81	0.99	0.73	0.89	0.0004159	0.007422	Altered group
IFI27L2	83982	14q32.12	9.91	9.02	0.99	1.13	0.89	0.0004387	0.007725	Altered group
FMN1	342184	15q13.3	9.66	8.77	1.3	1.61	0.89	0.004721	0.0348	Altered group
MRPL37	51253	1p32.3	11.83	10.95	0.6	0.6	0.88	8.95e-07	7.753e-05	Altered group
VAT1	10493	17q21.31	14.86	13.98	0.82	0.98	0.88	5.958e-05	0.001912	Altered group
TPRN	286262	9q34.3	9.68	8.8	1.04	0.95	0.88	0.0007576	0.0109	Altered group
SPATA12	353324	3p14.3	3.75	2.87	1.12	1.39	0.88	0.001659	0.0183	Altered group
PAK4	10298	19q13.2	11.47	10.59	1.22	0.76	0.88	0.002924	0.0254	Altered group
TANGO2	128989	22q11.21	10.53	9.66	0.69	0.92	0.87	7.294e-06	0.0003993	Altered group
MAP3K6	9064	1p36.11	10.91	10.03	0.76	0.82	0.87	2.38e-05	0.0009786	Altered group
SLC6A8	6535	Xq28	12.81	11.94	0.84	0.93	0.87	8.98e-05	0.002529	Altered group
PGM1	5236	1p31.3	11.43	10.56	0.84	0.97	0.87	9.854e-05	0.002678	Altered group
GLMP	112770	1q22	12.82	11.95	0.85	1.09	0.87	0.0001169	0.003047	Altered group
METTL1	4234	12q14.1	9.67	8.8	0.87	0.73	0.87	0.0001273	0.003244	Altered group
RENBP	5973	Xq28	11.38	10.51	0.91	1.18	0.87	0.0002351	0.00495	Altered group
SLC3A2	6520	11q12.3	13.59	12.72	0.93	0.88	0.87	0.0002748	0.005503	Altered group
CERS1	10715	19p13.11	9.28	8.41	0.97	1.8	0.87	0.0005443	0.00886	Altered group
PIP4K2C	79837	12q13.3	11.3	10.43	1.02	0.61	0.87	0.0006917	0.0104	Altered group
ACADS	35	12q24.31	9.62	8.76	1.08	1.17	0.87	0.001229	0.015	Altered group
APOC4	346	19q13.32	2.96	2.09	1.09	1.47	0.87	0.001446	0.0167	Altered group
PDK2	5164	17q21.33	10.4	9.54	1.11	0.89	0.87	0.001548	0.0174	Altered group
CDIP1	29965	16p13.3	10.9	10.04	1.13	0.86	0.87	0.001757	0.0188	Altered group
THAP7-AS1	439931	22q11.21	6.77	5.9	1.27	1.12	0.87	0.004381	0.0332	Altered group
LINC02381	400043	12q13.13	7.98	7.11	1.26	1.69	0.87	0.004719	0.0348	Altered group
RRAGD	58528	6q15	10.87	10.02	0.72	1.05	0.86	1.477e-05	0.0006801	Altered group
SLC66A1	54896	1p36.13	9.99	9.13	0.87	0.75	0.86	0.0001387	0.003437	Altered group
PPIF	10105	10q22.3	11.22	10.35	0.99	0.71	0.86	0.0005249	0.00866	Altered group
BACE2	25825	21q22.2-q22.3	13.23	12.37	1.07	1.08	0.86	0.001239	0.0151	Altered group
ANO7	50636	2q37.3	5.57	4.71	1.17	1.08	0.86	0.002606	0.024	Altered group
PPARD	5467	6p21.31	11.33	10.47	1.23	0.73	0.86	0.003693	0.0297	Altered group
ATOX1	475	5q33.1	11.37	10.51	1.37	1.01	0.86	0.00801	0.0488	Altered group
HMGB3	3149	Xq28	9.82	8.97	0.72	1.02	0.85	1.58e-05	0.0007208	Altered group
LAGE3	8270	Xq28	10.04	9.19	0.79	0.71	0.85	5.788e-05	0.001875	Altered group
ADGRG1	9289	16q21	14.03	13.18	0.87	1.67	0.85	0.0002088	0.004583	Altered group
CRTC1	23373	19p13.11	9.78	8.93	0.9	0.78	0.85	0.0002423	0.005042	Altered group
PER3	8863	1p36.23	9.78	8.92	1.01	1.04	0.85	0.0007742	0.0111	Altered group
TUBB8	347688	10p15.3	3.15	2.3	1.05	1.07	0.85	0.001093	0.0141	Altered group
PGAP6	58986	16p13.3	12.3	11.46	1.08	0.86	0.85	0.001512	0.0172	Altered group
LINC00602	441177	6q27	3.9	3.04	1.19	1.5	0.85	0.003524	0.0289	Altered group
IMPA2	3613	18p11.21	9.15	8.3	1.25	1.12	0.85	0.004842	0.0353	Altered group
SIRPA	140885	20p13	13.06	12.23	0.8	1.11	0.84	8.074e-05	0.00236	Altered group
ASAP3	55616	1p36.12	9.1	8.27	0.88	1.29	0.84	0.000267	0.005378	Altered group
NME4	4833	16p13.3	12.09	11.25	1.03	0.81	0.84	0.001027	0.0135	Altered group
NT5M	56953	17p11.2	7.64	6.8	1.14	1.2	0.84	0.002665	0.0243	Altered group
GSTM2	2946	1p13.3	9.63	8.8	1.14	1.46	0.84	0.002919	0.0254	Altered group
GYG2	8908	Xp22.33	11.35	10.51	1.18	2.33	0.84	0.00483	0.0352	Altered group
KIAA0930	23313	22q13.31	12.76	11.92	0.81	0.94	0.83	9.122e-05	0.002552	Altered group
DUSP23	54935	1q23.2	10.07	9.24	0.93	0.96	0.83	0.0004607	0.007965	Altered group
ANKRD23	200539	2q11.2	6.31	5.48	1.12	1.02	0.83	0.002559	0.0237	Altered group
VPS53	55275	17p13.3	11.17	10.35	0.67	0.65	0.82	1.047e-05	0.0005243	Altered group
ATP6V0B	533	1p34.1	12.33	11.52	0.82	0.72	0.82	0.0001273	0.003244	Altered group
CLN6	54982	15q23	11.69	10.87	0.98	0.82	0.82	0.0008098	0.0115	Altered group
NQO2	4835	6p25.2	9.94	9.12	1.01	0.92	0.82	0.001147	0.0144	Altered group
MMP24	10893	20q11.22	8.64	7.82	1.05	0.9	0.82	0.001553	0.0175	Altered group
TUBB4B	10383	9q34.3	12.94	12.12	1.08	0.81	0.82	0.002055	0.0207	Altered group
MBP	4155	18q23	12.88	12.06	1.19	1.83	0.82	0.005084	0.0364	Altered group
ACOT7	11332	1p36.31	12.39	11.57	0.85	0.91	0.81	0.0002177	0.004708	Altered group
MSRB2	22921	10p12.2	9.97	9.16	0.93	1.01	0.81	0.0005663	0.009122	Altered group
DYRK3	8444	1q32.1	8.17	7.36	1.03	0.93	0.81	0.001477	0.0169	Altered group
MCRIP2	84331	16p13.3	9.19	8.38	1.16	1.07	0.81	0.003798	0.0303	Altered group
FAHD2A	51011	2q11.1	9.77	8.97	0.64	0.81	0.8	7.912e-06	0.0004244	Altered group
IPO13	9670	1p34.1	11.26	10.46	0.66	0.59	0.8	1.251e-05	0.0006065	Altered group
PEBP1	5037	12q24.23	13.4	12.6	0.7	0.61	0.8	2.908e-05	0.001126	Altered group
LSS	4047	21q22.3	11.14	10.35	0.92	0.79	0.8	0.0006057	0.009512	Altered group
MTURN	222166	7p14.3	10.3	9.5	1	1.35	0.8	0.001361	0.016	Altered group
LINC00628	127841	1q32.1	1.44	0.64	1.16	0.85	0.8	0.004345	0.0331	Altered group
DYNC2I2	89891	9q34.11	10.86	10.05	1.22	0.85	0.8	0.005853	0.04	Altered group
HLA-F-AS1	285830	6p22.1	6.94	6.14	1.23	1.42	0.8	0.006789	0.0437	Altered group
PTRH1	138428	9q34.11	8.29	7.49	1.24	0.96	0.8	0.006947	0.0443	Altered group
SOX10	6663	22q13.1	14.05	13.26	0.65	2.01	0.79	2.664e-05	0.001063	Altered group
ATP6V0D1	9114	16q22.1	12.11	11.32	0.83	0.69	0.79	0.0002385	0.00499	Altered group
PDE4DIP	9659	1q21.2	11.45	10.66	0.84	0.93	0.79	0.0002573	0.005225	Altered group
ARFGAP1	55738	20q13.33	12.22	11.44	0.86	0.74	0.79	0.0003656	0.00679	Altered group
HOMER3	9454	19p13.11	10.25	9.46	0.94	0.95	0.79	0.0007621	0.011	Altered group
GM2A	2760	5q33.1	12.51	11.73	0.94	0.83	0.79	0.0008025	0.0114	Altered group
C9ORF43	257169	9q32	3.81	3.03	0.99	1.15	0.79	0.001457	0.0168	Altered group
GLA	2717	Xq22.1	10.24	9.45	1.05	0.72	0.79	0.002182	0.0215	Altered group
FHL3	2275	1p34.3	9.94	9.16	1.15	0.78	0.79	0.004351	0.0331	Altered group
TUBB7P	56604	4q35.2	1.8	1.01	0.94	1.08	0.78	0.0009117	0.0125	Altered group
USP35	57558	11q14.1	8.6	7.83	0.96	0.87	0.78	0.001128	0.0143	Altered group
NCKAP5L	57701	12q13.12	10.98	10.2	0.99	0.77	0.78	0.001419	0.0165	Altered group
PIGZ	80235	3q29	7.31	6.53	1.04	1.29	0.78	0.002475	0.0232	Altered group
TTLL12	23170	22q13.2	11.43	10.64	1.07	0.86	0.78	0.00257	0.0238	Altered group
AK1	203	9q34.11	10.15	9.38	1.07	0.82	0.78	0.002738	0.0245	Altered group
ASIC3	9311	7q36.1	5.01	4.23	1.2	1.63	0.78	0.007383	0.0461	Altered group
COPG1	22820	3q21.3	13.47	12.71	0.68	0.57	0.77	3.218e-05	0.001218	Altered group
HEBP1	50865	12p13.1	10.45	9.68	0.76	0.78	0.77	0.0001075	0.002853	Altered group
GSTM4	2948	1p13.3	10.49	9.72	0.85	0.85	0.77	0.000428	0.007564	Altered group
FLYWCH1	84256	16p13.3	11.01	10.24	0.88	0.78	0.77	0.0005481	0.008901	Altered group
BTG3	10950	21q21.1	9.77	9	0.93	1.02	0.77	0.0009068	0.0125	Altered group
QPRT	23475	16p11.2	11.03	10.26	1.08	1.5	0.77	0.0038	0.0303	Altered group
CCDC24	149473	1p34.1	7.17	6.4	1.19	1.03	0.77	0.006646	0.0431	Altered group
SMPD1	6609	11p15.4	11.05	10.29	0.8	0.82	0.76	0.000224	0.004777	Altered group
NDUFAF3	25915	3p21.31	11.22	10.46	0.81	0.79	0.76	0.0002617	0.005298	Altered group
TP53INP2	58476	20q11.22	10.88	10.12	0.91	0.86	0.76	0.0008928	0.0123	Altered group
CAVIN3	112464	11p15.4	10.07	9.31	0.91	1.42	0.76	0.0009913	0.0132	Altered group
TROAP	10024	12q13.12	9.16	8.4	0.98	1.01	0.76	0.001747	0.0188	Altered group
WFS1	7466	4p16.1	10.77	10.01	1.04	0.9	0.76	0.002649	0.0242	Altered group
C17ORF67	339210	17q22	4.68	3.92	1.04	1.08	0.76	0.002773	0.0247	Altered group
FADD	8772	11q13.3	10.17	9.4	1.08	0.65	0.76	0.003294	0.0276	Altered group
CD82	3732	11p11.2	10.3	9.55	1.18	1.53	0.76	0.007839	0.048	Altered group
TLE1	7088	9q21.32	10.37	9.63	0.82	1.13	0.75	0.000394	0.007151	Altered group
MED15	51586	22q11.21	12.86	12.11	0.83	0.8	0.75	0.0004098	0.007346	Altered group
NUP93	9688	16q13	11.58	10.83	0.83	0.69	0.75	0.0004206	0.007468	Altered group
SLC7A5P2	387254	16p12.2	3.09	2.34	0.86	1.05	0.75	0.0005904	0.009331	Altered group
TBC1D7	51256	6p24.1	11.42	10.67	1.06	1.26	0.75	0.003877	0.0306	Altered group
ILVBL	10994	19p13.12	11.92	11.17	1.1	1	0.75	0.004714	0.0348	Altered group
ZNF771	51333	16p11.2	6.75	6.01	0.86	0.78	0.74	0.0006245	0.009661	Altered group
F8A1	8263	Xq28	8.2	7.45	0.99	0.79	0.74	0.002105	0.021	Altered group
DYNLT4	343521	1p34.1	2.33	1.59	1	1	0.74	0.002483	0.0232	Altered group
CPTP	80772	1p36.33	10.21	9.48	1.13	0.82	0.74	0.006448	0.0424	Altered group
ENDOG	2021	9q34.11	8.09	7.34	1.19	0.86	0.74	0.008238	0.0495	Altered group
TKT	7086	3p21.1	13.68	12.95	0.7	0.84	0.73	8.381e-05	0.002423	Altered group
SUN3	256979	7p12.3	1.8	1.07	0.87	0.85	0.73	0.0008242	0.0116	Altered group
IRF4	3662	6p25.3	11.13	10.4	0.91	2.06	0.73	0.001858	0.0195	Altered group
HCFC1R1	54985	16p13.3	10.45	9.72	1.02	0.9	0.73	0.003415	0.0282	Altered group
AURKB	9212	17p13.1	9.23	8.5	1.03	1.11	0.73	0.003874	0.0306	Altered group
EIF4EBP1	1978	8p11.23	11.24	10.5	1.11	0.99	0.73	0.005899	0.0402	Altered group
C1ORF122	127687	1p34.3	10.16	9.43	0.76	0.66	0.72	0.0002316	0.004902	Altered group
HMOX2	3163	16p13.3	11	10.28	0.81	0.56	0.72	0.0004655	0.008035	Altered group
TRAPPC2L	51693	16q24.3	10.09	9.37	0.85	0.68	0.72	0.0007337	0.0107	Altered group
FYCO1	79443	3p21.31	11.23	10.51	0.86	0.98	0.72	0.0009418	0.0128	Altered group
PRXL2B	127281	1p36.32	11.03	10.31	0.94	0.91	0.72	0.001974	0.0203	Altered group
PHACTR1	221692	6p24.1	8.57	7.85	0.98	1.46	0.72	0.00299	0.0258	Altered group
DAB2	1601	5p13.1	11.83	11.11	1.1	0.99	0.72	0.005927	0.0404	Altered group
CYB5R3	1727	22q13.2	13.55	12.83	1.11	0.77	0.72	0.006382	0.0422	Altered group
SLC27A4	10999	9q34.11	10.78	10.06	1.11	0.81	0.72	0.006786	0.0436	Altered group
SLC25A1	6576	22q11.21	11.32	10.6	1.15	0.83	0.72	0.008144	0.0492	Altered group
COQ10A	93058	12q13.3	8.03	7.32	0.59	0.76	0.71	1.303e-05	0.0006289	Altered group
PTPRS	5802	19p13.3	11.68	10.97	0.68	1.22	0.71	9.44e-05	0.002602	Altered group
TTC21A	199223	3p22.2	6.65	5.95	0.72	0.88	0.71	0.0001731	0.003986	Altered group
BLVRA	644	7p13	10.41	9.7	0.78	0.8	0.71	0.0003835	0.007021	Altered group
PLA2G15	23659	16q22.1	10.62	9.91	0.79	0.78	0.71	0.0004253	0.007527	Altered group
GALE	2582	1p36.11	10.69	9.98	0.85	0.95	0.71	0.0008765	0.0122	Altered group
DNAJB1	3337	19p13.12	12.54	11.83	0.93	0.56	0.71	0.001836	0.0193	Altered group
OCEL1	79629	19p13.11	8.53	7.82	0.95	0.8	0.71	0.002203	0.0216	Altered group
LZTS1	11178	8p21.3	12.75	12.04	0.97	1.46	0.71	0.003467	0.0285	Altered group
TSFM	10102	12q14.1	10.01	9.3	1.04	0.62	0.71	0.004442	0.0334	Altered group
SLC12A1	6557	15q21.1	1.84	1.14	1.07	1.1	0.71	0.006254	0.0417	Altered group
SLX1B	79008	16p11.2	9.75	9.04	1.11	0.84	0.71	0.007216	0.0455	Altered group
HECTD3	79654	1p34.1	11.22	10.52	0.54	0.58	0.7	4.422e-06	0.0002691	Altered group
ACTN1	87	14q24.1	13.24	12.53	0.61	1.01	0.7	2.566e-05	0.001034	Altered group
PEPD	5184	19q13.11	11.78	11.08	0.76	0.66	0.7	0.0002807	0.005571	Altered group
BLOC1S3	388552	19q13.32	9.39	8.69	0.83	0.58	0.7	0.0007327	0.0107	Altered group
TIMM50	92609	19q13.2	11.73	11.03	0.85	0.87	0.7	0.001056	0.0138	Altered group
FOXRED2	80020	22q12.3	11.36	10.66	0.89	0.92	0.7	0.001472	0.0169	Altered group
SSU72	29101	1p36.33	12.24	11.54	0.9	0.61	0.7	0.001602	0.0179	Altered group
TECPR2	9895	14q32.33	10.59	9.89	0.92	0.8	0.7	0.002023	0.0205	Altered group
IRX5	10265	16q12.2	7.11	6.41	0.93	1.42	0.7	0.002441	0.023	Altered group
UAP1L1	91373	9q34.3	10.65	9.95	0.94	0.85	0.7	0.002483	0.0232	Altered group
FARP1	10160	13q32.2	12.05	11.35	0.95	1.03	0.7	0.002661	0.0243	Altered group
TMEM141	85014	9q34.3	9.82	9.12	1.01	0.86	0.7	0.004432	0.0334	Altered group
MXRA7	439921	17q25.1	11.85	11.16	1.03	1.03	0.7	0.005091	0.0364	Altered group
PLCD3	113026	17q21.31	9.41	8.72	1.07	0.96	0.7	0.006672	0.0432	Altered group
PRDX1	5052	1p34.1	13.11	12.42	0.54	1.15	0.69	5.838e-06	0.0003379	Altered group
PLK3	1263	1p34.1	9.56	8.87	0.7	0.92	0.69	0.0001651	0.003875	Altered group
ITGB1BP1	9270	2p25.1	11.02	10.32	0.73	0.58	0.69	0.0002214	0.004752	Altered group
SNRNP25	79622	16p13.3	9.91	9.22	0.74	0.65	0.69	0.0002968	0.005815	Altered group
GPX1	2876	3p21.31	12.89	12.2	0.88	0.97	0.69	0.00151	0.0172	Altered group
GALNT2	2590	1q42.13	12.51	11.82	0.89	0.87	0.69	0.001782	0.019	Altered group
CDK4	1019	12q14.1	12.63	11.94	0.98	0.65	0.69	0.003671	0.0296	Altered group
HROB	78995	17q21.31	7.59	6.9	1.01	0.88	0.69	0.00461	0.0342	Altered group
BRI3	25798	7q21.3	12.08	11.4	0.56	0.74	0.68	1.269e-05	0.0006139	Altered group
SLC49A4	84925	3q21.1	8.75	8.07	0.68	0.68	0.68	0.0001159	0.003031	Altered group
USF2	7392	19q13.12	12.47	11.79	0.72	0.58	0.68	0.0002529	0.005167	Altered group
POLE4	56655	2p12	10.12	9.44	0.73	0.65	0.68	0.0002744	0.005501	Altered group
UQCRC1	7384	3p21.31	12.69	12.02	0.74	0.65	0.68	0.0003613	0.006729	Altered group
LARGE1	9215	22q12.3	9.69	9	0.77	1.41	0.68	0.000636	0.009773	Altered group
ANO10	55129	3p22.1-p21.33	10.12	9.44	0.85	0.6	0.68	0.001222	0.015	Altered group
TUFT1	7286	1q21.3	8.52	7.84	0.85	1.26	0.68	0.001458	0.0168	Altered group
COX6A1	1337	12q24.31	11.71	11.03	0.87	0.68	0.68	0.001482	0.0169	Altered group
ZWINT	11130	10q21.1	9.85	9.17	0.87	0.81	0.68	0.001734	0.0187	Altered group
MYO9B	4650	19p13.11	12.9	12.21	0.93	0.62	0.68	0.002456	0.0231	Altered group
ST6GALNAC2	10610	17q25.1	11.09	10.41	0.9	1.93	0.68	0.003261	0.0274	Altered group
MCAT	27349	22q13.2	9.31	8.63	0.96	0.68	0.68	0.003349	0.0279	Altered group
LONP1	9361	19p13.2	12.18	11.5	0.96	0.65	0.68	0.003416	0.0282	Altered group
LIMK1	3984	7q11.23	11.46	10.78	0.97	0.91	0.68	0.003929	0.0309	Altered group
ORC1	4998	1p32.3	8.08	7.4	1.04	0.99	0.68	0.006765	0.0436	Altered group
H2AZ1	3015	4q23	13.35	12.68	0.7	0.77	0.67	0.0002143	0.004655	Altered group
MIR4435-2HG	541471	2q13	8.75	8.09	0.72	1.06	0.67	0.0003769	0.006949	Altered group
PGP	283871	16p13.3	9.53	8.86	0.74	0.69	0.67	0.000397	0.007173	Altered group
AP5B1	91056	11q13.1	10.33	9.65	0.84	0.92	0.67	0.001253	0.0151	Altered group
ACO2	50	22q13.2	12.73	12.06	0.85	0.75	0.67	0.001434	0.0166	Altered group
RGS20	8601	8q11.23	9.25	8.58	0.93	1.87	0.67	0.004228	0.0325	Altered group
BCO1	53630	16q23.2	1.59	0.92	1	1.27	0.67	0.005753	0.0395	Altered group
RILPL1	353116	12q24.31	9.54	8.87	1.07	0.63	0.67	0.008013	0.0488	Altered group
FAM131A	131408	3q27.1	9.3	8.65	0.65	0.62	0.66	0.0001272	0.003244	Altered group
PLPPR2	64748	19p13.2	10.39	9.73	0.69	0.9	0.66	0.0002521	0.005156	Altered group
AGPAT3	56894	21q22.3	11.75	11.09	0.77	0.72	0.66	0.0006399	0.009803	Altered group
LINC02693	339263	17p11.2	9.14	8.48	0.78	0.9	0.66	0.0008642	0.012	Altered group
RNASEH2A	10535	19p13.13	10.15	9.49	0.79	0.72	0.66	0.000868	0.0121	Altered group
GMPPB	29925	3p21.31	9.26	8.6	0.85	0.69	0.66	0.001459	0.0168	Altered group
UROS	7390	10q26.2	9.77	9.12	0.93	0.62	0.66	0.003574	0.0291	Altered group
TMEM147	10430	19q13.12	11.89	11.24	0.94	0.98	0.66	0.004004	0.0313	Altered group
ALG3	10195	3q27.1	11.21	10.55	0.99	0.72	0.66	0.005364	0.0378	Altered group
QDPR	5860	4p15.32	11.24	10.58	0.99	1.43	0.66	0.006443	0.0424	Altered group
ALDH4A1	8659	1p36.13	10.29	9.63	1.02	1.07	0.66	0.00718	0.0453	Altered group
SIRPB1	10326	20p13	8.83	8.17	1.03	1.09	0.66	0.007569	0.0468	Altered group
SUV39H1	6839	Xp11.23	9.22	8.57	0.62	0.61	0.65	7.069e-05	0.002163	Altered group
FURIN	5045	15q26.1	12.44	11.79	0.72	0.79	0.65	0.0004024	0.007251	Altered group
ACSL1	2180	4q35.1	11.04	10.38	0.76	0.88	0.65	0.0006439	0.009828	Altered group
DERA	51071	12p12.3	10.34	9.68	0.78	0.75	0.65	0.0008106	0.0115	Altered group
RRP1	8568	21q22.3	10.62	9.98	0.84	0.61	0.65	0.001724	0.0186	Altered group
HELZ2	85441	20q13.33	10.94	10.28	0.86	1.19	0.65	0.002123	0.0211	Altered group
ATG2A	23130	11q13.1	10.73	10.08	0.89	0.72	0.65	0.002869	0.0252	Altered group
TNFRSF14	8764	1p36.32	12.39	11.74	0.92	1.25	0.65	0.004285	0.0327	Altered group
LHPP	64077	10q26.13	8.09	7.43	0.97	1.06	0.65	0.005247	0.0372	Altered group
PARVB	29780	22q13.31	11.6	10.95	0.99	0.88	0.65	0.005899	0.0402	Altered group
HBZ	3050	16p13.3	1.04	0.39	1.04	0.6	0.65	0.008069	0.0489	Altered group
UROD	7389	1p34.1	11.43	10.79	0.47	0.52	0.64	1.948e-06	0.0001448	Altered group
NDUFB4	4710	3q13.33	11.24	10.6	0.71	0.63	0.64	0.0004082	0.007331	Altered group
CMIP	80790	16q23.2-q23.3	10.14	9.5	0.74	0.78	0.64	0.0006035	0.009493	Altered group
ARAP3	64411	5q31.3	10.16	9.52	0.76	1.38	0.64	0.001067	0.0138	Altered group
UBE2C	11065	20q13.12	10.11	9.47	0.84	1.07	0.64	0.002312	0.0222	Altered group
RBKS	64080	2p23.2	5.73	5.09	0.89	1.04	0.64	0.00342	0.0282	Altered group
NDUFA13	51079	19p13.11	12.17	11.53	0.91	0.71	0.64	0.003599	0.0293	Altered group
CHCHD6	84303	3q21.3	9.89	9.25	0.96	1.27	0.64	0.006186	0.0415	Altered group
ILKAP	80895	2q37.3	9.83	9.2	0.57	0.53	0.63	3.917e-05	0.001398	Altered group
CYB5R1	51706	1q32.1	11.46	10.83	0.61	0.75	0.63	8.872e-05	0.002509	Altered group
UBB	7314	17p11.2	14.53	13.9	0.63	0.86	0.63	0.0001413	0.003471	Altered group
NCBP2AS2	152217	3q29	9.14	8.51	0.64	0.62	0.63	0.0001507	0.003636	Altered group
SSC4D	136853	7q11.23	5.23	4.6	0.76	0.91	0.63	0.0009511	0.0129	Altered group
UBXN11	91544	1p36.11	9.22	8.59	0.78	0.85	0.63	0.00115	0.0145	Altered group
KDM1A	23028	1p36.12	11.55	10.93	0.78	0.71	0.63	0.001246	0.0151	Altered group
KAZN	23254	1p36.21	10.42	9.79	0.77	1.36	0.63	0.001317	0.0156	Altered group
NDUFB1	4707	14q31.3	9.79	9.16	0.8	0.75	0.63	0.001442	0.0167	Altered group
SLC25A39	51629	17q21.31	12.07	11.44	0.81	0.67	0.63	0.001601	0.0179	Altered group
COMMD4	54939	15q24.2	11.26	10.63	0.84	0.71	0.63	0.002258	0.0218	Altered group
ST7-OT3	93655	7q31.3	2.45	1.82	0.91	0.87	0.63	0.003992	0.0313	Altered group
AUNIP	79000	1p36.11	6.71	6.08	0.92	0.98	0.63	0.00468	0.0346	Altered group
TEDC2	80178	16p13.3	8.02	7.4	0.99	0.97	0.63	0.008151	0.0492	Altered group
PABPC4	8761	1p34.3	12.86	12.23	0.56	0.61	0.62	3.42e-05	0.001262	Altered group
RAB5B	5869	12q13.2	12.76	12.14	0.58	0.67	0.62	5.883e-05	0.001894	Altered group
BTBD6	90135	14q32.33	10.66	10.05	0.58	0.71	0.62	6.95e-05	0.002144	Altered group
MAST2	23139	1p34.1	11.11	10.49	0.63	0.61	0.62	0.0001588	0.003776	Altered group
SEC13	6396	3p25.3	11.89	11.27	0.67	0.5	0.62	0.0002777	0.00555	Altered group
AKR7A2	8574	1p36.13	10.82	10.2	0.68	0.64	0.62	0.0003716	0.006876	Altered group
CYP27A1	1593	2q35	12.5	11.88	0.81	1.17	0.62	0.001987	0.0203	Altered group
PCYT2	5833	17q25.3	10.42	9.8	0.84	0.88	0.62	0.002373	0.0226	Altered group
NECAB3	63941	20q11.22	9.57	8.95	0.86	0.95	0.62	0.003163	0.0269	Altered group
ASF1B	55723	19p13.12	9.53	8.91	0.92	0.84	0.62	0.004949	0.0357	Altered group
AP2S1	1175	19q13.32	11.67	11.05	0.94	0.64	0.62	0.005915	0.0403	Altered group
SLC35C1	55343	11p11.2	10.16	9.55	0.6	0.65	0.61	0.0001002	0.002709	Altered group
NDUFA8	4702	9q33.2	10.36	9.75	0.68	0.64	0.61	0.0003819	0.007009	Altered group
CDC16	8881	13q34	11.57	10.96	0.67	0.72	0.61	0.0004247	0.007526	Altered group
PINK1	65018	1p36.12	10.94	10.33	0.8	0.68	0.61	0.001986	0.0203	Altered group
SPIRE2	84501	16q24.3	7.81	7.19	0.8	1.21	0.61	0.002193	0.0215	Altered group
ZDHHC16	84287	10q24.1	9.79	9.17	0.84	0.56	0.61	0.002537	0.0235	Altered group
TACR2	6865	10q22.1	5.44	4.83	0.85	1.22	0.61	0.003737	0.03	Altered group
CDC25A	993	3p21.31	8.43	7.82	0.9	1.01	0.61	0.005322	0.0376	Altered group
TMEM177	80775	2q14.2	8.83	8.22	0.92	0.84	0.61	0.005864	0.0401	Altered group
EMP3	2014	19q13.33	12.31	11.7	0.91	1.05	0.61	0.005969	0.0406	Altered group
CPT2	1376	1p32.3	9.91	9.31	0.39	0.55	0.6	3.77e-07	4.06e-05	Altered group
TMEM98	26022	17q11.2	11.05	10.45	0.53	1.71	0.6	8.902e-05	0.002514	Altered group
CTSA	5476	20q13.12	13.5	12.91	0.65	0.87	0.6	0.0003755	0.006936	Altered group
WBP2	23558	17q25.1	12.56	11.96	0.66	0.76	0.6	0.0003927	0.007136	Altered group
BOLA3	388962	2p13.1	8.9	8.3	0.73	0.64	0.6	0.0009883	0.0132	Altered group
IFT27	11020	22q12.3	9.3	8.7	0.74	1.09	0.6	0.001201	0.0148	Altered group
CBR3	874	21q22.12	9.27	8.67	0.74	1.13	0.6	0.001215	0.0149	Altered group
UQCR10	29796	22q12.2	10.86	10.26	0.76	0.7	0.6	0.001434	0.0166	Altered group
PMPCA	23203	9q34.3	11.07	10.47	0.77	0.6	0.6	0.00145	0.0167	Altered group
PTPN23	25930	3p21.31	11.89	11.28	0.83	0.61	0.6	0.002696	0.0243	Altered group
SLC25A38	54977	3p22.1	9.38	8.78	0.8	1.38	0.6	0.002924	0.0254	Altered group
CCDC96	257236	4p16.1	5.93	5.33	0.88	0.84	0.6	0.004442	0.0334	Altered group
TULP3	7289	12p13.33	10.34	9.73	0.9	0.64	0.6	0.005381	0.0379	Altered group
EXOSC1	51013	10q24.1	9.08	8.48	0.91	0.63	0.6	0.005556	0.0387	Altered group
RABL6	55684	9q34.3	11.92	11.32	0.92	0.71	0.6	0.006172	0.0414	Altered group
SLC35F6	54978	2p23.3	11.5	10.9	0.92	0.65	0.6	0.006743	0.0435	Altered group
REEP4	80346	8p21.3	10.1	9.5	0.94	0.77	0.6	0.006956	0.0443	Altered group
ATG4D	84971	19p13.2	9.56	8.96	0.95	0.73	0.6	0.007593	0.0469	Altered group
LIN7B	64130	19q13.33	5.95	5.35	0.93	1.01	0.6	0.007749	0.0476	Altered group
BORCS5	118426	12p13.2	7.95	7.36	0.58	0.57	0.59	9.856e-05	0.002678	Altered group
PSMD2	5708	3q27.1	12.93	12.34	0.63	0.53	0.59	0.0002541	0.00518	Altered group
GET3	439	19p13.13	11.2	10.61	0.64	0.52	0.59	0.0003026	0.005907	Altered group
ALAS1	211	3p21.2	11.14	10.54	0.66	0.6	0.59	0.0003976	0.007173	Altered group
RCCD1	91433	15q26.1	8.79	8.2	0.65	0.68	0.59	0.0004207	0.007468	Altered group
DDT	1652	22q11.23	10.51	9.92	0.67	0.74	0.59	0.0005101	0.008483	Altered group
EBP	10682	Xp11.23	9.92	9.33	0.72	0.76	0.59	0.001065	0.0138	Altered group
DAPK3	1613	19p13.3	10.63	10.04	0.76	0.69	0.59	0.001721	0.0186	Altered group
NAA10	8260	Xq28	11.02	10.43	0.77	0.69	0.59	0.001927	0.0199	Altered group
RTL8C	8933	Xq26.3	11.71	11.13	0.78	0.79	0.59	0.002227	0.0217	Altered group
CRTC3	64784	15q26.1	10.92	10.33	0.82	0.59	0.59	0.00292	0.0254	Altered group
RAD54L	8438	1p34.1	8.31	7.72	0.85	1	0.59	0.004421	0.0334	Altered group
SYDE1	85360	19p13.12	10.82	10.23	0.86	0.85	0.59	0.004483	0.0336	Altered group
GSTM2P1	442245	6q21	1.69	1.1	0.91	0.8	0.59	0.006779	0.0436	Altered group
ANGPTL6	83854	19p13.2	4.36	3.77	0.9	1.25	0.59	0.007028	0.0447	Altered group
E2F2	1870	1p36.12	8.25	7.65	0.92	0.96	0.59	0.00718	0.0453	Altered group
BLOC1S2	282991	10q24.31	9.75	9.16	0.94	0.68	0.59	0.008194	0.0493	Altered group
MED4	29079	13q14.2	9.05	9.64	0.66	0.61	-0.59	0.0004779	0.00815	Unaltered group
SPOP	8405	17q21.33	9.08	9.67	0.67	0.58	-0.59	0.0004796	0.008166	Unaltered group
ZSCAN16	80345	6p22.1	5.47	6.06	0.68	0.85	-0.59	0.0005736	0.009161	Unaltered group
CETN3	1070	5q14.3	7.17	7.76	0.76	0.77	-0.59	0.001752	0.0188	Unaltered group
USP34	9736	2p15	10.48	11.07	0.77	0.65	-0.59	0.001904	0.0198	Unaltered group
TPM1	7168	15q22.2	9.53	10.11	0.79	0.95	-0.59	0.0026	0.0239	Unaltered group
DDX6	1656	11q23.3	10.64	11.24	0.81	0.56	-0.59	0.002643	0.0242	Unaltered group
INTS10	55174	8p21.3	9.4	9.99	0.81	0.71	-0.59	0.002798	0.0248	Unaltered group
PPP6R3	55291	11q13	10.05	10.64	0.86	0.69	-0.59	0.004351	0.0331	Unaltered group
SDHD	6392	11q23.1	9.53	10.12	0.86	0.63	-0.59	0.004731	0.0348	Unaltered group
HIVEP3	59269	1p34.2	8.09	8.68	0.88	1.09	-0.59	0.005436	0.0382	Unaltered group
RPL17	6139	18q21.1	11.65	12.24	0.88	0.73	-0.59	0.005443	0.0382	Unaltered group
SEPTIN7	989	7p14.2	11.42	12.01	0.9	0.68	-0.59	0.006078	0.041	Unaltered group
EIF2A	83939	3q25.1	10.03	10.62	0.91	0.69	-0.59	0.006253	0.0417	Unaltered group
STAU2	27067	8q21.11	8.51	9.1	0.91	0.69	-0.59	0.006906	0.0442	Unaltered group
NBR2	10230	17q21.31	5.92	6.51	0.92	0.9	-0.59	0.007528	0.0467	Unaltered group
BTN2A1	11120	6p22.2	9.01	9.61	0.94	0.62	-0.59	0.00758	0.0469	Unaltered group
ANKRD46	157567	8q22.3	7.51	8.1	0.93	0.84	-0.59	0.008058	0.0489	Unaltered group
POU6F2	11281	7p14.1	0.12	0.72	0.33	1.51	-0.6	8.27e-08	1.217e-05	Unaltered group
CT45A3	441519	Xq26.3	0.12	0.72	0.41	2.27	-0.6	4.11e-05	0.001444	Unaltered group
ZNF202	7753	11q23.3	7.06	7.66	0.58	0.58	-0.6	8.007e-05	0.002354	Unaltered group
SERTAD2	9792	2p14	9.78	10.38	0.58	0.68	-0.6	8.296e-05	0.002404	Unaltered group
CCDC7	79741	10p11.22	0.76	1.36	0.73	0.99	-0.6	0.00108	0.014	Unaltered group
STK10	6793	5q35.1	11.07	11.67	0.76	0.81	-0.6	0.001446	0.0167	Unaltered group
HMGB1P1	10357	20q13.31	6.52	7.12	0.81	0.71	-0.6	0.002379	0.0226	Unaltered group
KDM4C	23081	9p24.1	7.79	8.38	0.84	0.71	-0.6	0.00364	0.0295	Unaltered group
ZNF234	10780	19q13.31	6.68	7.28	0.85	0.9	-0.6	0.00387	0.0306	Unaltered group
GRIK4	2900	11q23.3	1.07	1.67	0.87	1.53	-0.6	0.00557	0.0387	Unaltered group
SGCB	6443	4q12	8.91	9.51	0.89	1.04	-0.6	0.005635	0.039	Unaltered group
THAP1	55145	8p11.21	6.65	7.25	0.92	0.66	-0.6	0.006182	0.0414	Unaltered group
FLT1	2321	13q12.3	8.39	8.99	0.92	1.08	-0.6	0.00739	0.0462	Unaltered group
SNAPC3	6619	9p22.3	7.94	8.54	0.96	0.65	-0.6	0.007881	0.0481	Unaltered group
KHDRBS2	202559	6q11.1	0.21	0.82	0.39	1.24	-0.61	2.81e-07	3.161e-05	Unaltered group
RBFOX2	23543	22q12.3	10.48	11.09	0.69	0.7	-0.61	0.0004949	0.008311	Unaltered group
MEGF11	84465	15q22.31	0.7	1.31	0.68	1.22	-0.61	0.0005015	0.008376	Unaltered group
MAT2B	27430	5q34	9.63	10.24	0.7	0.64	-0.61	0.0006116	0.009549	Unaltered group
EPN2	22905	17p11.2	8.87	9.48	0.76	0.71	-0.61	0.001189	0.0147	Unaltered group
TECTA	7007	11q23.3	2.91	3.52	0.77	1.27	-0.61	0.001667	0.0183	Unaltered group
ACTBL2	345651	5q11.2	0.78	1.39	0.79	1.56	-0.61	0.002445	0.023	Unaltered group
YPEL1	29799	22q11.21-q11.22	6.68	7.29	0.82	0.85	-0.61	0.002503	0.0233	Unaltered group
MPHOSPH8	54737	13q12.11	8.96	9.57	0.83	0.7	-0.61	0.002698	0.0243	Unaltered group
CDC42SE2	56990	5q31.1	9.13	9.74	0.83	0.84	-0.61	0.002721	0.0244	Unaltered group
PHKB	5257	16q12.1	8.97	9.58	0.84	0.68	-0.61	0.002944	0.0255	Unaltered group
ZNF250	58500	8q24.3	6.73	7.34	0.85	0.7	-0.61	0.002996	0.0258	Unaltered group
RAP1GDS1	5910	4q23	9.26	9.87	0.85	0.67	-0.61	0.003325	0.0278	Unaltered group
PGM2	55276	4p14	8.95	9.56	0.86	0.83	-0.61	0.003464	0.0285	Unaltered group
AGGF1	55109	5q13.3	8.89	9.5	0.87	0.73	-0.61	0.003785	0.0302	Unaltered group
DNAJC1	64215	10p12.31	8.67	9.28	0.88	0.76	-0.61	0.004022	0.0314	Unaltered group
SNX18	112574	5q11.2	9.19	9.81	0.89	0.74	-0.61	0.004174	0.0322	Unaltered group
ATPSCKMT	134145	5p15.2	6.81	7.42	0.89	0.64	-0.61	0.004482	0.0336	Unaltered group
SCAPER	49855	15q24.3	7.53	8.14	0.91	0.79	-0.61	0.005425	0.0381	Unaltered group
XRN2	22803	20p11.22	10.6	11.21	0.93	0.64	-0.61	0.005754	0.0395	Unaltered group
SHISA7	729956	19q13.42	1.49	2.11	0.91	1.41	-0.61	0.00597	0.0406	Unaltered group
TMEM41B	440026	11p15.4	8.25	8.85	0.94	0.62	-0.61	0.006578	0.0429	Unaltered group
CADM2	253559	3p12.1	0.61	1.22	0.92	1.55	-0.61	0.006711	0.0434	Unaltered group
GPD1L	23171	3p22.3	9.23	9.84	0.94	0.83	-0.61	0.007017	0.0446	Unaltered group
GRPEL2	134266	5q32	7.65	8.26	0.96	0.77	-0.61	0.007269	0.0458	Unaltered group
FGL1	2267	8p22	0.11	0.74	0.21	1.36	-0.62	7.41e-13	5.3e-10	Unaltered group
NRAD1	121838	13q14.11	0.25	0.87	0.39	1.18	-0.62	2.35e-07	2.747e-05	Unaltered group
MANCR	100216001	10p15.1	0.48	1.1	0.6	1.43	-0.62	0.0001537	0.003678	Unaltered group
DISP1	84976	1q41	7.57	8.19	0.64	0.99	-0.62	0.0002136	0.004655	Unaltered group
ING4	51147	12p13.31	8.32	8.94	0.65	0.59	-0.62	0.0002141	0.004655	Unaltered group
ZCCHC10	54819	5q31.1	6.96	7.58	0.7	0.75	-0.62	0.0004956	0.008311	Unaltered group
CANX	821	5q35.3	13.35	13.97	0.71	0.63	-0.62	0.0005511	0.008942	Unaltered group
BCL9L	283149	11q23.3	10.06	10.68	0.75	0.72	-0.62	0.0008783	0.0122	Unaltered group
SDC4	6385	20q13.12	9.89	10.51	0.76	0.94	-0.62	0.001177	0.0147	Unaltered group
RNF44	22838	5q35.2	9.38	10	0.77	0.66	-0.62	0.001287	0.0154	Unaltered group
C1ORF131	128061	1q42.2	7.15	7.77	0.79	0.76	-0.62	0.001394	0.0163	Unaltered group
LINC00964	157381	8q24.13	0.36	0.98	0.77	1.27	-0.62	0.001455	0.0168	Unaltered group
ADAM17	6868	2p25.1	8.58	9.2	0.81	0.82	-0.62	0.001815	0.0192	Unaltered group
RNASEH2B	79621	13q14.3	8	8.62	0.83	0.74	-0.62	0.002306	0.0222	Unaltered group
S1PR3	1903	9q22.1	0.74	1.36	0.83	1.23	-0.62	0.002712	0.0244	Unaltered group
ZHX1	11244	8q24.13	8.71	9.33	0.87	0.92	-0.62	0.003318	0.0277	Unaltered group
NXPH1	30010	7p21.3	0.21	0.83	0.86	1.35	-0.62	0.003688	0.0297	Unaltered group
C21ORF62-AS1	54067	21q22.11	1.74	2.36	0.89	0.93	-0.62	0.003958	0.0311	Unaltered group
AASDHPPT	60496	11q22.3	9.2	9.82	0.9	0.72	-0.62	0.004193	0.0323	Unaltered group
ZBTB44	29068	11q24.3	8.68	9.3	0.91	0.77	-0.62	0.004746	0.0349	Unaltered group
LRRC37BP1	147172	17q11.2	8.1	8.72	0.94	0.58	-0.62	0.005399	0.038	Unaltered group
MEGF9	1955	9q33.2	8.95	9.58	0.93	1.01	-0.62	0.005658	0.0391	Unaltered group
ZNF397	84307	18q12.2	7.05	7.67	0.95	0.84	-0.62	0.006306	0.0419	Unaltered group
SLC25A30	253512	13q14.13	8.51	9.13	0.98	0.92	-0.62	0.007864	0.048	Unaltered group
RBM26	64062	13q31.1	8.77	9.39	0.99	0.8	-0.62	0.00812	0.049	Unaltered group
FBXL21P	26223	5q31.1	0.05	0.68	0.25	1.63	-0.63	4.95e-10	1.62e-07	Unaltered group
PLAC8L1	153770	5q32	0.48	1.12	0.55	0.91	-0.63	2.372e-05	0.0009772	Unaltered group
VSIG2	23584	11q24.2	0.56	1.19	0.6	1.23	-0.63	9.041e-05	0.002542	Unaltered group
CBL	867	11q23.3	9.3	9.93	0.61	0.67	-0.63	9.196e-05	0.002559	Unaltered group
KCNC2	3747	12q21.1	0.28	0.91	0.56	1.97	-0.63	0.000134	0.003359	Unaltered group
PURA	5813	5q31.3	7.78	8.41	0.64	0.67	-0.63	0.0001624	0.00383	Unaltered group
IGFL4	444882	19q13.32	0.36	0.99	0.69	1.31	-0.63	0.0004691	0.008063	Unaltered group
WDFY2	115825	13q14.3	7.29	7.92	0.75	0.66	-0.63	0.0008122	0.0115	Unaltered group
RIOK3	8780	18q11.2	9.31	9.94	0.77	0.68	-0.63	0.001133	0.0143	Unaltered group
TRAPPC2	6399	Xp22.2	7.17	7.8	0.86	0.68	-0.63	0.002434	0.0229	Unaltered group
PCDHA9	9752	5q31.3	0.5	1.13	0.84	1.5	-0.63	0.002858	0.0251	Unaltered group
MDM4	4194	1q32.1	8.88	9.51	0.86	0.85	-0.63	0.002863	0.0252	Unaltered group
CAB39L	81617	13q14.2	7.13	7.76	0.87	0.96	-0.63	0.002983	0.0258	Unaltered group
ZNF776	284309	19q13.43	7.5	8.12	0.88	0.73	-0.63	0.003369	0.028	Unaltered group
CHURC1	91612	14q23.3	9.24	9.87	0.9	0.66	-0.63	0.003852	0.0306	Unaltered group
PLEKHA2	59339	8p11.22	10.11	10.75	0.92	0.96	-0.63	0.004385	0.0332	Unaltered group
CHST15	51363	10q26.13	7.33	7.96	0.91	1.27	-0.63	0.00478	0.035	Unaltered group
STK3	6788	8q22.2	7.97	8.61	0.94	0.69	-0.63	0.004857	0.0353	Unaltered group
PAPSS1	9061	4q25	10.29	10.92	0.95	0.61	-0.63	0.005813	0.0398	Unaltered group
LRRC7	57554	1p31.1	0.75	1.37	0.93	1.64	-0.63	0.006537	0.0427	Unaltered group
ITIH2	3698	10p14	0.22	0.87	0.4	1.39	-0.64	2.72e-07	3.109e-05	Unaltered group
EZHIP	340602	Xp11.22	0.38	1.02	0.6	1.51	-0.64	0.0001017	0.00274	Unaltered group
MFAP3	4238	5q33.2	8.95	9.59	0.68	0.65	-0.64	0.0002713	0.005448	Unaltered group
ZNF512	84450	2p23.3	9.03	9.67	0.7	0.77	-0.64	0.0003421	0.006478	Unaltered group
NSA2	10412	5q13.3	9.7	10.34	0.7	0.69	-0.64	0.0003758	0.006936	Unaltered group
ZNF548	147694	19q13.43	7.28	7.92	0.73	0.62	-0.64	0.0005462	0.008877	Unaltered group
GRM5	2915	11q14.2-q14.3	0.91	1.55	0.73	1.39	-0.64	0.0007426	0.0108	Unaltered group
HNRNPH1	3187	5q35.3	11.21	11.84	0.78	0.6	-0.64	0.0009923	0.0132	Unaltered group
LHFPL2	10184	5q14.1	10.68	11.32	0.8	0.78	-0.64	0.001346	0.0159	Unaltered group
PICALM	8301	11q14.2	11.12	11.77	0.84	0.62	-0.64	0.00176	0.0189	Unaltered group
CYLD	1540	16q12.1	9	9.64	0.84	0.95	-0.64	0.001989	0.0203	Unaltered group
ARHGAP32	9743	11q24.3	8.63	9.27	0.84	0.92	-0.64	0.002049	0.0207	Unaltered group
SUPT20H	55578	13q13.3	8.94	9.58	0.87	0.67	-0.64	0.00231	0.0222	Unaltered group
AFTPH	54812	2p14	8.92	9.55	0.87	0.63	-0.64	0.002611	0.024	Unaltered group
VPS13B	157680	8q22.2	8.86	9.5	0.89	0.77	-0.64	0.003072	0.0263	Unaltered group
LBR	3930	1q42.12	8.9	9.54	0.89	0.98	-0.64	0.003132	0.0267	Unaltered group
DICER1	23405	14q32.13	9.47	10.11	0.89	0.73	-0.64	0.003243	0.0273	Unaltered group
LPGAT1	9926	1q32.3	10.16	10.8	0.91	0.81	-0.64	0.003831	0.0305	Unaltered group
MTREX	23517	5q11.2	9.59	10.23	0.93	0.65	-0.64	0.004223	0.0325	Unaltered group
TSC22D3	1831	Xq22.3	9.78	10.42	0.97	1.16	-0.64	0.00661	0.043	Unaltered group
ZNF286A	57335	17p12	7.3	7.94	1	0.88	-0.64	0.006919	0.0442	Unaltered group
CASP8	841	2q33.1	8.08	8.72	1	0.88	-0.64	0.007176	0.0453	Unaltered group
NXF2	56001	Xq22.1	0.07	0.72	0.23	1.87	-0.65	1.7e-09	4.65e-07	Unaltered group
CBX5	23468	12q13.13	10.84	11.49	0.58	0.68	-0.65	3.486e-05	0.001279	Unaltered group
CNOT6	57472	5q35.3	8.87	9.51	0.59	0.64	-0.65	4.278e-05	0.001484	Unaltered group
LAMC1	3915	1q25.3	12.3	12.95	0.61	0.94	-0.65	5.999e-05	0.001919	Unaltered group
LARS1	51520	5q32	10.78	11.42	0.64	0.6	-0.65	0.0001093	0.00289	Unaltered group
EED	8726	11q14.2	7.96	8.61	0.72	0.61	-0.65	0.0004045	0.007277	Unaltered group
FSIP1	161835	15q14	1.98	2.63	0.76	1.02	-0.65	0.0007042	0.0104	Unaltered group
TXNDC15	79770	5q31.1	9.39	10.03	0.78	0.66	-0.65	0.000927	0.0127	Unaltered group
APPL2	55198	12q23.3	9.02	9.67	0.79	0.72	-0.65	0.0009475	0.0128	Unaltered group
CLEC18B	497190	16q23.1	1.08	1.74	0.77	1.47	-0.65	0.001008	0.0133	Unaltered group
DRAM1	55332	12q23.2	8.51	9.16	0.82	0.98	-0.65	0.001503	0.0171	Unaltered group
ATAD2B	54454	2p24.1-p23.3	7.05	7.7	0.86	0.83	-0.65	0.002077	0.0209	Unaltered group
PHF14	9678	7p21.3	9.16	9.8	0.88	0.76	-0.65	0.002699	0.0243	Unaltered group
CCSAP	126731	1q42.13	8.61	9.26	0.94	0.96	-0.65	0.004078	0.0317	Unaltered group
RIC1	57589	9p24.1	8.35	9	0.94	0.76	-0.65	0.004185	0.0322	Unaltered group
DDX10	1662	11q22.3	8.19	8.83	0.95	0.74	-0.65	0.004373	0.0332	Unaltered group
USP47	55031	11p15.3	9.85	10.51	1	0.68	-0.65	0.006038	0.0409	Unaltered group
AKT3	10000	1q43-q44	10.27	10.92	1	0.91	-0.65	0.006769	0.0436	Unaltered group
RRM2B	50484	8q22.3	9.02	9.67	1.03	0.96	-0.65	0.007746	0.0476	Unaltered group
SLC10A7	84068	4q31.22	6.39	7.03	1.03	0.69	-0.65	0.008175	0.0492	Unaltered group
FOXR2	139628	Xp11.21	0.14	0.81	0.25	1.9	-0.66	2.05e-09	5.33e-07	Unaltered group
SPRY3	10251	Xq28 and Yq12	4.65	5.31	0.63	1	-0.66	8.287e-05	0.002404	Unaltered group
PTPRJ	5795	11p11.2	10.84	11.5	0.77	0.87	-0.66	0.0007831	0.0112	Unaltered group
METTL4	64863	18p11.32	6.99	7.65	0.79	0.75	-0.66	0.0009282	0.0127	Unaltered group
OFD1	8481	Xp22.2	7.98	8.64	0.83	0.87	-0.66	0.001379	0.0162	Unaltered group
BMPR1A	657	10q23.2	7.91	8.58	0.86	0.91	-0.66	0.001724	0.0186	Unaltered group
TAPT1	202018	4p15.32	8.28	8.93	0.87	0.71	-0.66	0.002112	0.021	Unaltered group
CAV2	858	7q31.2	9.23	9.89	0.95	1	-0.66	0.003912	0.0308	Unaltered group
IPO8	10526	12p11.21	9.69	10.35	0.95	0.64	-0.66	0.004046	0.0315	Unaltered group
CREB1	1385	2q33.3	8.87	9.53	0.96	0.71	-0.66	0.004138	0.032	Unaltered group
MB	4151	22q12.3	1	1.66	0.92	1.77	-0.66	0.00426	0.0326	Unaltered group
LMBRD1	55788	6q13	8.7	9.36	0.96	0.77	-0.66	0.004293	0.0327	Unaltered group
KMT2E	55904	7q22.3	10.2	10.86	0.97	0.7	-0.66	0.004718	0.0348	Unaltered group
ID2	3398	2p25.1	8.13	8.78	1	1.14	-0.66	0.006423	0.0424	Unaltered group
KIAA0753	9851	17p13.1	7.38	8.03	1.02	0.72	-0.66	0.006826	0.0438	Unaltered group
RSL24D1	51187	15q21.3	9.84	10.5	1.05	0.82	-0.66	0.007924	0.0483	Unaltered group
KMT2A	4297	11q23.3	9.68	10.35	0.62	0.63	-0.67	4.732e-05	0.0016	Unaltered group
SERINC3	10955	20q13.12	10.41	11.08	0.69	0.64	-0.67	0.0001591	0.003779	Unaltered group
GUSBP1	728411	5p14.3	6.41	7.08	0.76	0.77	-0.67	0.0004897	0.00826	Unaltered group
CLINT1	9685	5q33.3	9.86	10.53	0.83	0.65	-0.67	0.001179	0.0147	Unaltered group
CLCC1	23155	1p13.3	8.89	9.56	0.84	0.61	-0.67	0.001242	0.0151	Unaltered group
RNF165	494470	18q21.1	1.47	2.15	0.85	1.63	-0.67	0.001921	0.0199	Unaltered group
DPYS	1807	8q22.3	1.22	1.89	0.9	1.51	-0.67	0.002958	0.0256	Unaltered group
CRYZ	1429	1p31.1	8.38	9.05	0.94	0.88	-0.67	0.003552	0.029	Unaltered group
SLC3A1	6519	2p21	1.78	2.46	0.99	1	-0.67	0.004957	0.0358	Unaltered group
XIRP2	129446	2q24.3	0.6	1.27	0.95	1.69	-0.67	0.00496	0.0358	Unaltered group
SMAD4	4089	18q21.2	9.61	10.27	0.99	0.65	-0.67	0.004973	0.0358	Unaltered group
LIPC	3990	15q21.3	1.47	2.14	0.99	1.53	-0.67	0.005881	0.0402	Unaltered group
MSH3	4437	5q14.1	7.96	8.63	1.02	0.84	-0.67	0.006046	0.0409	Unaltered group
TMEM30A	55754	6q14.1	10.7	11.37	1.02	0.86	-0.67	0.006135	0.0412	Unaltered group
FNDC8	54752	17q12	2.67	3.34	1.03	0.91	-0.67	0.006396	0.0423	Unaltered group
TUBE1	51175	6q21	6.2	6.87	1.04	0.82	-0.67	0.006694	0.0433	Unaltered group
AR	367	Xq12	1.41	2.09	1.03	1.6	-0.67	0.007579	0.0469	Unaltered group
PELI1	57162	2p14	8.43	9.1	1.07	0.92	-0.67	0.008299	0.0497	Unaltered group
ERICH3	127254	1p31.1	0.68	1.36	0.71	1.67	-0.68	0.0003975	0.007173	Unaltered group
TGIF2	60436	20q11.23	8.97	9.65	0.83	0.75	-0.68	0.001003	0.0133	Unaltered group
CARD8	22900	19q13.33	8.6	9.28	0.82	0.85	-0.68	0.001004	0.0133	Unaltered group
CDADC1	81602	13q14.2	6.47	7.15	0.84	0.71	-0.68	0.001114	0.0143	Unaltered group
RNF170	81790	8p11.21	7.87	8.55	0.84	0.77	-0.68	0.001197	0.0148	Unaltered group
DPY19L2P1	554236	7p14.2	1.16	1.85	0.84	1.48	-0.68	0.001412	0.0165	Unaltered group
RPL26	6154	17p13.1	12.42	13.1	0.88	0.75	-0.68	0.001795	0.0191	Unaltered group
CLDN2	9075	Xq22.3	0.61	1.29	0.89	1.38	-0.68	0.002133	0.0212	Unaltered group
TBC1D3B	414059	17q12	5.8	6.49	0.94	1.03	-0.68	0.003087	0.0264	Unaltered group
SGMS1	259230	10q11.23	6.56	7.24	0.97	1.12	-0.68	0.003946	0.031	Unaltered group
LUC7L3	51747	17q21.33	10.05	10.73	1.04	0.88	-0.68	0.006238	0.0416	Unaltered group
ZNF45	7596	19q13.31	7.19	7.87	1.05	0.75	-0.68	0.006439	0.0424	Unaltered group
SIRT1	23411	10q21.3	7.75	8.43	1.07	0.84	-0.68	0.007335	0.046	Unaltered group
IPO11	51194	5q12.1	8.09	8.76	1.08	0.78	-0.68	0.00821	0.0494	Unaltered group
AQP7P3	441432	9q21.11	0.16	0.85	0.32	1.35	-0.69	3.56e-10	1.19e-07	Unaltered group
RASA3	22821	13q34	9.93	10.62	0.76	0.75	-0.69	0.0003974	0.007173	Unaltered group
PWWP2A	114825	5q33.3	7.55	8.24	0.78	0.66	-0.69	0.0005001	0.008359	Unaltered group
CT45A5	441521	Xq26.3	0.19	0.88	0.73	2.23	-0.69	0.0007297	0.0107	Unaltered group
GOLPH3	64083	5p13.3	10.09	10.78	0.84	0.55	-0.69	0.001013	0.0133	Unaltered group
FANCL	55120	2p16.1	8.11	8.79	0.85	0.82	-0.69	0.001122	0.0143	Unaltered group
THOC1	9984	18p11.32	7.83	8.52	0.85	0.75	-0.69	0.001188	0.0147	Unaltered group
LINC00324	284029	17p13.1	4.47	5.16	0.85	1.04	-0.69	0.001208	0.0149	Unaltered group
KIF13A	63971	6p22.3	9.92	10.6	0.86	0.97	-0.69	0.001365	0.0161	Unaltered group
ELF2	1998	4q31.1	8.13	8.82	0.94	0.7	-0.69	0.002594	0.0239	Unaltered group
EIF3E	3646	8q23.1	11.76	12.44	0.96	0.81	-0.69	0.003257	0.0274	Unaltered group
ZSCAN30	100101467	18q12.2	7.25	7.94	0.98	0.69	-0.69	0.0039	0.0308	Unaltered group
GPBP1	65056	5q11.2	9.86	10.55	0.99	0.69	-0.69	0.004115	0.0319	Unaltered group
SOCS5	9655	2p21	8.13	8.82	1	0.8	-0.69	0.004325	0.033	Unaltered group
LACC1	144811	13q14.11	6.8	7.49	1.06	0.91	-0.69	0.006452	0.0424	Unaltered group
YTHDC2	64848	5q22.2	8.39	9.08	1.07	0.8	-0.69	0.00655	0.0428	Unaltered group
TANC2	26115	17q23.2-q23.3	8.91	9.6	1.06	1.19	-0.69	0.006612	0.043	Unaltered group
YES1	7525	18p11.32	9.03	9.72	1.06	0.94	-0.69	0.006719	0.0434	Unaltered group
LGR5	8549	12q21.1	0.82	1.51	1.06	1.85	-0.69	0.008101	0.049	Unaltered group
VCX3B	425054	Xp22.31	0.1	0.8	0.24	1.62	-0.7	2.61e-12	1.74e-09	Unaltered group
IL1RAPL2	26280	Xq22.3	0.09	0.79	0.26	1.57	-0.7	8.06e-12	4.36e-09	Unaltered group
EPHA6	285220	3q11.2	0.28	0.98	0.43	1.43	-0.7	1.78e-07	2.262e-05	Unaltered group
TRIM13	10206	13q14.2	8.56	9.27	0.61	0.58	-0.7	2.061e-05	0.0008761	Unaltered group
LRRC52-AS1	400794	1q23.3-q24.1	0.55	1.25	0.69	1.37	-0.7	0.0001365	0.003404	Unaltered group
GABRR2	2570	6q15	0.5	1.2	0.76	0.97	-0.7	0.0003692	0.006845	Unaltered group
MGAT4A	11320	2q11.2	8.07	8.78	0.8	1.09	-0.7	0.0005892	0.009326	Unaltered group
DOK1	1796	2p13.1	7.49	8.19	0.83	0.89	-0.7	0.0008028	0.0114	Unaltered group
KIAA2026	158358	9p24.1	8	8.7	0.88	0.78	-0.7	0.001308	0.0156	Unaltered group
CASK	8573	Xp11.4	8.53	9.24	0.89	0.77	-0.7	0.001378	0.0162	Unaltered group
BBS2	583	16q13	8.62	9.32	0.9	0.75	-0.7	0.001669	0.0183	Unaltered group
ZNF507	22847	19q13.11	8.26	8.95	0.9	0.76	-0.7	0.001675	0.0183	Unaltered group
PCDHA8	56140	5q31.3	0.55	1.25	0.91	1.47	-0.7	0.002028	0.0206	Unaltered group
HMGB1	3146	13q12.3	11.41	12.11	0.93	0.7	-0.7	0.002187	0.0215	Unaltered group
DENND3	22898	8q24.3	7.29	7.98	0.92	1.15	-0.7	0.002237	0.0217	Unaltered group
PCF11	51585	11q14.1	8.97	9.67	0.95	0.64	-0.7	0.00249	0.0232	Unaltered group
ZNF235	9310	19q13.2	5.36	6.07	0.96	0.78	-0.7	0.002701	0.0243	Unaltered group
TAF7	6879	5q31.3	10.26	10.95	0.95	0.77	-0.7	0.002756	0.0246	Unaltered group
MEF2A	4205	15q26.3	9.59	10.29	1.02	0.83	-0.7	0.004568	0.0341	Unaltered group
SLC2A12	154091	6q23.2	4.52	5.22	1.07	1.14	-0.7	0.006448	0.0424	Unaltered group
RAD21	5885	8q24.11	11.26	11.96	1.07	0.81	-0.7	0.006587	0.0429	Unaltered group
NSUN6	221078	10p12.31	6.19	6.89	1.1	0.84	-0.7	0.007716	0.0475	Unaltered group
GABRQ	55879	Xq28	0.81	1.5	1.08	1.63	-0.7	0.007964	0.0485	Unaltered group
DGKB	1607	7p21.2	0.32	1.03	0.41	1.44	-0.71	3.36e-08	5.903e-06	Unaltered group
SCN1A	6323	2q24.3	0.54	1.25	0.66	1.8	-0.71	0.000111	0.002927	Unaltered group
GARRE1	9710	19q13.11	8.95	9.67	0.75	0.63	-0.71	0.0002195	0.004726	Unaltered group
GAGE8	100101629	Xp11	0.26	0.97	0.69	2.08	-0.71	0.0002694	0.005417	Unaltered group
PRRG1	5638	Xp21.1	7.35	8.07	0.8	0.92	-0.71	0.0004749	0.008135	Unaltered group
TRAM2	9697	6p12.2	10.11	10.82	0.81	0.77	-0.71	0.0005684	0.009136	Unaltered group
CCDC90B	60492	11q14.1	8.24	8.95	0.81	0.79	-0.71	0.0005726	0.009161	Unaltered group
CWC27	10283	5q12.3	7.65	8.36	0.82	0.73	-0.71	0.000579	0.009216	Unaltered group
NFE2L3P2	100272146	17q21.32	3.98	4.69	0.92	1.09	-0.71	0.00186	0.0195	Unaltered group
ZFC3H1	196441	12q21.1	8.53	9.24	0.93	0.9	-0.71	0.001945	0.0201	Unaltered group
ZNF138	7697	7q11.21	5.88	6.59	0.96	0.97	-0.71	0.002752	0.0246	Unaltered group
MIA2	4253	14q13.2	7.66	8.37	1	0.76	-0.71	0.00316	0.0269	Unaltered group
VEZF1	7716	17q22	9.45	10.16	1	0.72	-0.71	0.00328	0.0275	Unaltered group
CAAP1	79886	9p21.2	7.16	7.87	0.99	0.98	-0.71	0.003499	0.0287	Unaltered group
EPC2	26122	2q23.1	8.21	8.91	1.02	0.79	-0.71	0.003858	0.0306	Unaltered group
CWC22	57703	2q31.3	8.26	8.97	1.11	0.81	-0.71	0.007337	0.046	Unaltered group
RPS6KA3	6197	Xp22.12	10.13	10.84	1.12	0.9	-0.71	0.007675	0.0472	Unaltered group
SEPSECS	51091	4p15.2	6.92	7.63	1.12	0.88	-0.71	0.007798	0.0478	Unaltered group
MYLK	4638	3q21.1	8.89	9.6	1.11	1.25	-0.71	0.008105	0.049	Unaltered group
GALNT8	26290	12p13.32	0.24	0.96	0.35	1.3	-0.72	8.86e-10	2.57e-07	Unaltered group
TMEFF2	23671	2q32.3	0.2	0.92	0.44	1.89	-0.72	6.41e-07	6.108e-05	Unaltered group
MAGEA5P	4104		0.15	0.87	0.53	1.55	-0.72	4.303e-06	0.0002643	Unaltered group
H2BW4P	767811	Xq22.2	0.85	1.57	0.75	1.34	-0.72	0.000245	0.005084	Unaltered group
KIFAP3	22920	1q24.2	9.36	10.07	0.81	0.69	-0.72	0.0005193	0.008601	Unaltered group
PCDH15	65217	10q21.1	0.32	1.05	0.8	1.63	-0.72	0.0005582	0.00902	Unaltered group
ZNF146	7705	19q13.1	9.99	10.71	0.85	0.72	-0.72	0.0007449	0.0108	Unaltered group
UBXN2B	137886	8q12.1	8.49	9.21	0.89	0.8	-0.72	0.001167	0.0146	Unaltered group
MBD5	55777	2q23.2	7.05	7.77	0.9	0.82	-0.72	0.001242	0.0151	Unaltered group
FAM117B	150864	2q33.2	7.34	8.07	0.91	0.84	-0.72	0.001294	0.0155	Unaltered group
AGPAT5	55326	8p23.1	8.82	9.54	0.92	0.81	-0.72	0.001545	0.0174	Unaltered group
PPWD1	23398	5q12.3	7.78	8.5	0.92	0.72	-0.72	0.00163	0.0181	Unaltered group
PAX6	5080	11p13	4.09	4.81	0.91	1.3	-0.72	0.001638	0.0182	Unaltered group
TMEM167A	153339	5q14.2	10.03	10.75	0.94	0.75	-0.72	0.001876	0.0196	Unaltered group
TRIM5	85363	11p15.4	7.9	8.62	0.96	0.84	-0.72	0.002112	0.021	Unaltered group
MAK16	84549	8p12	8.37	9.08	0.95	0.85	-0.72	0.002161	0.0213	Unaltered group
VASH1	22846	14q24.3	8.8	9.51	1.02	1.13	-0.72	0.00386	0.0306	Unaltered group
PDE8B	8622	5q13.3	2.76	3.48	1.02	1.4	-0.72	0.004192	0.0323	Unaltered group
LYN	4067	8q12.1	8.1	8.82	1.07	1.27	-0.72	0.00556	0.0387	Unaltered group
SEPTIN11	55752	4q21.1	10.57	11.29	1.09	0.88	-0.72	0.005583	0.0388	Unaltered group
WDR36	134430	5q22.1	8.85	9.57	1.12	0.71	-0.72	0.006474	0.0425	Unaltered group
SPATA31C1	441452	9q22.1	0.18	0.91	0.42	1.82	-0.73	1.28e-07	1.755e-05	Unaltered group
GLP1R	2740	6p21.2	0.52	1.25	0.54	1.44	-0.73	3.114e-06	0.0002065	Unaltered group
HIP1	3092	7q11.23	9.78	10.51	0.76	0.89	-0.73	0.0002158	0.004672	Unaltered group
NETO1	81832	18q22.3	0.81	1.53	0.86	1.69	-0.73	0.001067	0.0138	Unaltered group
DSE	29940	6q22.1	7.69	8.43	0.91	0.85	-0.73	0.00123	0.015	Unaltered group
BTN3A1	11119	6p22.2	9.18	9.92	0.91	1.09	-0.73	0.001265	0.0152	Unaltered group
AGAP7P	653268	10q11.22	2.12	2.86	0.94	1.21	-0.73	0.001711	0.0186	Unaltered group
ZNF260	339324	19q13.12	7.59	8.33	0.99	0.93	-0.73	0.002418	0.0228	Unaltered group
LINC01590	63914	6q15-q16.1	1.57	2.3	0.99	1.23	-0.73	0.002677	0.0243	Unaltered group
MOSMO	730094	16p12.2	7.76	8.49	0.99	0.97	-0.73	0.002686	0.0243	Unaltered group
TOR1AIP1	26092	1q25.2	10.07	10.8	1.02	0.69	-0.73	0.003145	0.0268	Unaltered group
BHLHE22-AS1	401463		0.71	1.44	1.01	1.44	-0.73	0.003418	0.0282	Unaltered group
KCTD20	222658	6p21.31	10.56	11.29	1.07	0.9	-0.73	0.004616	0.0343	Unaltered group
GALNT4	8693	12q21.33	6.88	7.61	1.07	0.88	-0.73	0.004829	0.0352	Unaltered group
RGPD1	400966	2p11.2	6.57	7.3	1.07	1.01	-0.73	0.005085	0.0364	Unaltered group
HOOK3	84376	8p11.21	9.17	9.9	1.11	0.86	-0.73	0.005706	0.0393	Unaltered group
DDX21	9188	10q22.1	9.83	10.56	1.12	1.03	-0.73	0.006578	0.0429	Unaltered group
TEX11	56159	Xp11	0.31	1.06	0.52	1.23	-0.74	9.09e-07	7.808e-05	Unaltered group
DAB1	1600	1p32.2	0.25	0.99	0.58	1.77	-0.74	1.073e-05	0.0005317	Unaltered group
HSD17B3	3293	9q22.32	0.92	1.66	0.83	1.53	-0.74	0.0006175	0.009592	Unaltered group
TPT1	7178	13q14.13	14.63	15.37	0.89	0.74	-0.74	0.0008638	0.012	Unaltered group
SLU7	10569	5q33.3	9.17	9.91	0.9	0.76	-0.74	0.001052	0.0137	Unaltered group
GPR12	2835	13q12.13	0.37	1.11	0.86	2.04	-0.74	0.001246	0.0151	Unaltered group
UFM1	51569	13q13.3	9.65	10.39	0.95	0.79	-0.74	0.001573	0.0177	Unaltered group
VEZT	55591	12q22	8.38	9.13	1.05	0.77	-0.74	0.003375	0.028	Unaltered group
PIK3R1	5295	5q13.1	9.4	10.14	1.05	0.86	-0.74	0.00363	0.0294	Unaltered group
DPYSL2	1808	8p21.2	10.5	11.24	1.06	1.13	-0.74	0.003899	0.0308	Unaltered group
ABCA11P	79963	4p16.3	5.16	5.9	1.07	0.93	-0.74	0.004074	0.0317	Unaltered group
CNTLN	54875	9p22.2	6.68	7.42	1.08	0.98	-0.74	0.004446	0.0335	Unaltered group
CFAP300	85016	11q22.1	1.05	1.79	1.06	1.62	-0.74	0.004741	0.0349	Unaltered group
EDNRA	1909	4q31.22-q31.23	5.82	6.55	1.07	1.43	-0.74	0.004915	0.0356	Unaltered group
BAG4	9530	8p11.23	6.68	7.42	1.09	1.01	-0.74	0.004988	0.0359	Unaltered group
RBM44	375316	2q37.3	1.55	2.28	1.12	1.24	-0.74	0.006359	0.0421	Unaltered group
BPI	671	20q11.23	0.86	1.59	1.09	1.85	-0.74	0.006494	0.0426	Unaltered group
COL4A3	1285	2q36.3	1.7	2.45	1.14	1.95	-0.74	0.007883	0.0481	Unaltered group
GIMAP8	155038	7q36.1	6.72	7.46	1.16	1.38	-0.74	0.008076	0.0489	Unaltered group
ITPRID1	223075	7p14.3	0.29	1.04	0.45	1.81	-0.75	2.23e-07	2.647e-05	Unaltered group
MGAT4C	25834	12q21.31-q21.32	0.23	0.98	0.48	1.52	-0.75	2.44e-07	2.842e-05	Unaltered group
NKAIN2	154215	6q22.31	0.39	1.14	0.63	1.4	-0.75	1.99e-05	0.0008568	Unaltered group
CNOT8	9337	5q33.2	8.94	9.7	0.67	0.62	-0.75	3.298e-05	0.001239	Unaltered group
PAGE1	8712	Xp11.23	0.29	1.04	0.61	2.4	-0.75	6.029e-05	0.001922	Unaltered group
SPRED3	399473	19q13	0.89	1.64	0.78	1.5	-0.75	0.0002517	0.005153	Unaltered group
CXXC4	80319	4q24	0.52	1.27	0.8	1.33	-0.75	0.0002966	0.005815	Unaltered group
TMOD1	7111	9q22.33	7.4	8.15	0.85	1.39	-0.75	0.0005738	0.009161	Unaltered group
C12ORF76	400073	12q24.11	7.18	7.93	0.87	0.82	-0.75	0.0006838	0.0103	Unaltered group
ARSK	153642	5q15	6.72	7.47	0.93	0.91	-0.75	0.001191	0.0147	Unaltered group
RCBTB2	1102	13q14.2	8.03	8.78	0.93	1.03	-0.75	0.001226	0.015	Unaltered group
ARNT2	9915	15q25.1	10.63	11.37	0.92	1.37	-0.75	0.001377	0.0162	Unaltered group
CPD	1362	17q11.2	9.92	10.67	0.97	0.74	-0.75	0.001694	0.0185	Unaltered group
ADCY8	114	8q24.22	0.47	1.22	0.92	2.16	-0.75	0.001891	0.0197	Unaltered group
FUT8	2530	14q23.3	8.33	9.08	1	0.93	-0.75	0.002179	0.0215	Unaltered group
PRH1	5554	12p13.2	4.34	5.1	1.02	1.17	-0.75	0.002591	0.0239	Unaltered group
GIN1	54826	5q21.1	5.51	6.25	1.04	0.85	-0.75	0.003175	0.0269	Unaltered group
PCM1	5108	8p22	10.38	11.13	1.06	0.85	-0.75	0.00367	0.0296	Unaltered group
LIMS1	3987	2q12.3	7.27	8.02	1.07	1.21	-0.75	0.003975	0.0312	Unaltered group
CTNNAL1	8727	9q31.3	8.39	9.14	1.07	1.13	-0.75	0.004009	0.0314	Unaltered group
RSPRY1	89970	16q13	7.4	8.15	1.11	0.92	-0.75	0.004803	0.0351	Unaltered group
ANKRD10	55608	13q34	9.41	10.16	1.11	0.97	-0.75	0.004855	0.0353	Unaltered group
JRKL	8690	11q21	7.34	8.08	1.13	0.81	-0.75	0.005598	0.0389	Unaltered group
MBNL1	4154	3q25.1-q25.2	10.3	11.05	1.18	0.86	-0.75	0.00755	0.0468	Unaltered group
NFXL1	152518	4p12	6.53	7.28	1.19	0.86	-0.75	0.008096	0.049	Unaltered group
SH3RF1	57630	4q32.3-q33	7.6	8.35	1.2	0.9	-0.75	0.008222	0.0494	Unaltered group
FZD1	8321	7q21.13	8.7	9.45	0.76	1.23	-0.76	0.0001563	0.003721	Unaltered group
HOXC12	3228	12q13.13	0.35	1.12	0.94	1.66	-0.76	0.001445	0.0167	Unaltered group
ANKAR	150709	2q32.2	3.28	4.04	0.98	1.09	-0.76	0.001758	0.0188	Unaltered group
CRLF3	51379	17q11.2	7.51	8.26	0.99	0.79	-0.76	0.001819	0.0192	Unaltered group
S100A5	6276	1q21.3	0.9	1.66	0.97	1.71	-0.76	0.002007	0.0204	Unaltered group
KIF2A	3796	5q12.1	8.25	9.01	1	0.9	-0.76	0.002118	0.0211	Unaltered group
CEP57	9702	11q21	8.6	9.37	1.05	0.84	-0.76	0.002843	0.025	Unaltered group
ARFIP1	27236	4q31.3	8.78	9.54	1.06	0.76	-0.76	0.00308	0.0264	Unaltered group
NAA16	79612	13q14.11	6.85	7.61	1.07	0.95	-0.76	0.003705	0.0297	Unaltered group
SSPOP	23145	7q36.1	1.56	2.32	1.06	1.66	-0.76	0.003809	0.0303	Unaltered group
RPGR	6103	Xp11.4	6.85	7.61	1.1	1.02	-0.76	0.004367	0.0332	Unaltered group
GLCE	26035	15q23	9.11	9.87	1.14	0.94	-0.76	0.005598	0.0389	Unaltered group
ELF1	1997	13q14.11	9.55	10.31	1.16	0.86	-0.76	0.005751	0.0395	Unaltered group
BMP8A	353500	1p34.3	6.2	6.95	1.17	1.17	-0.76	0.006746	0.0435	Unaltered group
ATP8B1	5205	18q21.31	5.48	6.25	1.17	1.32	-0.76	0.006904	0.0441	Unaltered group
ANKRD50	57182	4q28.1	9.28	10.03	1.18	0.96	-0.76	0.006939	0.0443	Unaltered group
DLEU1	10301	13q14.2-q14.3	6.85	7.62	0.67	0.75	-0.77	2.525e-05	0.001024	Unaltered group
LRRC69	100130742	8q21.3	0.93	1.7	0.72	1.43	-0.77	7.659e-05	0.002296	Unaltered group
USP28	57646	11q23.2	7.53	8.29	0.88	0.74	-0.77	0.0005856	0.009313	Unaltered group
MYO3B	140469	2q31.1	0.89	1.66	0.89	1.52	-0.77	0.0007345	0.0107	Unaltered group
KDM1B	221656	6p22.3	8.64	9.41	1.11	0.84	-0.77	0.003906	0.0308	Unaltered group
PTCH1	5727	9q22.32	7.36	8.13	1.1	1.18	-0.77	0.003995	0.0313	Unaltered group
CCNG1	900	5q34	10.1	10.87	1.13	0.93	-0.77	0.004584	0.0342	Unaltered group
SMYD1	150572	2p11.2	1.49	2.26	1.11	1.55	-0.77	0.004663	0.0345	Unaltered group
RCBTB1	55213	13q14.2	8.46	9.23	1.15	0.84	-0.77	0.005219	0.0371	Unaltered group
CREBZF	58487	11q14.1	8.82	9.6	1.19	0.96	-0.77	0.00653	0.0427	Unaltered group
KCNT2	343450	1q31.3	1.61	2.38	1.16	1.73	-0.77	0.006622	0.043	Unaltered group
SLC38A9	153129	5q11.2	6.61	7.4	0.83	0.67	-0.78	0.0002495	0.005125	Unaltered group
LINC00652	29075	20p11.23	0.6	1.39	0.83	1.52	-0.78	0.000338	0.006433	Unaltered group
HAND2-AS1	79804	4q34.1	0.69	1.48	0.87	1.65	-0.78	0.0005396	0.008821	Unaltered group
POGLUT1	56983	3q13.33	7.89	8.67	0.91	0.69	-0.78	0.0006643	0.0101	Unaltered group
NKAPD1	55216	11q23.1	8.45	9.23	0.94	0.69	-0.78	0.0008467	0.0119	Unaltered group
RHPN2	85415	19q13.11	7	7.78	0.95	1.21	-0.78	0.0011	0.0141	Unaltered group
AFAP1	60312	4p16.1	9.22	10	1.04	1.25	-0.78	0.002422	0.0229	Unaltered group
SPDL1	54908	5q35.1	7.33	8.11	1.05	0.93	-0.78	0.002436	0.0229	Unaltered group
UTP23	84294	8q24.11	7.83	8.61	1.06	0.87	-0.78	0.002529	0.0235	Unaltered group
HEPN1	641654	11q24.2	0.46	1.24	1.05	1.52	-0.78	0.002764	0.0246	Unaltered group
ZNF248	57209	10p11.21	6.67	7.45	1.11	0.84	-0.78	0.003826	0.0304	Unaltered group
FLI1	2313	11q24.3	7.06	7.84	1.13	1.33	-0.78	0.004477	0.0336	Unaltered group
ALDH8A1	64577	6q23.3	1.76	2.54	1.16	1.23	-0.78	0.005196	0.037	Unaltered group
MT1H	4496	16q13	0.97	1.75	1.18	1.89	-0.78	0.00708	0.0449	Unaltered group
MORC3	23515	21q22.12	8.56	9.33	1.21	0.79	-0.78	0.00713	0.0452	Unaltered group
SACS	26278	13q12.12	8.97	9.74	1.21	1.09	-0.78	0.007395	0.0462	Unaltered group
FNIP1	96459	5q31.1	8.41	9.19	1.23	0.83	-0.78	0.007659	0.0472	Unaltered group
GRM7	2917	3p26.1	0.12	0.91	0.23	1.55	-0.79	9.48e-16	1.27e-12	Unaltered group
S1PR2	9294	19p13.2	8.71	9.5	0.6	0.81	-0.79	3.216e-06	0.0002118	Unaltered group
ZFP62	643836	5q35.3	7.47	8.27	0.74	0.72	-0.79	6.263e-05	0.001975	Unaltered group
RGS6	9628	14q24.2	0.56	1.35	0.81	1.52	-0.79	0.0002155	0.004669	Unaltered group
STK31	56164	7p15.3	0.5	1.29	0.81	1.85	-0.79	0.0003008	0.005882	Unaltered group
RNF138P1	379013	5q11.2	2.35	3.14	0.86	0.85	-0.79	0.0003098	0.005999	Unaltered group
RBM27	54439	5q32	8.53	9.33	0.87	0.76	-0.79	0.0003481	0.006554	Unaltered group
CTDSPL	10217	3p22.2	9.76	10.55	0.92	0.95	-0.79	0.0006838	0.0103	Unaltered group
B3GAT2	135152	6q13	1.34	2.13	0.93	1.07	-0.79	0.0007612	0.011	Unaltered group
OCLNP1	647859	5q13.2	0.49	1.28	0.94	1.36	-0.79	0.001008	0.0133	Unaltered group
TANK	10010	2q24.2	8.14	8.92	0.97	0.9	-0.79	0.001189	0.0147	Unaltered group
MSANTD2	79684	11q24.2	6.23	7.03	1.02	0.87	-0.79	0.0016	0.0179	Unaltered group
BMF	90427	15q15.1	8.48	9.27	1.07	1.11	-0.79	0.002615	0.024	Unaltered group
THAP2	83591	12q21.1	5.46	6.25	1.08	1.05	-0.79	0.002756	0.0246	Unaltered group
TBCEL	219899	11q23.3	7.07	7.87	1.09	0.89	-0.79	0.002856	0.0251	Unaltered group
CCDC102B	79839	18q22.1	5.06	5.84	1.09	1.26	-0.79	0.003199	0.0271	Unaltered group
PAFAH1B2	5049	11q23.3	7.69	8.48	1.13	0.92	-0.79	0.003846	0.0305	Unaltered group
FOXO1	2308	13q14.11	8.51	9.3	1.14	0.84	-0.79	0.004183	0.0322	Unaltered group
SH3TC2	79628	5q32	7.98	8.77	1.17	1.43	-0.79	0.005321	0.0376	Unaltered group
CCP110	9738	16p12.3	7.5	8.29	1.19	0.96	-0.79	0.005739	0.0395	Unaltered group
PARD3	56288	10p11.22-p11.21	8.15	8.94	1.24	1.07	-0.79	0.007702	0.0474	Unaltered group
SPATA6	54558	1p33	6.09	6.88	1.24	1.08	-0.79	0.007851	0.048	Unaltered group
VAMP1	6843	12p13.31	6.45	7.23	1.24	1.17	-0.79	0.008076	0.0489	Unaltered group
RPS6KA6	27330	Xq21.1	0.23	1.04	0.41	1.49	-0.8	2.19e-09	5.63e-07	Unaltered group
MRPL23-AS1	100133545	11p15.5	0.63	1.43	0.66	1.31	-0.8	1.399e-05	0.0006557	Unaltered group
FGD6	55785	12q22	5.86	6.66	0.94	1.11	-0.8	0.0007107	0.0105	Unaltered group
ZNF41	7592	Xp11.3	6.53	7.33	0.99	0.76	-0.8	0.001136	0.0143	Unaltered group
ITM2B	9445	13q14.2	12.02	12.82	1.04	0.78	-0.8	0.001746	0.0188	Unaltered group
SREK1IP1	285672	5q12.3	7.84	8.64	1.04	0.85	-0.8	0.001793	0.0191	Unaltered group
ZNF780B	163131	19q13.2	6.95	7.76	1.09	1.02	-0.8	0.002506	0.0233	Unaltered group
BATF2	116071	11q13.1	7.28	8.08	1.11	1.46	-0.8	0.003177	0.027	Unaltered group
ICE1	23379	5p15.32	9.17	9.97	1.17	0.75	-0.8	0.004724	0.0348	Unaltered group
PPP4R3B	57223	2p16.1	9.5	10.3	1.23	0.88	-0.8	0.00639	0.0422	Unaltered group
CDH10	1008	5p14.2-p14.1	0.33	1.14	0.59	2.09	-0.81	6.31e-06	0.0003559	Unaltered group
FZD4	8322	11q14.2	7.81	8.62	0.87	0.92	-0.81	0.0002961	0.005812	Unaltered group
INPP5F	22876	10q26.11	10.12	10.93	0.91	1.18	-0.81	0.0005085	0.008464	Unaltered group
TMX3	54495	18q22.1	9.08	9.89	1.11	0.83	-0.81	0.002664	0.0243	Unaltered group
ACVR2A	92	2q22.3-q23.1	7.02	7.83	1.11	0.79	-0.81	0.00287	0.0252	Unaltered group
TNFSF13	8741	17p13.1	8.03	8.85	1.15	1.11	-0.81	0.003549	0.029	Unaltered group
ZBTB1	22890	14q23.3	8.38	9.19	1.18	0.79	-0.81	0.004377	0.0332	Unaltered group
SMARCAD1	56916	4q22.3	8.78	9.6	1.19	0.95	-0.81	0.004585	0.0342	Unaltered group
ANKRD49	54851	11q21	6.44	7.26	1.2	0.91	-0.81	0.00464	0.0344	Unaltered group
ZCCHC18	644353	Xq22.2	2.99	3.8	1.19	1.38	-0.81	0.005175	0.0369	Unaltered group
USP25	29761	21q21.1	8.21	9.03	1.25	0.92	-0.81	0.006332	0.042	Unaltered group
PXDN	7837	2p25.3	8.81	9.62	1.23	1.76	-0.81	0.006528	0.0427	Unaltered group
CLIC4	25932	1p36.11	11.57	12.38	1.27	1.01	-0.81	0.007433	0.0463	Unaltered group
C2ORF66	401027	2q33.1	0.72	1.54	0.81	1.27	-0.82	0.000131	0.003304	Unaltered group
MTMR12	54545	5p13.3	8.79	9.61	0.89	0.68	-0.82	0.0003389	0.006438	Unaltered group
UBLCP1	134510	5q33.3	8.38	9.19	0.93	0.8	-0.82	0.0004998	0.008359	Unaltered group
KBTBD6	89890	13q14.11	7.81	8.63	1.09	0.79	-0.82	0.002144	0.0212	Unaltered group
RHOT1	55288	17q11.2	8.53	9.35	1.11	0.72	-0.82	0.002381	0.0226	Unaltered group
IL27RA	9466	19p13.12	7.54	8.37	1.09	1.62	-0.82	0.002443	0.023	Unaltered group
PRKCI	5584	3q26.2	7.98	8.79	1.14	0.86	-0.82	0.00304	0.0262	Unaltered group
SMAD5	4090	5q31.1	9.27	10.09	1.14	0.89	-0.82	0.003125	0.0266	Unaltered group
CYP4X1	260293	1p33	1.66	2.47	1.12	1.7	-0.82	0.003364	0.028	Unaltered group
ADAMTS9	56999	3p14.1	6.91	7.74	1.15	1.71	-0.82	0.003672	0.0296	Unaltered group
ACRBP	84519	12p13.31	3.49	4.31	1.19	1.32	-0.82	0.004566	0.0341	Unaltered group
NUDCD1	84955	8q23.1	8.04	8.86	1.22	0.95	-0.82	0.005251	0.0372	Unaltered group
EMBP1	647121	1p11.2	3.6	4.42	1.21	1.57	-0.82	0.005461	0.0382	Unaltered group
SULT1C4	27233	2q12.3	2.21	3.04	1.19	2.25	-0.82	0.005738	0.0395	Unaltered group
ABRAXAS1	84142	4q21.23	6.48	7.3	1.25	0.99	-0.82	0.006253	0.0417	Unaltered group
TCF12	6938	15q21.3	9.89	10.7	1.25	0.97	-0.82	0.006355	0.0421	Unaltered group
MIB1	57534	18q11.2	9.25	10.07	1.26	0.96	-0.82	0.006361	0.0421	Unaltered group
TM6SF1	53346	15q25.2	5.02	5.85	1.3	1.14	-0.82	0.007747	0.0476	Unaltered group
C5ORF15	56951	5q31.1	9.81	10.64	0.74	0.74	-0.83	3.404e-05	0.001262	Unaltered group
PLAC1	10761	Xq26.3	1.19	2.01	0.93	1.51	-0.83	0.0005712	0.009161	Unaltered group
LPAR4	2846	Xq21.1	1	1.84	1	1.78	-0.83	0.001117	0.0143	Unaltered group
JRK	8629	8q24.3	8.61	9.44	1.03	0.9	-0.83	0.001217	0.0149	Unaltered group
DCHS2	54798	4q31.3	1.15	1.99	1.03	1.91	-0.83	0.001475	0.0169	Unaltered group
CPEB3	22849	10q23.32	4.88	5.71	1.06	1	-0.83	0.001485	0.017	Unaltered group
GALC	2581	14q31.3	8.3	9.12	1.07	1.06	-0.83	0.001689	0.0184	Unaltered group
PDE6A	5145	5q32	0.9	1.73	1.07	1.22	-0.83	0.00183	0.0193	Unaltered group
AMN1	196394	12p11.21	6.51	7.35	1.12	0.84	-0.83	0.002321	0.0223	Unaltered group
KLHL8	57563	4q22.1	7.3	8.13	1.2	0.96	-0.83	0.004164	0.0322	Unaltered group
QKI	9444	6q26	10.4	11.23	1.21	0.9	-0.83	0.004434	0.0334	Unaltered group
ZMYM5	9205	13q12.11	7.12	7.95	1.21	0.88	-0.83	0.004558	0.0341	Unaltered group
MRE11	4361	11q21	7.54	8.38	1.25	0.87	-0.83	0.005404	0.038	Unaltered group
MGAT3	4248	22q13.1	5.48	6.31	1.21	1.78	-0.83	0.005482	0.0383	Unaltered group
SLC25A53	401612	Xq22.2	3.34	4.17	1.25	1.27	-0.83	0.005648	0.039	Unaltered group
DEK	7913	6p22.3	10.33	11.16	1.27	0.94	-0.83	0.006219	0.0416	Unaltered group
CSPP1	79848	8q13.1-q13.2	6.98	7.81	1.28	0.98	-0.83	0.006842	0.0438	Unaltered group
ARHGAP25	9938	2p13.3	7.03	7.87	1.3	1.61	-0.83	0.008051	0.0489	Unaltered group
ZNF80	7634	3q13.31	1.3	2.13	1.3	1.73	-0.83	0.008169	0.0492	Unaltered group
PKIG	11142	20q13.12	9.27	10.11	0.73	0.84	-0.84	2.458e-05	0.001005	Unaltered group
MYO3A	53904	10p12.1	0.41	1.25	0.72	1.96	-0.84	3.519e-05	0.001288	Unaltered group
NRP1	8829	10p11.22	8.76	9.6	0.92	1.24	-0.84	0.0003823	0.007011	Unaltered group
LINC01554	202299	5q15	0.86	1.7	1.01	1.27	-0.84	0.0009255	0.0126	Unaltered group
APC	324	5q22.2	8.54	9.38	1.02	0.88	-0.84	0.0009901	0.0132	Unaltered group
CEP350	9857	1q25.2	9.51	10.35	1.06	0.86	-0.84	0.001305	0.0155	Unaltered group
WBP4	11193	13q14.11	7.19	8.03	1.06	0.82	-0.84	0.001352	0.016	Unaltered group
PGGHG	80162	11p15.5	7.67	8.5	1.06	1.34	-0.84	0.001572	0.0177	Unaltered group
ZNF618	114991	9q32	8.7	9.54	1.11	0.97	-0.84	0.001982	0.0203	Unaltered group
CCDC121	79635	2p23.3	5.11	5.96	1.11	0.94	-0.84	0.001984	0.0203	Unaltered group
ZNF75D	7626	Xq26.3	6.68	7.52	1.11	0.95	-0.84	0.002045	0.0207	Unaltered group
TJP1	7082	15q13.1	10.04	10.88	1.12	0.91	-0.84	0.00212	0.0211	Unaltered group
PCDH17	27253	13q21.1	5.46	6.3	1.14	1.48	-0.84	0.002784	0.0247	Unaltered group
ZFR	51663	5p13.3	10.05	10.89	1.17	0.72	-0.84	0.003091	0.0264	Unaltered group
KANSL1L	151050	2q34	7.36	8.2	1.18	0.87	-0.84	0.003268	0.0275	Unaltered group
ELK3	2004	12q23.1	7.98	8.81	1.17	1.04	-0.84	0.003386	0.0281	Unaltered group
FOXD2	2306	1p33	5.74	6.58	1.2	1.42	-0.84	0.003982	0.0312	Unaltered group
AKAP11	11215	13q14.11	9.02	9.86	1.22	0.92	-0.84	0.004457	0.0335	Unaltered group
POGLUT3	143888	11q22.3	8.81	9.65	1.24	1.06	-0.84	0.004719	0.0348	Unaltered group
ITPRID2	6744	2q31.3	10.55	11.38	1.25	1.02	-0.84	0.005479	0.0383	Unaltered group
SREK1	140890	5q12.3	8.99	9.84	1.27	0.84	-0.84	0.005526	0.0386	Unaltered group
FGF7P3	654466	9p12	4.15	4.99	1.28	1.08	-0.84	0.006424	0.0424	Unaltered group
VPS13C	54832	15q22.2	9.21	10.06	1.3	1.02	-0.84	0.006523	0.0427	Unaltered group
STAG2	10735	Xq25	10.02	10.86	1.32	0.88	-0.84	0.007501	0.0466	Unaltered group
NEXN	91624	1p31.1	4.72	5.56	1.32	1.53	-0.84	0.00815	0.0492	Unaltered group
PPP1R12B	4660	1q32.1	8.66	9.51	0.69	1.32	-0.85	1.046e-05	0.0005243	Unaltered group
RPGRIP1	57096	14q11.2	1.37	2.22	0.84	1.22	-0.85	0.0001293	0.00328	Unaltered group
SYT2	127833	1q32.1	1.76	2.6	0.97	1.27	-0.85	0.0005869	0.009319	Unaltered group
FAXDC2	10826	5q33.2	8.49	9.34	0.98	1.05	-0.85	0.0006214	0.009631	Unaltered group
RAD50	10111	5q31.1	8.74	9.59	1	1.06	-0.85	0.000778	0.0111	Unaltered group
SUZ12P1	440423	17q11.2	6.07	6.93	1.02	0.82	-0.85	0.0008433	0.0118	Unaltered group
PJA2	9867	5q21.3	10.48	11.33	1.04	0.82	-0.85	0.001055	0.0138	Unaltered group
MATR3	9782	5q31.2	11.52	12.38	1.05	0.76	-0.85	0.0011	0.0141	Unaltered group
CAMP	820	3p21.31	0.86	1.71	1.04	1.78	-0.85	0.001371	0.0161	Unaltered group
PSIP1	11168	9p22.3	9.13	9.97	1.1	0.95	-0.85	0.00186	0.0195	Unaltered group
ZNF181	339318	19q13.11	6.34	7.18	1.11	0.92	-0.85	0.001866	0.0195	Unaltered group
IL12A	3592	3q25.33	1.37	2.22	1.17	1.51	-0.85	0.003304	0.0277	Unaltered group
ACER2	340485	9p22.1	3.68	4.53	1.23	1	-0.85	0.004366	0.0332	Unaltered group
ZNF195	7748	11p15.5	6.83	7.68	1.26	0.93	-0.85	0.004831	0.0352	Unaltered group
PRR16	51334	5q23.1	3.95	4.79	1.24	1.36	-0.85	0.004905	0.0355	Unaltered group
TAF1D	79101	11q21	8.18	9.03	1.26	0.93	-0.85	0.005088	0.0364	Unaltered group
CD46	4179	1q32.2	10.3	11.15	1.28	0.87	-0.85	0.00535	0.0378	Unaltered group
POLI	11201	18q21.2	7.22	8.07	1.29	0.95	-0.85	0.005705	0.0393	Unaltered group
PREX1	57580	20q13.13	10.04	10.88	1.29	1.22	-0.85	0.005966	0.0406	Unaltered group
FCRL6	343413	1q23.2	2.89	3.74	1.27	1.85	-0.85	0.006435	0.0424	Unaltered group
TAF1A	9015	1q41	5.71	6.56	1.3	1.14	-0.85	0.006444	0.0424	Unaltered group
SYNE3	161176	14q32.13	6.42	7.27	1.31	1.25	-0.85	0.006756	0.0435	Unaltered group
ADAM9	8754	8p11.22	9.35	10.2	1.34	1.11	-0.85	0.007688	0.0473	Unaltered group
CEP170	9859	1q43	10.21	11.05	1.34	0.96	-0.85	0.007802	0.0478	Unaltered group
CT45A1	541466	Xq26.3	0.29	1.14	0.52	2.79	-0.86	3.332e-06	0.0002172	Unaltered group
SLC16A12	387700	10q23.31	0.59	1.45	0.7	1.27	-0.86	1.017e-05	0.000516	Unaltered group
GRIA1	2890	5q33.2	0.37	1.23	0.72	2.15	-0.86	3.057e-05	0.001173	Unaltered group
UTP14C	9724	13q14.3	8.75	9.6	0.93	0.78	-0.86	0.0003381	0.006433	Unaltered group
KLF9	687	9q21.12	8.53	9.39	0.95	1.1	-0.86	0.0004135	0.007393	Unaltered group
LVRN	206338	5q23.1	1.06	1.92	1.01	1.35	-0.86	0.0008184	0.0115	Unaltered group
DLG4	1742	17p13.1	7.17	8.03	1.03	1.17	-0.86	0.0008686	0.0121	Unaltered group
C17ORF100	388327	17p13.1	5.01	5.87	1.05	0.8	-0.86	0.001066	0.0138	Unaltered group
FAM172A	83989	5q15	7.8	8.66	1.1	0.83	-0.86	0.001511	0.0172	Unaltered group
NAB1	4664	2q32.2	9.23	10.09	1.1	0.87	-0.86	0.001543	0.0174	Unaltered group
RO60	6738	1q31.2	9.34	10.2	1.13	0.89	-0.86	0.001947	0.0201	Unaltered group
RFX3	5991	9p24.2	4.39	5.25	1.14	1.29	-0.86	0.002215	0.0216	Unaltered group
CASS4	57091	20q13.31	3.23	4.09	1.14	1.62	-0.86	0.002339	0.0223	Unaltered group
SCN3A	6328	2q24.3	1.62	2.48	1.17	1.79	-0.86	0.003086	0.0264	Unaltered group
GABPA	2551	21q21.3	8.25	9.11	1.22	0.93	-0.86	0.00363	0.0294	Unaltered group
GOLM2	113201	15q15.3	9.42	10.28	1.29	1.08	-0.86	0.005543	0.0386	Unaltered group
TRDMT1	1787	10p13	5.76	6.62	1.35	0.94	-0.86	0.007165	0.0453	Unaltered group
GAS5	60674	1q25.1	10.24	11.11	1.35	1.16	-0.86	0.007381	0.0461	Unaltered group
ZC3H12B	340554	Xq11.2-q12	2.36	3.23	1.35	1.35	-0.86	0.007611	0.047	Unaltered group
PHF6	84295	Xq26.2	8.43	9.29	1.38	0.89	-0.86	0.008309	0.0497	Unaltered group
C11ORF54	28970	11q21	7.09	7.96	0.8	0.81	-0.87	4.931e-05	0.001654	Unaltered group
EGFEM1P	93556	3q26.2	0.32	1.19	0.8	1.47	-0.87	5.731e-05	0.001863	Unaltered group
SUGT1P3	283507	13q14.11	3.12	3.99	0.87	1.01	-0.87	0.0001456	0.003554	Unaltered group
GSE1	23199	16q24.1	8.91	9.79	0.89	0.79	-0.87	0.0001599	0.003794	Unaltered group
RNF138	51444	18q12.1	7.78	8.65	0.91	0.88	-0.87	0.000225	0.004782	Unaltered group
IGSF1	3547	Xq25	0.82	1.69	0.89	1.96	-0.87	0.0002657	0.005361	Unaltered group
AMD1	262	6q21	10.1	10.97	0.96	0.95	-0.87	0.0003882	0.007066	Unaltered group
LIN7A	8825	12q21.31	1.38	2.26	0.96	1.66	-0.87	0.0004697	0.008067	Unaltered group
SCAF11	9169	12q12	9.59	10.46	1.08	0.86	-0.87	0.001191	0.0147	Unaltered group
DENND11	57189	7q34	7.79	8.66	1.11	1.05	-0.87	0.00158	0.0177	Unaltered group
ACSS1	84532	20p11.21	9.43	10.3	1.17	1.1	-0.87	0.002392	0.0227	Unaltered group
OGT	8473	Xq13.1	10.28	11.14	1.18	0.86	-0.87	0.002635	0.0242	Unaltered group
FAM3C	10447	7q31.31	9.5	10.37	1.19	0.92	-0.87	0.002667	0.0243	Unaltered group
POLR3G	10622	5q14.3	7.41	8.27	1.2	1.13	-0.87	0.003047	0.0262	Unaltered group
RSBN1L	222194	7q11.23	7.49	8.36	1.25	0.87	-0.87	0.004029	0.0315	Unaltered group
LAMB1	3912	7q31.1	11.46	12.33	1.26	1.17	-0.87	0.004236	0.0325	Unaltered group
PCDH1	5097	5q31.3	8.64	9.51	1.3	1.29	-0.87	0.005459	0.0382	Unaltered group
LEPROT	54741	1p31.3	8.06	8.93	1.31	1.07	-0.87	0.005645	0.039	Unaltered group
HID1	283987	17q25.1	5.15	6.02	1.31	1.54	-0.87	0.006207	0.0415	Unaltered group
C3AR1	719	12p13.31	6.98	7.86	1.36	1.42	-0.87	0.007442	0.0463	Unaltered group
ATP2B1-AS1	338758	12q21.33	4.15	5.01	1.36	1.28	-0.87	0.007763	0.0476	Unaltered group
FBN3	84467	19p13.2	0.25	1.14	0.38	1.91	-0.88	8.72e-11	3.38e-08	Unaltered group
ZFHX3	463	16q22.2-q22.3	8.26	9.14	0.71	0.85	-0.88	8.908e-06	0.0004657	Unaltered group
NIPAL3	57185	1p36.11	9.67	10.55	0.94	1.18	-0.88	0.0003096	0.005999	Unaltered group
THSD1P1	374500	13q14.3	6.07	6.95	1.03	0.85	-0.88	0.0007004	0.0104	Unaltered group
FBXL17	64839	5q21.3	7.75	8.63	1.04	0.85	-0.88	0.0007711	0.0111	Unaltered group
AMOTL1	154810	11q21	10	10.89	1.07	1.1	-0.88	0.0009621	0.0129	Unaltered group
DUSP6	1848	12q21.33	11.26	12.14	1.13	1.1	-0.88	0.001579	0.0177	Unaltered group
NIPBL	25836	5p13.2	9.43	10.31	1.16	0.82	-0.88	0.002045	0.0207	Unaltered group
SH2D1B	117157	1q23.3	2.08	2.96	1.18	1.81	-0.88	0.002703	0.0243	Unaltered group
SUCO	51430	1q24.3	9.21	10.09	1.29	0.89	-0.88	0.004441	0.0334	Unaltered group
ARL15	54622	5q11.2	6.65	7.54	1.31	0.92	-0.88	0.004783	0.0351	Unaltered group
GUCY1A1	2982	4q32.1	6.34	7.22	1.33	1.31	-0.88	0.005891	0.0402	Unaltered group
MSRB3	253827	12q14.3	7.98	8.86	1.36	1.29	-0.88	0.006853	0.0439	Unaltered group
CALCRL	10203	2q32.1	6.15	7.03	1.37	1.37	-0.88	0.007155	0.0453	Unaltered group
ZKSCAN8	7745	6p21	7.85	8.73	1.38	1.09	-0.88	0.007183	0.0453	Unaltered group
TMED5	50999	1p22.1	9.16	10.04	1.38	1	-0.88	0.007442	0.0463	Unaltered group
ELAVL4	1996	1p33-p32.3	0.44	1.33	0.71	1.47	-0.89	8.503e-06	0.0004474	Unaltered group
PCDHGA5	56110	5q31	2.75	3.64	0.95	1.43	-0.89	0.0003276	0.006301	Unaltered group
OR2L13	284521	1q44	0.66	1.55	1.03	1.72	-0.89	0.0007128	0.0105	Unaltered group
IFITM2	10581	11p15.5	10.23	11.12	1.13	1.29	-0.89	0.001649	0.0182	Unaltered group
PXYLP1	92370	3q23	6.97	7.86	1.15	0.96	-0.89	0.001654	0.0182	Unaltered group
BRWD3	254065	Xq21.1	6.58	7.46	1.27	1.02	-0.89	0.004014	0.0314	Unaltered group
DLX6-AS1	285987	7q21.3	0.8	1.69	1.26	1.82	-0.89	0.004263	0.0326	Unaltered group
EDNRB	1910	13q22.3	12.07	12.95	1.29	1.66	-0.89	0.004866	0.0354	Unaltered group
POC1B	282809	12q21.33	7.15	8.04	1.32	1.05	-0.89	0.004909	0.0356	Unaltered group
CUTALP	253039	9q33.2	7.3	8.18	1.34	0.98	-0.89	0.005761	0.0396	Unaltered group
FCGR2A	2212	1q23.3	9.57	10.46	1.34	1.33	-0.89	0.005923	0.0403	Unaltered group
ZNF518A	9849	10q24.1	7.25	8.14	1.42	1.13	-0.89	0.008228	0.0495	Unaltered group
DCC	1630	18q21.2	0.41	1.31	0.6	1.77	-0.9	7.54e-07	6.804e-05	Unaltered group
JADE1	79960	4q28.2	8.72	9.63	0.82	0.83	-0.9	4.265e-05	0.001483	Unaltered group
TENT2	167153	5q14.1	8.57	9.47	1.04	0.76	-0.9	0.0006385	0.009791	Unaltered group
EFHC1	114327	6p12.2	7.26	8.17	1.17	0.91	-0.9	0.001673	0.0183	Unaltered group
CCDC82	79780	11q21	7.6	8.51	1.29	0.97	-0.9	0.003678	0.0297	Unaltered group
DPY19L4	286148	8q22.1	8.54	9.44	1.29	0.96	-0.9	0.003848	0.0305	Unaltered group
SEMA4D	10507	9q22.2	7.92	8.82	1.32	1.37	-0.9	0.004925	0.0356	Unaltered group
TRAPPC13	80006	5q12.3	7.38	8.28	1.36	0.89	-0.9	0.005464	0.0382	Unaltered group
GCC2	9648	2q12.3	8.3	9.2	1.35	1.05	-0.9	0.005554	0.0387	Unaltered group
ARHGAP12	94134	10p11.22	8.25	9.15	1.37	0.97	-0.9	0.006048	0.0409	Unaltered group
TRIM23	373	5q12.3	7.1	8	1.38	0.93	-0.9	0.006227	0.0416	Unaltered group
TRPM3	80036	9q21.12-q21.13	2.25	3.15	1.36	1.85	-0.9	0.0068	0.0437	Unaltered group
LGR4	55366	11p14.1	7.42	8.32	1.4	1.34	-0.9	0.007282	0.0458	Unaltered group
NLRC4	58484	2p22.3	4.14	5.05	0.94	1.25	-0.91	0.0002005	0.004427	Unaltered group
ALKBH8	91801	11q22.3	6.41	7.31	1.06	0.87	-0.91	0.000682	0.0103	Unaltered group
RANBP6	26953	9p24.1	7.8	8.72	1.1	0.83	-0.91	0.0008602	0.012	Unaltered group
MOG	4340	6p22.1	0.98	1.89	1.1	2.07	-0.91	0.001269	0.0153	Unaltered group
TMEM135	65084	11q14.2	7.67	8.58	1.15	0.83	-0.91	0.001422	0.0165	Unaltered group
GABRB2	2561	5q34	0.86	1.77	1.17	1.93	-0.91	0.001985	0.0203	Unaltered group
NCMAP	400746	1p36.11	0.99	1.9	1.18	1.91	-0.91	0.00213	0.0211	Unaltered group
REP15	387849	12p11.22	3.33	4.24	1.2	1.23	-0.91	0.00214	0.0212	Unaltered group
SPAST	6683	2p22.3	7.64	8.55	1.22	0.88	-0.91	0.00224	0.0217	Unaltered group
NEK3	4752	13q14.3	6.34	7.26	1.28	1.13	-0.91	0.003326	0.0278	Unaltered group
PCDHB14	56122	5q31.3	4.91	5.82	1.28	1.54	-0.91	0.003753	0.03	Unaltered group
SRFBP1	153443	5q23.1	6.65	7.56	1.31	0.92	-0.91	0.003995	0.0313	Unaltered group
HCG11	493812	6p22.2	7.32	8.23	1.39	1.64	-0.91	0.006804	0.0437	Unaltered group
TNFRSF11A	8792	18q21.33	3.85	4.76	1.43	1.37	-0.91	0.007796	0.0478	Unaltered group
TBC1D3G	101060321	17q12	0.79	1.7	1.4	2.22	-0.91	0.007968	0.0485	Unaltered group
RBM7	10179	11q23.1-q23.2	7.02	7.94	1.46	0.89	-0.91	0.008273	0.0496	Unaltered group
LRP1B	53353	2q22.1-q22.2	0.33	1.25	0.58	2	-0.92	2.5e-07	2.898e-05	Unaltered group
WIF1	11197	12q14.3	0.32	1.24	0.62	1.9	-0.92	8.56e-07	7.48e-05	Unaltered group
NRK	203447	Xq22.3	0.64	1.55	0.81	1.94	-0.92	4.492e-05	0.001535	Unaltered group
SMC5	23137	9q21.12	7.88	8.8	1.06	1.03	-0.92	0.0005955	0.009389	Unaltered group
COG3	83548	13q14.13	8.2	9.12	1.08	0.74	-0.92	0.0007373	0.0107	Unaltered group
HSD17B13	345275	4q22.1	1.49	2.41	1.12	1.1	-0.92	0.001004	0.0133	Unaltered group
ATP11C	286410	Xq27.1	7.59	8.51	1.15	1.08	-0.92	0.001189	0.0147	Unaltered group
HCG27	253018	6p21.33	2.08	3	1.14	1.29	-0.92	0.001211	0.0149	Unaltered group
ZNF131	7690	5p12	8.02	8.94	1.18	0.74	-0.92	0.001531	0.0173	Unaltered group
FAM13B	51306	5q31.2	8.57	9.49	1.2	0.94	-0.92	0.001879	0.0196	Unaltered group
FAM131B	9715	7q34	2.89	3.81	1.22	2.12	-0.92	0.002838	0.025	Unaltered group
ROCK2	9475	2p25.1	8.16	9.09	1.27	1.15	-0.92	0.002875	0.0252	Unaltered group
FBXL3	26224	13q22.3	8.26	9.18	1.3	0.95	-0.92	0.00368	0.0297	Unaltered group
MBLAC2	153364	5q14.3	6.93	7.84	1.31	0.97	-0.92	0.003837	0.0305	Unaltered group
ZNF107	51427	7q11.21	6.07	6.99	1.44	1.16	-0.92	0.007299	0.0459	Unaltered group
YPEL2	388403	17q22	7.61	8.54	0.83	0.91	-0.93	3.108e-05	0.001185	Unaltered group
PTPN12	5782	7q11.23	10.05	10.98	1.12	0.78	-0.93	0.0008366	0.0118	Unaltered group
XRCC4	7518	5q14.2	5.7	6.63	1.12	0.96	-0.93	0.0009227	0.0126	Unaltered group
GPR141	353345	7p14.1	1.42	2.35	1.12	1.46	-0.93	0.0009872	0.0132	Unaltered group
P2RX7	5027	12q24.31	8.39	9.32	1.17	1.62	-0.93	0.001574	0.0177	Unaltered group
DPYSL3	1809	5q32	9.28	10.21	1.2	1.28	-0.93	0.00171	0.0186	Unaltered group
TIA1	7072	2p13.3	8.94	9.87	1.33	0.89	-0.93	0.003649	0.0295	Unaltered group
CUZD1	50624	10q26.13	2.02	2.95	1.33	1.44	-0.93	0.004102	0.0318	Unaltered group
ZNF92	168374	7q11.21	6.33	7.26	1.35	1.08	-0.93	0.004375	0.0332	Unaltered group
THSD1	55901	13q14.3	5.13	6.06	1.37	1.18	-0.93	0.004692	0.0347	Unaltered group
OXR1	55074	8q23.1	8.15	9.08	1.36	1.17	-0.93	0.004784	0.0351	Unaltered group
TMEM236	653567	10p12.33	2.34	3.27	1.37	1.28	-0.93	0.004903	0.0355	Unaltered group
ZRANB2	9406	1p31.1	9.25	10.19	1.39	0.99	-0.93	0.005123	0.0366	Unaltered group
SINHCAF	58516	12p11.21	8.71	9.64	1.41	0.98	-0.93	0.005554	0.0387	Unaltered group
FAM218A	152756	4q32.3	2.07	3	1.38	1.79	-0.93	0.005699	0.0393	Unaltered group
ZNF670	93474	1q44	5.22	6.15	1.44	1.1	-0.93	0.007027	0.0447	Unaltered group
TSHZ2	128553	20q13.2	3.47	4.4	1.43	1.81	-0.93	0.007271	0.0458	Unaltered group
PSMA8	143471	18q11.2	0.25	1.19	0.45	1.63	-0.94	3.26e-10	1.11e-07	Unaltered group
NLRP4	147945	19q13.43	0.4	1.34	0.7	2.02	-0.94	4.534e-06	0.0002734	Unaltered group
SOX30	11063	5q33.3	0.88	1.82	0.73	1.13	-0.94	4.795e-06	0.0002855	Unaltered group
PACRG	135138	6q26	0.49	1.44	0.78	1.4	-0.94	1.397e-05	0.0006557	Unaltered group
TRIM52	84851	5q35.3	5.97	6.92	0.89	0.85	-0.94	6.558e-05	0.002055	Unaltered group
USP44	84101	12q22	1.04	1.98	0.88	1.39	-0.94	6.6e-05	0.002065	Unaltered group
CAV1	857	7q31.2	11.11	12.05	0.96	1.11	-0.94	0.0001696	0.003943	Unaltered group
PAN3	255967	13q12.2	8.57	9.51	1.12	0.78	-0.94	0.0007727	0.0111	Unaltered group
MIR503HG	84848	Xq26.3	2.84	3.78	1.14	1.5	-0.94	0.001111	0.0142	Unaltered group
MTX3	345778	5q14.1	7.75	8.68	1.17	1.01	-0.94	0.001239	0.0151	Unaltered group
HRCT1	646962	9p13.3	2.31	3.25	1.31	1.51	-0.94	0.003447	0.0284	Unaltered group
GGTA1	2681	9q33.2	5.42	6.36	1.39	1.59	-0.94	0.00536	0.0378	Unaltered group
DPY19L3	147991	19q13.11	7.56	8.5	1.42	1.07	-0.94	0.005657	0.0391	Unaltered group
TRERF1	55809	6p21.1	6.26	7.21	1.49	1.43	-0.94	0.008098	0.049	Unaltered group
CSMD3	114788	8q23.3	0.51	1.46	0.83	2.09	-0.95	4.369e-05	0.001506	Unaltered group
YAP1	10413	11q22.1	10.02	10.97	1.04	0.85	-0.95	0.0003659	0.00679	Unaltered group
CRHBP	1393	5q13.3	1.45	2.4	1.09	1.42	-0.95	0.0005888	0.009326	Unaltered group
TET1	80312	10q21.3	4.89	5.85	1.11	1.25	-0.95	0.0006904	0.0104	Unaltered group
BEND4	389206	4p13	0.99	1.94	1.2	1.89	-0.95	0.001633	0.0181	Unaltered group
CCDC126	90693	7p15.3	5.99	6.94	1.24	0.96	-0.95	0.001788	0.019	Unaltered group
NOSTRIN	115677	2q24.3	3.8	4.75	1.22	1.62	-0.95	0.001796	0.0191	Unaltered group
PRDM16	63976	1p36.32	2.75	3.7	1.26	1.82	-0.95	0.002486	0.0232	Unaltered group
REV3L	5980	6q21	8.8	9.75	1.28	1.14	-0.95	0.002525	0.0235	Unaltered group
CWF19L2	143884	11q22.3	6.71	7.66	1.31	0.87	-0.95	0.002756	0.0246	Unaltered group
FAM76B	143684	11q21	6.85	7.8	1.32	1.04	-0.95	0.002966	0.0257	Unaltered group
HSPA13	6782	21q11.2	8.91	9.86	1.42	0.98	-0.95	0.005454	0.0382	Unaltered group
MYOT	9499	5q31.2	1.6	2.56	1.42	1.75	-0.95	0.005815	0.0398	Unaltered group
CCDC152	100129792	5p12	3.72	4.67	1.44	1.89	-0.95	0.00658	0.0429	Unaltered group
CD33	945	19q13.41	4.95	5.9	1.45	1.59	-0.95	0.006635	0.0431	Unaltered group
LINC02591	388692	1q21.1	5.99	6.94	1.47	1.57	-0.95	0.00716	0.0453	Unaltered group
ARID4A	5926	14q23.1	7.35	8.3	1.49	0.99	-0.95	0.007361	0.0461	Unaltered group
ZCCHC24	219654	10q22.3	9.86	10.82	0.86	0.99	-0.96	3.682e-05	0.001329	Unaltered group
CDK19	23097	6q21	8.39	9.34	0.99	0.9	-0.96	0.0001887	0.004236	Unaltered group
GLRA2	2742	Xp22.2	0.41	1.36	0.97	2.14	-0.96	0.0002243	0.004779	Unaltered group
PCDHB19P	84054	5q31.3	1.2	2.16	1.03	1.44	-0.96	0.0002917	0.005738	Unaltered group
HPSE2	60495	10q24.2	1.2	2.16	1.15	2.13	-0.96	0.001202	0.0148	Unaltered group
LPAL2	80350	6q25.3	1.23	2.19	1.2	1.5	-0.96	0.001336	0.0158	Unaltered group
NYAP1	222950	7q22.1	3.03	3.99	1.26	1.78	-0.96	0.002181	0.0215	Unaltered group
SMCHD1	23347	18p11.32	9.16	10.12	1.29	0.9	-0.96	0.002398	0.0227	Unaltered group
LMO7	4008	13q22.2	7.28	8.24	1.3	1.29	-0.96	0.002654	0.0242	Unaltered group
STK33	65975	11p15.4	1.11	2.07	1.39	1.99	-0.96	0.004745	0.0349	Unaltered group
TXLNB	167838	6q24.1	3.63	4.59	1.51	1.65	-0.96	0.007953	0.0485	Unaltered group
TMEM139	135932	7q34	3.1	4.07	0.73	1.47	-0.97	3.23e-06	0.000212	Unaltered group
NOG	9241	17q22	0.78	1.75	0.91	1.8	-0.97	7.517e-05	0.00227	Unaltered group
DCP2	167227	5q22.2	8.48	9.45	0.98	0.85	-0.97	0.0001316	0.00331	Unaltered group
GAGE2A	729447	Xp11.23	0.38	1.35	0.94	2.72	-0.97	0.0002141	0.004655	Unaltered group
ILDR2	387597	1q24.1	0.92	1.89	1.05	2.12	-0.97	0.0004397	0.007736	Unaltered group
EYS	346007	6q12	1.65	2.62	1.09	1.18	-0.97	0.0004546	0.007922	Unaltered group
MSANTD4	84437	11q22.3	7.58	8.55	1.09	1.04	-0.97	0.0004777	0.00815	Unaltered group
BMP6	654	6p24.3	4.99	5.96	1.1	1.54	-0.97	0.0005575	0.009018	Unaltered group
RB1	5925	13q14.2	9.21	10.18	1.2	1	-0.97	0.001067	0.0138	Unaltered group
HOXA2	3199	7p15.2	2.08	3.05	1.18	1.67	-0.97	0.001122	0.0143	Unaltered group
DENND4A	10260	15q22.31	7.46	8.43	1.29	1.01	-0.97	0.002182	0.0215	Unaltered group
TNFAIP8	25816	5q23.1	6.47	7.44	1.29	1.36	-0.97	0.002322	0.0223	Unaltered group
SEC14L2	23541	22q12.2	7.01	7.98	1.33	1.28	-0.97	0.002866	0.0252	Unaltered group
PIWIL4	143689	11q21	3.29	4.26	1.36	1.4	-0.97	0.003506	0.0288	Unaltered group
FOXN2	3344	2p16.3	8.34	9.31	1.38	1.02	-0.97	0.003543	0.029	Unaltered group
CALN1	83698	7q11.22	0.37	1.36	0.54	2.01	-0.98	1.87e-08	3.462e-06	Unaltered group
SCAMP1	9522	5q14.1	8.56	9.54	1.04	0.85	-0.98	0.0002502	0.005133	Unaltered group
CNST	163882	1q44	8.83	9.81	1.05	0.85	-0.98	0.0002797	0.005569	Unaltered group
SPATA6L	55064	9p24.2-p24.1	1.95	2.93	1.06	1.24	-0.98	0.0003441	0.006488	Unaltered group
VPS36	51028	13q14.3	8.94	9.92	1.11	0.78	-0.98	0.0004741	0.008134	Unaltered group
PPFIBP1	8496	12p11.23-p11.22	10.41	11.38	1.12	1.02	-0.98	0.0005709	0.009161	Unaltered group
GRIP2	80852	3p25.1	1.63	2.61	1.11	1.86	-0.98	0.0006295	0.009702	Unaltered group
SDC2	6383	8q22.1	8.71	9.7	1.13	1.8	-0.98	0.0006861	0.0103	Unaltered group
FBXL13	222235	7q22.1	2.55	3.52	1.18	1.38	-0.98	0.00101	0.0133	Unaltered group
CSNK1G3	1456	5q23.2	8.09	9.07	1.2	0.89	-0.98	0.00103	0.0135	Unaltered group
RBL2	5934	16q12.2	9.18	10.16	1.25	0.85	-0.98	0.001436	0.0166	Unaltered group
FAM182B	728882	20p11.1	2.73	3.71	1.25	1.59	-0.98	0.001621	0.018	Unaltered group
RUNX1T1	862	8q21.3	2.04	3.01	1.27	1.57	-0.98	0.001969	0.0202	Unaltered group
MBTD1	54799	17q21.33	7.35	8.33	1.31	0.95	-0.98	0.00211	0.021	Unaltered group
PCDHGA2	56113	5q31.3	3.99	4.97	1.3	1.73	-0.98	0.002291	0.0221	Unaltered group
CLECL1	160365	12p13.31	1.78	2.76	1.33	1.71	-0.98	0.002894	0.0253	Unaltered group
CLMN	79789	14q32.13	8.18	9.16	1.37	1.3	-0.98	0.003193	0.027	Unaltered group
CD200R1	131450	3q13.2	3	3.98	1.37	1.72	-0.98	0.003593	0.0292	Unaltered group
FAM47E	100129583	4q21.1	2.49	3.47	1.44	1.66	-0.98	0.005124	0.0366	Unaltered group
FOLH1	2346	11p11.12	4.6	5.58	1.42	2.27	-0.98	0.005454	0.0382	Unaltered group
LPCAT2	54947	16q12.2	8.33	9.3	1.46	1.23	-0.98	0.005483	0.0383	Unaltered group
GLS	2744	2q32.2	9.99	10.97	1.51	0.86	-0.98	0.006439	0.0424	Unaltered group
CFH	3075	1q31.3	8.44	9.42	1.53	1.59	-0.98	0.007521	0.0467	Unaltered group
PCDHB8	56128	5q31.3	3.56	4.54	1.54	1.93	-0.98	0.008175	0.0492	Unaltered group
PHLDB1	23187	11q23.3	10.58	11.57	0.73	0.84	-0.99	2.556e-06	0.0001783	Unaltered group
PCDHA12	56137	5q31.3	0.68	1.67	1.02	1.82	-0.99	0.0002203	0.004733	Unaltered group
ZMYM2	7750	13q12.11	8.96	9.95	1.04	0.91	-0.99	0.0002221	0.004757	Unaltered group
GPCPD1	56261	20p12.3	7.85	8.84	1.08	1	-0.99	0.000333	0.00638	Unaltered group
MSTN	2660	2q32.2	0.89	1.88	1.11	1.62	-0.99	0.000535	0.008769	Unaltered group
LEPR	3953	1p31.3	5.54	6.53	1.2	1.38	-0.99	0.0009452	0.0128	Unaltered group
NMUR1	10316	2q37.1	2.36	3.35	1.22	1.53	-0.99	0.001189	0.0147	Unaltered group
GABRR1	2569	6q15	0.56	1.55	1.2	2.13	-0.99	0.001287	0.0154	Unaltered group
ROCK1	6093	18q11.1	8.99	9.97	1.27	0.99	-0.99	0.00161	0.018	Unaltered group
ATRX	546	Xq21.1	9.16	10.15	1.3	0.91	-0.99	0.001824	0.0193	Unaltered group
STAMBPL1	57559	10q23.31	6.73	7.72	1.29	1.28	-0.99	0.001848	0.0194	Unaltered group
CUL5	8065	11q22.3	8.1	9.09	1.32	0.89	-0.99	0.002147	0.0213	Unaltered group
TNFSF4	7292	1q25.1	5.66	6.64	1.32	1.42	-0.99	0.002278	0.022	Unaltered group
HLA-DPB2	3116	6p21.32	1.8	2.79	1.39	1.81	-0.99	0.003793	0.0303	Unaltered group
ZNF33B	7582	10q11.21	6.77	7.76	1.44	1.12	-0.99	0.00443	0.0334	Unaltered group
SKIL	6498	3q26.2	6.53	7.52	1.56	1.29	-0.99	0.008037	0.0489	Unaltered group
SEPTIN7P11	441601	11p11.12	0.37	1.37	0.48	2	-1	6.79e-10	2.04e-07	Unaltered group
TET3	200424	2p13.1	8.06	9.06	0.72	0.78	-1	1.501e-06	0.000119	Unaltered group
RCVRN	5957	17p13.1	0.94	1.94	0.92	1.48	-1	5.568e-05	0.001819	Unaltered group
STON1-GTF2A1L	286749	2p16.3	0.42	1.42	1.02	1.81	-1	0.0002046	0.004496	Unaltered group
PCDHGC4	56098	5q31.3	1.45	2.45	1.04	1.27	-1	0.0002334	0.004928	Unaltered group
PCDHB17P	54661	5q31.3	1.27	2.27	1.16	1.96	-1	0.0007304	0.0107	Unaltered group
DEPTOR	64798	8q24.12	6.52	7.52	1.22	1.42	-1	0.001031	0.0135	Unaltered group
SLC25A21	89874	14q13.3	1.09	2.09	1.2	2.13	-1	0.001129	0.0143	Unaltered group
TMEM130	222865	7q22.1	1.3	2.3	1.28	1.69	-1	0.001818	0.0192	Unaltered group
PLCXD3	345557	5p13.1	1.65	2.65	1.32	2.29	-1	0.002687	0.0243	Unaltered group
PRSS35	167681	6q14.2	2.14	3.13	1.48	2.51	-1	0.006614	0.043	Unaltered group
CX3CR1	1524	3p22.2	3.67	4.67	1.56	1.73	-1	0.007537	0.0467	Unaltered group
DENND1B	163486	1q31.3	4.05	5.05	1.57	1.51	-1	0.007667	0.0472	Unaltered group
SLITRK1	114798	13q31.1	0.18	1.19	0.31	2.02	-1.01	5.67e-15	6.68e-12	Unaltered group
ANKRD12	23253	18p11.22	8.14	9.16	1.19	1.05	-1.01	0.0006937	0.0104	Unaltered group
USPL1	10208	13q12.3	7.48	8.48	1.23	0.81	-1.01	0.0009992	0.0133	Unaltered group
CPE	1363	4q32.3	6.98	7.98	1.28	1.66	-1.01	0.0016	0.0179	Unaltered group
BDP1	55814	5q13.2	8.3	9.31	1.3	0.98	-1.01	0.001626	0.0181	Unaltered group
VNN1	8876	6q23.2	3.15	4.16	1.32	1.64	-1.01	0.002142	0.0212	Unaltered group
CASD1	64921	7q21.3	7.99	9	1.5	0.84	-1.01	0.004831	0.0352	Unaltered group
AKAP9	10142	7q21.2	9.32	10.33	1.57	1.11	-1.01	0.006826	0.0438	Unaltered group
CCDC68	80323	18q21.2	0.88	1.9	0.97	1.66	-1.02	8.766e-05	0.002499	Unaltered group
KALRN	8997	3q21.1-q21.2	6.37	7.39	1.03	1.58	-1.02	0.0001627	0.003832	Unaltered group
N4BP2L2	10443	13q13.1	8.66	9.68	1.1	0.85	-1.02	0.0002897	0.005703	Unaltered group
RECK	8434	9p13.3	6.79	7.81	1.1	0.97	-1.02	0.000307	0.005979	Unaltered group
CRIM1	51232	2p22.2	7.73	8.75	1.23	1.29	-1.02	0.000889	0.0123	Unaltered group
ELL2	22936	5q15	7.9	8.92	1.28	1.11	-1.02	0.001344	0.0159	Unaltered group
ARID4B	51742	1q42.3	8.39	9.41	1.32	1.03	-1.02	0.001771	0.0189	Unaltered group
PREX2	80243	8q13.2	2.05	3.07	1.36	1.66	-1.02	0.002313	0.0222	Unaltered group
PCDHB12	56124	5q31.3	3.47	4.49	1.41	1.64	-1.02	0.003271	0.0275	Unaltered group
DLX2	1746	2q31.1	2.64	3.65	1.39	2.36	-1.02	0.003515	0.0288	Unaltered group
CHD9	80205	16q12.2	8.71	9.72	1.49	1.02	-1.02	0.004588	0.0342	Unaltered group
TLR1	7096	4p14	6.18	7.2	1.5	1.34	-1.02	0.004712	0.0348	Unaltered group
ARHGAP18	93663	6q22.33	8.19	9.21	1.52	1.03	-1.02	0.005218	0.0371	Unaltered group
HTR7	3363	10q23.31	2.18	3.2	1.54	1.74	-1.02	0.006131	0.0412	Unaltered group
BCAT1	586	12p12.1	6.52	7.55	1.08	1.77	-1.03	0.0002819	0.005579	Unaltered group
JMY	133746	5q14.1	7.55	8.58	1.13	0.99	-1.03	0.0003773	0.00695	Unaltered group
IFT88	8100	13q12.11	6.96	8	1.26	0.95	-1.03	0.0009819	0.0132	Unaltered group
BPIFB1	92747	20q11.21	0.6	1.63	1.25	2.45	-1.03	0.001364	0.0161	Unaltered group
LRRTM1	347730	2p12	1.04	2.07	1.29	2.73	-1.03	0.002006	0.0204	Unaltered group
POLK	51426	5q13.3	7.43	8.46	1.38	1.08	-1.03	0.002221	0.0217	Unaltered group
CD200	4345	3q13.2	7.62	8.65	1.39	1.66	-1.03	0.002532	0.0235	Unaltered group
CETP	1071	16q13	4.07	5.11	1.44	2.36	-1.03	0.003838	0.0305	Unaltered group
BMX	660	Xp22.2	2.69	3.71	1.43	2.71	-1.03	0.004407	0.0333	Unaltered group
LRRC1	55227	6p12.1	6.96	7.98	1.63	1.37	-1.03	0.008079	0.0489	Unaltered group
CLEC1A	51267	12p13.2	4.1	5.13	1.16	1.89	-1.04	0.0005336	0.008769	Unaltered group
ASIC4	55515	2q35	1.25	2.29	1.18	1.94	-1.04	0.0006346	0.009759	Unaltered group
KBTBD3	143879	11q22.3	4.78	5.82	1.21	1	-1.04	0.0006525	0.009931	Unaltered group
SC5D	6309	11q23.3-q24.1	8.34	9.37	1.21	1.05	-1.04	0.000699	0.0104	Unaltered group
NAPEPLD	222236	7q22.1	7.91	8.94	1.29	0.92	-1.04	0.001211	0.0149	Unaltered group
ARHGAP15	55843	2q22.2-q22.3	5.22	6.26	1.33	1.77	-1.04	0.001673	0.0183	Unaltered group
TLR2	7097	4q31.3	6.77	7.81	1.4	1.5	-1.04	0.002536	0.0235	Unaltered group
PRICKLE1	144165	12q12	6.21	7.25	1.42	1.5	-1.04	0.002743	0.0245	Unaltered group
FAM169A	26049	5q13.3	4.39	5.43	1.46	1.62	-1.04	0.003448	0.0284	Unaltered group
TRPV3	162514	17p13.2	1.28	2.32	1.52	1.82	-1.04	0.00479	0.0351	Unaltered group
CCDC80	151887	3q13.2	9.03	10.08	1.53	1.6	-1.04	0.004859	0.0353	Unaltered group
SH3D19	152503	4q31.3	7.94	8.98	1.57	1.21	-1.04	0.005555	0.0387	Unaltered group
EVI2B	2124	17q11.2	7.09	8.13	1.58	1.66	-1.04	0.006195	0.0415	Unaltered group
RPE65	6121	1p31.3	0.45	1.51	0.57	1.63	-1.05	6.43e-09	1.4e-06	Unaltered group
CLEC2L	154790	7q34	0.61	1.66	0.79	2.21	-1.05	5.031e-06	0.0002963	Unaltered group
HHEX	3087	10q23.33	6.05	7.1	0.93	1.46	-1.05	3.227e-05	0.001219	Unaltered group
RASA1	5921	5q14.3	8.51	9.56	1.05	0.92	-1.05	0.0001298	0.003289	Unaltered group
ADAM19	8728	5q33.3	7.8	8.85	1.07	1.72	-1.05	0.0001836	0.004164	Unaltered group
PCDHAC1	56135	5q31.3	1.07	2.12	1.08	1.87	-1.05	0.0002198	0.004727	Unaltered group
GLCCI1	113263	7p21.3	6.7	7.75	1.27	1.24	-1.05	0.000935	0.0127	Unaltered group
IRF1-AS1	441108	5q31.1	4.36	5.41	1.31	1.36	-1.05	0.001299	0.0155	Unaltered group
MYOC	4653	1q24.3	0.68	1.73	1.36	2.51	-1.05	0.002252	0.0218	Unaltered group
DPF3	8110	14q24.2	3.09	4.13	1.39	1.68	-1.05	0.002326	0.0223	Unaltered group
FADS2	9415	11q12.2	9	10.05	1.41	1.62	-1.05	0.002586	0.0239	Unaltered group
PAGE2	203569	Xp11.21	0.32	1.37	1.36	2.99	-1.05	0.002808	0.0249	Unaltered group
CD28	940	2q33.2	4.83	5.88	1.61	1.57	-1.05	0.006255	0.0417	Unaltered group
UNC5C	8633	4q22.3	1.69	2.75	1.07	1.96	-1.06	0.0001761	0.004038	Unaltered group
SMURF2	64750	17q23.3-q24.1	7.39	8.45	1.19	0.99	-1.06	0.0004596	0.00796	Unaltered group
KBTBD7	84078	13q14.11	5.84	6.91	1.24	1.04	-1.06	0.0006248	0.009661	Unaltered group
LINC00653	100270804	20p11.23	3.19	4.25	1.32	1.37	-1.06	0.001278	0.0154	Unaltered group
KDM7A	80853	7q34	7.65	8.7	1.35	1.03	-1.06	0.001457	0.0168	Unaltered group
SLC4A8	9498	12q13.13	3.39	4.45	1.37	1.59	-1.06	0.001752	0.0188	Unaltered group
MAGEA9B	728269	Xq28	0.71	1.77	1.31	2.89	-1.06	0.001835	0.0193	Unaltered group
TNFRSF21	27242	6p12.3	9.39	10.45	1.38	1.44	-1.06	0.001837	0.0193	Unaltered group
MTMR6	9107	13q12.13	8.43	9.49	1.4	0.96	-1.06	0.002055	0.0207	Unaltered group
TBXAS1	6916	7q34	6.92	7.98	1.49	1.6	-1.06	0.003343	0.0279	Unaltered group
MIR600HG	81571	9q33.3	4.82	5.88	1.49	1.38	-1.06	0.003426	0.0283	Unaltered group
XRN1	54464	3q23	8.4	9.46	1.59	0.99	-1.06	0.005491	0.0384	Unaltered group
ATP8B4	79895	15q21.2	3.87	4.93	1.63	1.52	-1.06	0.006432	0.0424	Unaltered group
IGSF21	84966	1p36.13	2.55	3.61	1.63	1.83	-1.06	0.006742	0.0435	Unaltered group
LPAR6	10161	13q14.2	7.73	8.79	1.66	1.34	-1.06	0.007191	0.0454	Unaltered group
DCSTAMP	81501	8q22.3	2.79	3.85	1.64	2.39	-1.06	0.007857	0.048	Unaltered group
NRXN1	9378	2p16.3	0.54	1.6	0.8	2.47	-1.07	5.788e-06	0.0003359	Unaltered group
GAS7	8522	17p13.1	11.94	13.01	0.96	1.32	-1.07	3.439e-05	0.001266	Unaltered group
SLITRK2	84631	Xq27.3	0.86	1.92	1.04	1.55	-1.07	0.0001076	0.002853	Unaltered group
SIGLEC16	400709	19q13.33	1.98	3.05	1.12	1.48	-1.07	0.0002298	0.004869	Unaltered group
PLGLB2	5342	2p11.2	2.49	3.56	1.16	1.32	-1.07	0.0003105	0.006004	Unaltered group
CEP120	153241	5q23.2	7.21	8.28	1.26	0.97	-1.07	0.0006935	0.0104	Unaltered group
GAGE2B	645037	Xp11.23	0.45	1.52	1.17	3.16	-1.07	0.0007436	0.0108	Unaltered group
CNRIP1	25927	2p14	6.97	8.04	1.33	1.33	-1.07	0.001227	0.015	Unaltered group
FNDC3A	22862	13q14.2	9.62	10.69	1.4	0.99	-1.07	0.001878	0.0196	Unaltered group
SNORD116-20	100033431	15q11.2	2.09	3.15	1.46	1.42	-1.07	0.002756	0.0246	Unaltered group
RCSD1	92241	1q24.2	6.7	7.78	1.46	1.68	-1.07	0.002811	0.0249	Unaltered group
ZNF292	23036	6q14.3	7.78	8.84	1.55	1.13	-1.07	0.004335	0.033	Unaltered group
SENP7	57337	3q12.3	6.85	7.92	1.57	1	-1.07	0.004536	0.034	Unaltered group
IGSF6	10261	16p12.2	5.29	6.36	1.63	1.65	-1.07	0.006269	0.0417	Unaltered group
TSC22D1	8848	13q14.11	10.79	11.86	1.06	0.97	-1.08	0.0001039	0.002786	Unaltered group
TPTE2P1	646405	13q12.13	2.22	3.3	1.22	1.7	-1.08	0.0005136	0.008522	Unaltered group
SGK3	23678	8q13.1	8.39	9.46	1.27	1.37	-1.08	0.0007786	0.0111	Unaltered group
HPGDS	27306	4q22.3	2.35	3.44	1.34	1.5	-1.08	0.001156	0.0145	Unaltered group
MLC1	23209	22q13.33	2.47	3.55	1.31	2.43	-1.08	0.00125	0.0151	Unaltered group
SP4	6671	7p15.3	6.3	7.38	1.43	1.12	-1.08	0.002099	0.021	Unaltered group
CLK4	57396	5q35.3	6.53	7.61	1.53	1.16	-1.08	0.00354	0.029	Unaltered group
NEK7	140609	1q31.3	9.01	10.09	1.57	1.07	-1.08	0.004291	0.0327	Unaltered group
CD226	10666	18q22.2	2.88	3.96	1.65	1.7	-1.08	0.006415	0.0424	Unaltered group
KCNA3	3738	1p13.3	3	4.08	1.67	2.02	-1.08	0.007301	0.0459	Unaltered group
ARMC12	221481	6p21.31	0.97	2.06	0.84	1.25	-1.09	4.376e-06	0.0002671	Unaltered group
GPR83	10888	11q21	1	2.09	0.86	1.72	-1.09	6.204e-06	0.0003539	Unaltered group
SVIL	6840	10p11.23	9.51	10.6	0.97	0.98	-1.09	3.327e-05	0.001245	Unaltered group
DLEU7	220107	13q14.3	1.3	2.39	1	1.3	-1.09	4.927e-05	0.001654	Unaltered group
NR3C1	2908	5q31.3	9.07	10.16	1.05	0.93	-1.09	8.053e-05	0.002357	Unaltered group
ZBTB46	140685	20q13.33	5.84	6.93	1.08	1.29	-1.09	0.0001179	0.003054	Unaltered group
CABP4	57010	11q13.2	1.4	2.49	1.25	1.86	-1.09	0.0006426	0.009828	Unaltered group
ENOX1	55068	13q14.11	5.37	6.46	1.34	1.41	-1.09	0.001121	0.0143	Unaltered group
PDZD2	23037	5p13.3	5.41	6.51	1.33	1.99	-1.09	0.001132	0.0143	Unaltered group
CREBRF	153222	5q35.1	7.03	8.12	1.36	1.11	-1.09	0.001232	0.015	Unaltered group
PWAR5	8123	15q11.2	2.4	3.49	1.45	1.61	-1.09	0.002329	0.0223	Unaltered group
GORAB	92344	1q24.2	6.91	8	1.52	1	-1.09	0.003064	0.0263	Unaltered group
NR1D2	9975	3p24.2	8.22	9.31	1.59	1.01	-1.09	0.004386	0.0332	Unaltered group
CMTM1	113540	16q21	5.32	6.41	1.68	1.21	-1.09	0.006374	0.0422	Unaltered group
SCIMP	388325	17p13.2	3.28	4.37	1.7	1.85	-1.09	0.007763	0.0476	Unaltered group
RGS5	8490	1q23.3	8.55	9.64	0.89	1.82	-1.1	1.039e-05	0.0005225	Unaltered group
SLC18A1	6570	8p21.3	0.66	1.76	1.01	2.02	-1.1	5.916e-05	0.001902	Unaltered group
RHOU	58480	1q42.13	5.81	6.91	1.13	1.51	-1.1	0.0001986	0.004399	Unaltered group
AXL	558	19q13.2	8.09	9.2	1.2	1.7	-1.1	0.0003815	0.007008	Unaltered group
NOVA1	4857	14q12	2.19	3.29	1.46	2.19	-1.1	0.002435	0.0229	Unaltered group
NFIA	4774	1p31.3	7.74	8.84	1.51	1.36	-1.1	0.002719	0.0244	Unaltered group
TTC14	151613	3q26.33	7.69	8.79	1.54	1.15	-1.1	0.003244	0.0273	Unaltered group
TMEM150C	441027	4q21.22	4.35	5.45	1.55	1.5	-1.1	0.003505	0.0288	Unaltered group
ADAMTSL3	57188	15q25.2	3.44	4.53	1.65	1.8	-1.1	0.005858	0.04	Unaltered group
CHML	1122	1q43	8.1	9.2	1.67	1.4	-1.1	0.006153	0.0413	Unaltered group
IL31RA	133396	5q11.2	0.81	1.91	0.88	1.88	-1.11	8.514e-06	0.0004474	Unaltered group
PRR4	11272	12p13.2	4.97	6.07	1.08	1.86	-1.11	0.0001136	0.002992	Unaltered group
PHEX	5251	Xp22.11	1.48	2.6	1.2	1.75	-1.11	0.0003441	0.006488	Unaltered group
GPALPP1	55425	13q14.12	6.82	7.93	1.25	0.91	-1.11	0.0004484	0.007848	Unaltered group
FCHO2	115548	5q13.2	7.34	8.44	1.3	1.02	-1.11	0.0006814	0.0103	Unaltered group
RCAN2	10231	6p12.3	5.82	6.93	1.34	1.69	-1.11	0.0009602	0.0129	Unaltered group
CCDC146	57639	7q11.23	4.73	5.84	1.36	1.39	-1.11	0.001086	0.014	Unaltered group
MAML3	55534	4q31.1	7.94	9.06	1.39	1.05	-1.11	0.001198	0.0148	Unaltered group
OPN3	23596	1q43	8.56	9.67	1.52	1.23	-1.11	0.002751	0.0246	Unaltered group
RHOBTB3	22836	5q15	9.98	11.09	1.65	1.35	-1.11	0.005175	0.0369	Unaltered group
CMAHP	8418	6p22.3	4.26	5.38	1.72	1.58	-1.11	0.007046	0.0447	Unaltered group
FKBP5	2289	6p21.31	8.72	9.84	1.14	1.63	-1.12	0.0001719	0.003974	Unaltered group
TNN	63923	1q25.1	1.6	2.72	1.15	1.97	-1.12	0.0002135	0.004655	Unaltered group
AVPR1A	552	12q14.2	2.62	3.74	1.36	1.66	-1.12	0.001022	0.0134	Unaltered group
DMD	1756	Xp21.2-p21.1	7.01	8.12	1.39	1.49	-1.12	0.001305	0.0155	Unaltered group
PDE1A	5136	2q32.1	3.42	4.54	1.51	2.01	-1.12	0.002662	0.0243	Unaltered group
N4BP2L2-IT2	116828	13q13.1	3.35	4.47	1.63	1.37	-1.12	0.004417	0.0334	Unaltered group
TCL6	27004	14q32.13	1.36	2.49	1.63	2.26	-1.12	0.00494	0.0357	Unaltered group
MBNL2	10150	13q32.1	9.27	10.39	1.69	1.21	-1.12	0.005629	0.039	Unaltered group
AKAP12	9590	6q25.1	9.95	11.06	1.69	1.74	-1.12	0.006206	0.0415	Unaltered group
DOCK8	81704	9p24.3	7.6	8.72	1.73	1.68	-1.12	0.006935	0.0443	Unaltered group
PLAT	5327	8p11.21	10.87	12	1	1.54	-1.13	3.346e-05	0.00125	Unaltered group
ENPP6	133121	4q35.1	0.87	1.99	1.08	1.63	-1.13	8.752e-05	0.002499	Unaltered group
ANGPT2	285	8p23.1	6.47	7.6	1.12	1.79	-1.13	0.0001404	0.003457	Unaltered group
TLE2	7089	19p13.3	5.79	6.92	1.3	1.89	-1.13	0.0006527	0.009931	Unaltered group
RTN1	6252	14q23.1	4.74	5.86	1.33	1.99	-1.13	0.0008841	0.0122	Unaltered group
HOXB3	3213	17q21.32	5.93	7.06	1.39	1.46	-1.13	0.001176	0.0147	Unaltered group
LILRA1	11024	19q13.42	1.59	2.72	1.42	1.56	-1.13	0.001375	0.0162	Unaltered group
CEACAM21	90273	19q13.2	2.89	4.02	1.48	1.79	-1.13	0.002023	0.0205	Unaltered group
RAPGEF6	51735	5q31.1	6.71	7.84	1.68	1.2	-1.13	0.004896	0.0355	Unaltered group
DLX1	1745	2q31.1	4.81	5.94	1.73	2.43	-1.13	0.007429	0.0463	Unaltered group
ALOX15	246	17p13.2	0.63	1.77	0.71	2.04	-1.14	1.47e-07	1.968e-05	Unaltered group
SLC26A2	1836	5q32	9.44	10.58	0.92	1.42	-1.14	9.128e-06	0.0004711	Unaltered group
FOXA3	3171	19q13.32	0.71	1.86	1.01	1.96	-1.14	3.652e-05	0.001327	Unaltered group
KIAA0825	285600	5q15	3.32	4.47	1.12	1.09	-1.14	0.0001052	0.002816	Unaltered group
VAT1L	57687	16q23.1	2.49	3.63	1.15	2.78	-1.14	0.0002532	0.005168	Unaltered group
SMAD7	4092	18q21.1	7.02	8.15	1.22	0.87	-1.14	0.0002678	0.00539	Unaltered group
RIN2	54453	20p11.23	7.7	8.84	1.38	1.23	-1.14	0.0009452	0.0128	Unaltered group
FERMT3	83706	11q13.1	8.48	9.62	1.6	1.6	-1.14	0.003306	0.0277	Unaltered group
TPBG	7162	6q14.1	6.01	7.15	1.74	1.72	-1.14	0.006466	0.0424	Unaltered group
PLOD2	5352	3q24	8.37	9.51	1.75	1.43	-1.14	0.006551	0.0428	Unaltered group
SLC1A2	6506	11p13	1.51	2.65	1.77	1.74	-1.14	0.007378	0.0461	Unaltered group
GRAMD2B	65983	5q23.2	7.18	8.33	1.09	1.39	-1.15	7.175e-05	0.002187	Unaltered group
MEF2C	4208	5q14.3	8.57	9.72	1.1	1.15	-1.15	8.015e-05	0.002354	Unaltered group
GYPE	2996	4q31.21	1.94	3.09	1.15	1.8	-1.15	0.0001486	0.003606	Unaltered group
PCMTD2	55251	20q13.33	9.3	10.45	1.37	1.12	-1.15	0.0008024	0.0114	Unaltered group
PCDHA6	56142	5q31.3	1.92	3.07	1.36	2.31	-1.15	0.0009085	0.0125	Unaltered group
ST8SIA4	7903	5q21.1	6.15	7.3	1.38	1.51	-1.15	0.0009346	0.0127	Unaltered group
PALLD	23022	4q32.3	8.52	9.67	1.44	1.25	-1.15	0.001231	0.015	Unaltered group
PCDHGA9	56107	5q31	3.49	4.64	1.5	1.84	-1.15	0.001942	0.0201	Unaltered group
PLSCR4	57088	3q24	6.63	7.78	1.53	1.43	-1.15	0.002184	0.0215	Unaltered group
COLEC12	81035	18p11.32	6.25	7.4	1.61	1.54	-1.15	0.003296	0.0276	Unaltered group
FCGR2C	9103	1q23.3	5.22	6.37	1.64	1.93	-1.15	0.004049	0.0315	Unaltered group
VCX	26609	Xp22.31	0.19	1.35	0.47	2.27	-1.16	7.72e-12	4.36e-09	Unaltered group
ERRFI1	54206	1p36.23	7.82	8.98	0.98	1.68	-1.16	1.779e-05	0.0007917	Unaltered group
NDP	4693	Xp11.3	1.03	2.19	1.13	2.26	-1.16	0.0001334	0.003346	Unaltered group
PCDH18	54510	4q28.3	5.7	6.85	1.23	1.55	-1.16	0.0002815	0.005579	Unaltered group
DPP10	57628	2q14.1	0.64	1.8	1.37	2.86	-1.16	0.001158	0.0145	Unaltered group
ABCD2	225	12q12	2.23	3.39	1.44	1.89	-1.16	0.00136	0.016	Unaltered group
NR3C2	4306	4q31	4.51	5.67	1.47	1.57	-1.16	0.001532	0.0173	Unaltered group
GFRA2	2675	8p21.3	3.2	4.36	1.47	2.23	-1.16	0.001727	0.0186	Unaltered group
SOX2-OT	347689	3q26.33	1	2.16	1.5	2.09	-1.16	0.001978	0.0203	Unaltered group
ADGRD1	283383	12q24.33	3.56	4.72	1.55	2.05	-1.16	0.002573	0.0238	Unaltered group
LAMA2	3908	6q22.33	5.5	6.66	1.74	1.74	-1.16	0.005769	0.0396	Unaltered group
SLC5A12	159963	11p14.2	0.54	1.71	0.67	2.34	-1.17	3.17e-08	5.619e-06	Unaltered group
PAGE2B	389860	Xp11.21	0.23	1.39	0.8	2.71	-1.17	1.504e-06	0.000119	Unaltered group
GBP7	388646	1p22.2	0.62	1.79	0.94	1.92	-1.17	1.006e-05	0.0005126	Unaltered group
BTBD3	22903	20p12.2	9.2	10.37	0.98	1.06	-1.17	1.394e-05	0.0006557	Unaltered group
ST8SIA5	29906	18q21.1	1.36	2.53	1.25	2.5	-1.17	0.0003861	0.007054	Unaltered group
CRB1	23418	1q31.3	1.33	2.5	1.34	2.34	-1.17	0.0006933	0.0104	Unaltered group
GLIPR1	11010	12q21.2	6.53	7.71	1.38	1.57	-1.17	0.0007516	0.0109	Unaltered group
PCDHB10	56126	5q31.3	4.26	5.43	1.44	1.78	-1.17	0.001119	0.0143	Unaltered group
TASL	80231	Xp21.2	3.24	4.4	1.5	1.62	-1.17	0.001656	0.0183	Unaltered group
ITGAV	3685	2q32.1	9.86	11.02	1.55	1.15	-1.17	0.002154	0.0213	Unaltered group
ADGRL3	23284	4q13.1	2.72	3.89	1.55	2.15	-1.17	0.002368	0.0225	Unaltered group
VNN2	8875	6q23.2	3.61	4.78	1.57	1.95	-1.17	0.002484	0.0232	Unaltered group
PCDHGC5	56097	5q31.3	2.34	3.5	1.6	1.56	-1.17	0.002905	0.0254	Unaltered group
ZDHHC20	253832	13q12.11	6.06	7.23	1.62	1.59	-1.17	0.003068	0.0263	Unaltered group
SLC5A9	200010	1p33	2.29	3.46	1.66	1.68	-1.17	0.003653	0.0295	Unaltered group
PCDHB11	56125	5q31.3	3.55	4.72	1.69	2.01	-1.17	0.004499	0.0337	Unaltered group
SNORD116-28	100033820	15q11.2	2.71	3.88	1.76	1.56	-1.17	0.005635	0.039	Unaltered group
DOCK11	139818	Xq24	6.77	7.94	1.77	1.48	-1.17	0.005749	0.0395	Unaltered group
CCDC141	285025	2q31.2	1.91	3.08	1.8	1.97	-1.17	0.006938	0.0443	Unaltered group
LRRC52	440699	1q24.1	0.42	1.61	0.51	1.82	-1.18	1.71e-11	8.34e-09	Unaltered group
ZDHHC15	158866	Xq13.3	1.13	2.31	1.12	1.96	-1.18	8.212e-05	0.00239	Unaltered group
ZFP14	57677	19q13.12	5.89	7.06	1.23	0.92	-1.18	0.0002096	0.004597	Unaltered group
ZSCAN12P1	221584	6p22.1	3.14	4.32	1.27	2.09	-1.18	0.0003383	0.006433	Unaltered group
PCDHA1	56147	5q31.3	0.98	2.17	1.31	1.97	-1.18	0.0004573	0.007945	Unaltered group
LDLRAD4	753	18p11.21	6.4	7.58	1.35	1.54	-1.18	0.0005454	0.008871	Unaltered group
JAK2	3717	9p24.1	6.79	7.96	1.38	1.22	-1.18	0.0006939	0.0104	Unaltered group
SERPINE2	5270	2q36.1	13.72	14.9	1.46	1.71	-1.18	0.001262	0.0152	Unaltered group
MS4A7	58475	11q12.2	6.82	8	1.63	1.47	-1.18	0.002961	0.0256	Unaltered group
CCDC122	160857	13q14.11	4.28	5.47	1.19	1.09	-1.19	0.0001381	0.003432	Unaltered group
B3GALT2	8707	1q31.2	2.17	3.37	1.28	1.92	-1.19	0.0003221	0.006201	Unaltered group
PCDHGA6	56109	5q31	3.69	4.87	1.36	1.77	-1.19	0.0006203	0.009625	Unaltered group
KCNK5	8645	6p21.2	5.43	6.63	1.37	1.77	-1.19	0.0006315	0.009719	Unaltered group
IGIP	492311	5q31.3	6.47	7.67	1.39	1.06	-1.19	0.0006526	0.009931	Unaltered group
NFATC1	4772	18q23	7.77	8.96	1.47	1.2	-1.19	0.001095	0.0141	Unaltered group
MAP10	54627	1q42.2	3.75	4.95	1.46	1.7	-1.19	0.001141	0.0144	Unaltered group
TGDS	23483	13q32.1	7.43	8.62	1.48	1.18	-1.19	0.001215	0.0149	Unaltered group
ADAMTS6	11174	5q12.3	3.12	4.31	1.56	1.75	-1.19	0.002079	0.0209	Unaltered group
ARHGEF6	9459	Xq26.3	7.68	8.88	1.59	1.51	-1.19	0.002236	0.0217	Unaltered group
ERBB3	2065	12q13.2	11.77	12.96	1.59	1.8	-1.19	0.002351	0.0224	Unaltered group
GAP43	2596	3q13.31	2.18	3.36	1.58	2.83	-1.19	0.002884	0.0252	Unaltered group
IL15	3600	4q31.21	3.73	4.92	1.68	1.8	-1.19	0.003632	0.0294	Unaltered group
AKAP5	9495	14q23.3	4.05	5.25	1.69	1.77	-1.19	0.003758	0.03	Unaltered group
KLRA1P	10748	12p13.2	2.86	4.05	1.73	1.49	-1.19	0.004261	0.0326	Unaltered group
RFX8	731220	2q11.2	0.9	2.11	0.9	1.75	-1.2	2.679e-06	0.0001837	Unaltered group
FRMD6	122786	14q22.1	9.24	10.44	1.38	1.13	-1.2	0.0005874	0.00932	Unaltered group
PTPRG	5793	3p14.2	8.4	9.6	1.55	1.37	-1.2	0.001742	0.0188	Unaltered group
PGAP1	80055	2q33.1	7.74	8.94	1.66	1.33	-1.2	0.002939	0.0255	Unaltered group
GPR174	84636	Xq21.1	1.87	3.07	1.65	2.09	-1.2	0.003158	0.0268	Unaltered group
RAPGEF3	10411	12q13.11	6.27	7.47	1.68	1.49	-1.2	0.00321	0.0271	Unaltered group
ALK	238	2p23.2-p23.1	4.72	5.92	1.68	2.09	-1.2	0.003626	0.0294	Unaltered group
FAM95B1	100133036	9p11.2	3.82	5.02	1.83	1.77	-1.2	0.006261	0.0417	Unaltered group
CDO1	1036	5q22.3	2.26	3.46	1.82	2.25	-1.2	0.006418	0.0424	Unaltered group
PDE1C	5137	7p14.3	1.08	2.29	1.03	2	-1.21	2.2e-05	0.0009159	Unaltered group
KCNJ11	3767	11p15.1	1.53	2.73	1.22	1.79	-1.21	0.0001732	0.003986	Unaltered group
C9ORF72	203228	9p21.2	5.92	7.14	1.25	1.09	-1.21	0.0001734	0.003986	Unaltered group
KLF17	128209	1p34.1	1.63	2.84	1.39	1.51	-1.21	0.0005769	0.009197	Unaltered group
CADM1	23705	11q23.3	8.26	9.47	1.72	2.01	-1.21	0.004011	0.0314	Unaltered group
GBP3	2635	1p22.2	6.7	7.91	1.89	1.85	-1.21	0.007376	0.0461	Unaltered group
GPR82	27197	Xp11.4	1.2	2.42	1.08	1.5	-1.22	3.361e-05	0.001251	Unaltered group
SLC14A1	6563	18q12.3	2.3	3.52	1.34	2.03	-1.22	0.0004172	0.007436	Unaltered group
RASGEF1C	255426	5q35.3	1.84	3.06	1.62	2.4	-1.22	0.002538	0.0235	Unaltered group
ZNF678	339500	1q42.13	3.57	4.79	1.68	1.28	-1.22	0.002883	0.0252	Unaltered group
PCDHB6	56130	5q31.3	4	5.22	1.76	2.2	-1.22	0.004574	0.0341	Unaltered group
LRATD2	157638	8q24.21	7.61	8.83	1.94	2.01	-1.22	0.008275	0.0496	Unaltered group
ADRB1	153	10q25.3	0.97	2.2	0.98	2.1	-1.23	8.116e-06	0.0004327	Unaltered group
KCNA6	3742	12p13.32	1.62	2.84	1.22	2.22	-1.23	0.0001489	0.003606	Unaltered group
C5ORF58	133874	5q35.1	1.32	2.55	1.37	1.85	-1.23	0.0004589	0.007955	Unaltered group
TCF4	6925	18q21.2	7.42	8.64	1.39	1.57	-1.23	0.0005049	0.008417	Unaltered group
SOX11	6664	2p25.2	1.93	3.16	1.38	2.63	-1.23	0.0006424	0.009828	Unaltered group
NAIP	4671	5q13.2	3.95	5.17	1.47	1.28	-1.23	0.0008471	0.0119	Unaltered group
SAMHD1	25939	20q11.23	7.92	9.15	1.49	1.52	-1.23	0.0009513	0.0129	Unaltered group
CCDC112	153733	5q22.3	5.97	7.21	1.6	1.16	-1.23	0.00167	0.0183	Unaltered group
TLR4	7099	9q33.1	6.63	7.86	1.63	1.56	-1.23	0.00223	0.0217	Unaltered group
TLR7	51284	Xp22.2	4.59	5.82	1.85	1.84	-1.23	0.005808	0.0398	Unaltered group
SLC38A11	151258	2q24.3	0.8	2.04	1.1	2.15	-1.24	4.041e-05	0.001432	Unaltered group
CNTN6	27255	3p26.3	0.83	2.07	1.1	2.61	-1.24	4.648e-05	0.00158	Unaltered group
EFHB	151651	3p24.3	1.61	2.84	1.38	1.63	-1.24	0.0004435	0.007783	Unaltered group
KCTD12	115207	13q22.3	9.23	10.47	1.43	1.23	-1.24	0.0006072	0.009528	Unaltered group
MAP3K1	4214	5q11.2	8.82	10.06	1.44	1.01	-1.24	0.0006082	0.009529	Unaltered group
TMEM71	137835	8q24.22	3.52	4.76	1.45	1.72	-1.24	0.0007219	0.0106	Unaltered group
BEND3P3	650623	10q22.3	3.39	4.63	1.51	1.47	-1.24	0.001001	0.0133	Unaltered group
BAGE	574	21p11.1	0.53	1.77	1.47	2.57	-1.24	0.001005	0.0133	Unaltered group
MSR1	4481	8p22	7.22	8.46	1.6	1.6	-1.24	0.001755	0.0188	Unaltered group
HGF	3082	7q21.11	3.21	4.45	1.63	1.91	-1.24	0.002038	0.0206	Unaltered group
BAGE2	85319	21p11.2	1.45	2.69	1.64	2.05	-1.24	0.002255	0.0218	Unaltered group
FAM135B	51059	8q24.23	1.31	2.55	1.82	2.68	-1.24	0.005662	0.0391	Unaltered group
SCN7A	6332	2q24.3	0.22	1.47	0.49	1.97	-1.25	6.75e-13	5e-10	Unaltered group
PLPPR1	54886	9q31.1	0.48	1.73	0.95	2.11	-1.25	4.082e-06	0.0002554	Unaltered group
ARSJ	79642	4q26	4.53	5.78	1.24	1.71	-1.25	0.0001287	0.003271	Unaltered group
VWA2	340706	10q25.3	0.92	2.17	1.3	1.83	-1.25	0.0002378	0.004985	Unaltered group
BACH1	571	21q21.3	8.66	9.91	1.32	1.08	-1.25	0.0002492	0.005125	Unaltered group
PCDHB18P	54660	5q31.3	2.1	3.35	1.33	1.61	-1.25	0.0002799	0.005569	Unaltered group
JAKMIP2	9832	5q32	2.2	3.46	1.38	2.35	-1.25	0.000442	0.007769	Unaltered group
EFNA5	1946	5q21.3	6.42	7.67	1.57	1.7	-1.25	0.001365	0.0161	Unaltered group
RBMS3	27303	3p24.1	4.59	5.84	1.6	1.88	-1.25	0.001652	0.0182	Unaltered group
GAGE12J	729396	Xp11.23	0.47	1.72	1.67	2.88	-1.25	0.002931	0.0255	Unaltered group
STARD13	90627	13q13.1	7.68	8.95	0.89	1.33	-1.26	1.027e-06	8.727e-05	Unaltered group
BIRC2	329	11q22.2	8.52	9.78	1.12	0.98	-1.26	2.904e-05	0.001126	Unaltered group
AQP7P1	375719	9q13	0.89	2.15	1.35	2.2	-1.26	0.0003524	0.006601	Unaltered group
GPC3	2719	Xq26.2	4.68	5.94	1.61	2.14	-1.26	0.001779	0.019	Unaltered group
PLCE1	51196	10q23.33	4.68	5.94	1.65	1.87	-1.26	0.001969	0.0202	Unaltered group
TBC1D4	9882	13q22.2	8.77	10.02	1.67	1.42	-1.26	0.002097	0.021	Unaltered group
GDPD1	284161	17q22	3.98	5.24	1.7	1.38	-1.26	0.002426	0.0229	Unaltered group
RGS18	64407	1q31.2	2.66	3.92	1.71	1.79	-1.26	0.002663	0.0243	Unaltered group
NGFR	4804	17q21.33	7.85	9.11	1.68	2.52	-1.26	0.002726	0.0244	Unaltered group
LIN28A	79727	1p36.11	0.79	2.06	1.39	3.08	-1.27	0.0005356	0.008769	Unaltered group
PTGER4	5734	5p13.1	5.42	6.69	1.73	1.54	-1.27	0.002679	0.0243	Unaltered group
GAD1	2571	2q31.1	2.19	3.46	1.73	2.43	-1.27	0.002983	0.0258	Unaltered group
OLFM3	118427	1p21.1	0.25	1.54	0.68	2.65	-1.28	8.49e-09	1.753e-06	Unaltered group
MIR3667HG	348645		0.82	2.11	0.91	1.87	-1.28	1.201e-06	9.962e-05	Unaltered group
SAMD12	401474	8q24.11-q24.12	1.94	3.23	1.05	1.92	-1.28	1.114e-05	0.0005467	Unaltered group
KIAA0040	9674	1q25.1	7.21	8.49	1.17	1.57	-1.28	4.447e-05	0.001522	Unaltered group
PDE7B	27115	6q23.3	4.83	6.11	1.25	1.84	-1.28	0.0001107	0.002924	Unaltered group
NDST3	9348	4q26	1.16	2.44	1.3	2.39	-1.28	0.0001993	0.004409	Unaltered group
RAB39A	54734	11q22.3	1.93	3.22	1.55	1.48	-1.28	0.0009501	0.0129	Unaltered group
MANEA	79694	6q16.1	6.58	7.86	1.58	1.2	-1.28	0.001118	0.0143	Unaltered group
DLX6	1750	7q21.3	2.12	3.4	1.67	2.38	-1.28	0.00213	0.0211	Unaltered group
SLC1A3	6507	5p13.2	6.6	7.88	1.81	1.64	-1.28	0.003603	0.0293	Unaltered group
LY75	4065	2q24.2	5.28	6.56	1.95	2.05	-1.28	0.006329	0.042	Unaltered group
HOXA3	3200	7p15.2	4.72	6	1.95	2.1	-1.28	0.006338	0.042	Unaltered group
TMEM123	114908	11q22.2	9.81	11.09	1.24	1.04	-1.29	8.563e-05	0.002467	Unaltered group
ITGA8	8516	10p13	1.78	3.07	1.25	2.13	-1.29	9.856e-05	0.002678	Unaltered group
PLEKHS1	79949	10q25.3	1.75	3.04	1.26	2.54	-1.29	0.0001343	0.003362	Unaltered group
LINC00470	56651	18p11.32	0.74	2.03	1.38	2.56	-1.29	0.0003555	0.006645	Unaltered group
PHACTR2	9749	6q24.2	6.91	8.19	1.46	1.32	-1.29	0.0004929	0.008297	Unaltered group
RGS4	5999	1q23.3	4.37	5.67	1.56	1.95	-1.29	0.0009935	0.0132	Unaltered group
PIK3CG	5294	7q22.3	4.36	5.65	1.68	2.05	-1.29	0.001973	0.0203	Unaltered group
E2F5	1875	8q21.2	5.61	6.9	1.81	1.29	-1.29	0.003367	0.028	Unaltered group
LMBRD2	92255	5p13.2	5.13	6.41	1.82	1.33	-1.29	0.003514	0.0288	Unaltered group
TTC39C	125488	18q11.2	6.61	7.9	1.9	1.31	-1.29	0.004731	0.0348	Unaltered group
EWSAT1	283673	15q23	3.79	5.08	1.99	2.33	-1.29	0.007385	0.0461	Unaltered group
MAEL	84944	1q24.1	0.17	1.46	0.34	2.58	-1.3	1.23e-16	1.89e-13	Unaltered group
GAGE1	2543	Xp11.23	0.45	1.75	0.81	3.19	-1.3	4.76e-07	4.818e-05	Unaltered group
NAALAD2	10003	11q14.3	1.9	3.21	1.22	1.53	-1.3	6.201e-05	0.001958	Unaltered group
DLC1	10395	8p22	9.49	10.79	1.26	1.23	-1.3	9.551e-05	0.002612	Unaltered group
CCDC39	339829	3q26.33	2.19	3.49	1.5	1.42	-1.3	0.0006077	0.009528	Unaltered group
SLFN13	146857	17q12	5.14	6.44	1.63	1.6	-1.3	0.00139	0.0163	Unaltered group
ABCA3	21	16p13.3	7.71	9.01	1.74	1.73	-1.3	0.002285	0.0221	Unaltered group
KLHL13	90293	Xq24	4.06	5.36	1.75	2.56	-1.3	0.002779	0.0247	Unaltered group
SCHIP1	29970	3q25.33	5.83	7.13	1.87	1.65	-1.3	0.00412	0.0319	Unaltered group
ADGRG2	10149	Xp22.13	2.54	3.84	1.9	2.37	-1.3	0.00497	0.0358	Unaltered group
SNORC	389084	2q37.1	0.94	2.25	0.73	2.53	-1.31	1.68e-08	3.195e-06	Unaltered group
STIM2	57620	4p15.2	7.98	9.29	0.86	1.01	-1.31	3.97e-07	4.205e-05	Unaltered group
PDS5B	23047	13q13.1	8.23	9.54	1.23	0.9	-1.31	6.361e-05	0.002	Unaltered group
RAB39B	116442	Xq28	3.13	4.44	1.53	1.98	-1.31	0.0007087	0.0105	Unaltered group
OCLN	100506658	5q13.2	2.34	3.65	1.53	1.84	-1.31	0.000717	0.0105	Unaltered group
SAMSN1	64092	21q11.2	5.16	6.47	1.81	1.93	-1.31	0.003046	0.0262	Unaltered group
USP32P1	162632	17p11.2	5.69	6.99	2	1.99	-1.31	0.006684	0.0433	Unaltered group
PSD3	23362	8p22	6.78	8.11	1.34	1.64	-1.32	0.0001504	0.003633	Unaltered group
CD1D	912	1q23.1	3.8	5.12	1.35	1.49	-1.32	0.0001679	0.003915	Unaltered group
DIXDC1	85458	11q23.1	6.83	8.15	1.38	1.21	-1.32	0.0002103	0.004604	Unaltered group
ITGA1	3672	5q11.2	7.22	8.54	1.42	1.51	-1.32	0.0003001	0.005873	Unaltered group
SLFN11	91607	17q12	7.06	8.38	1.73	1.57	-1.32	0.001873	0.0196	Unaltered group
SLC26A7	115111	8q21.3	1.54	2.87	1.26	1.78	-1.33	7.377e-05	0.002238	Unaltered group
PRTFDC1	56952	10p12.1	2.65	3.99	1.55	1.96	-1.33	0.0006913	0.0104	Unaltered group
TXK	7294	4p12	2.55	3.89	1.45	1.68	-1.34	0.0003219	0.006201	Unaltered group
ADGRL2	23266	1p31.1	6.5	7.84	1.5	1.86	-1.34	0.0004673	0.008053	Unaltered group
PIBF1	10464	13q21.33-q22.1	6.46	7.81	1.66	1.36	-1.34	0.00116	0.0146	Unaltered group
PTPRO	5800	12p12.3	4.01	5.34	1.65	1.67	-1.34	0.001167	0.0146	Unaltered group
N4BP2L1	90634	13q13.1	5.76	7.1	1.68	1.38	-1.34	0.001258	0.0152	Unaltered group
FMNL2	114793	2q23.3	9.08	10.42	1.7	1.45	-1.34	0.001436	0.0166	Unaltered group
EVI2A	2123	17q11.2	6.12	7.46	1.75	1.7	-1.34	0.001908	0.0198	Unaltered group
OTULINL	54491	5p15.2	5.16	6.5	1.8	1.74	-1.34	0.002363	0.0225	Unaltered group
OSBPL10	114884	3p23	7.79	9.12	1.97	1.74	-1.34	0.004924	0.0356	Unaltered group
NPY6R	4888	5q31.2	0.46	1.81	0.68	2.25	-1.35	1.36e-09	3.9e-07	Unaltered group
SNHG4	724102	5q31.2	3.1	4.46	1.48	1.49	-1.35	0.0003509	0.006584	Unaltered group
KLHL14	57565	18q12.1	2.17	3.52	1.51	2.36	-1.35	0.0005064	0.008435	Unaltered group
SLC40A1	30061	2q32.2	7.6	8.95	1.54	1.79	-1.35	0.0005404	0.008826	Unaltered group
SPRED1	161742	15q14	9.61	10.95	1.66	1.13	-1.35	0.00107	0.0139	Unaltered group
TMEM59L	25789	19p13.11	1.87	3.22	1.68	2.42	-1.35	0.001407	0.0164	Unaltered group
PCDHA7	56141	5q31.3	1.89	3.24	1.83	2.15	-1.35	0.002694	0.0243	Unaltered group
GABRG2	2566	5q34	0.47	1.82	1.34	2.59	-1.36	0.0001502	0.003631	Unaltered group
ARHGAP42	143872	11q22.1	6.57	7.93	1.53	1.41	-1.36	0.0004683	0.008056	Unaltered group
PCDHA11	56138	5q31.3	0.86	2.23	1.51	2.35	-1.36	0.0004809	0.008167	Unaltered group
FLRT1	23769	11q13.1	3.5	4.87	1.59	2.07	-1.36	0.0007009	0.0104	Unaltered group
GFRA1	2674	10q25.3	4.57	5.92	1.62	2.76	-1.36	0.00106	0.0138	Unaltered group
MBNL3	55796	Xq26.2	4.13	5.49	2	1.53	-1.36	0.004748	0.0349	Unaltered group
PLAGL1	5325	6q24.2	4.72	6.09	1.48	1.58	-1.37	0.0003027	0.005907	Unaltered group
SLC39A10	57181	2q32.3	7.92	9.28	1.54	0.99	-1.37	0.0004575	0.007945	Unaltered group
TIAM2	26230	6q25.2-q25.3	5.73	7.09	1.68	1.57	-1.37	0.001089	0.0141	Unaltered group
VIT	5212	2p22.2	1.62	2.99	1.79	2.76	-1.37	0.002197	0.0216	Unaltered group
DSCR4	10281	21q22.13	0.24	1.62	0.73	2.07	-1.38	3.63e-09	8.65e-07	Unaltered group
TNNI3K	51086	1p31.1	1.54	2.92	1.13	1.66	-1.38	1.109e-05	0.0005456	Unaltered group
PRSS23	11098	11q14.2	9.59	10.97	1.31	1.27	-1.38	6.986e-05	0.002149	Unaltered group
RPSAP52	204010	12q14.3	1.19	2.57	1.51	1.78	-1.38	0.0003541	0.006627	Unaltered group
NTM	50863	11q25	4.25	5.63	1.64	2.13	-1.38	0.0008985	0.0124	Unaltered group
PCDHAC2	56134	5q31.3	1.79	3.17	1.78	2.42	-1.38	0.001868	0.0195	Unaltered group
GRIA4	2893	11q22.3	0.72	2.11	0.85	2.37	-1.39	9.71e-08	1.388e-05	Unaltered group
CTSE	1510	1q32.1	0.95	2.34	0.94	1.79	-1.39	5.12e-07	5.151e-05	Unaltered group
PMFBP1	83449	16q22.2	1.9	3.29	1.37	1.48	-1.39	0.0001186	0.003067	Unaltered group
RUBCNL	80183	13q14.13	6.27	7.66	1.77	1.73	-1.39	0.001552	0.0175	Unaltered group
ADAM28	10863	8p21.2	3.64	5.04	1.96	2.13	-1.39	0.003497	0.0287	Unaltered group
ST6GALNAC5	81849	1p31.1	3.06	4.45	2.02	2.34	-1.39	0.004569	0.0341	Unaltered group
UNC80	285175	2q34	3.74	5.13	2.08	2.17	-1.39	0.005591	0.0388	Unaltered group
SDK2	54549	17q25.1	4.15	5.54	2.06	2.86	-1.39	0.005708	0.0393	Unaltered group
CREB5	9586	7p15.1-p14.3	6.5	7.89	2.13	2.02	-1.39	0.006617	0.043	Unaltered group
ALDH1A1	216	9q21.13	8.16	9.56	1.58	2.05	-1.4	0.0005229	0.008646	Unaltered group
MARCHF1	55016	4q32.2-q32.3	3.95	5.35	1.68	1.61	-1.4	0.0008548	0.012	Unaltered group
GPR65	8477	14q31.3	4.22	5.62	1.77	1.7	-1.4	0.001443	0.0167	Unaltered group
WLS	79971	1p31.3	9.19	10.6	1.97	1.34	-1.4	0.003193	0.027	Unaltered group
MRC1	4360	10p12.33	6.08	7.48	2.21	1.82	-1.4	0.007865	0.048	Unaltered group
B4GALT6	9331	18q12.1	7.2	8.61	1.67	1.67	-1.41	0.0007738	0.0111	Unaltered group
EMB	133418	5q11.1	6.25	7.66	1.74	1.9	-1.41	0.001221	0.015	Unaltered group
TUBA3C	7278	13q12.11	0.02	1.43	0.09	2.64	-1.42	1.52e-24	1.52e-20	Unaltered group
METTL7A	25840	12q13.12	7.33	8.75	1.42	1.45	-1.42	0.0001303	0.003289	Unaltered group
LRRC17	10234	7q22.1	3.1	4.52	1.43	2.07	-1.42	0.0001664	0.003892	Unaltered group
ZNF711	7552	Xq21.1	2.27	3.69	1.69	2.41	-1.42	0.0009475	0.0128	Unaltered group
TRIM58	25893	1q44	3.35	4.77	2.16	2.8	-1.42	0.006912	0.0442	Unaltered group
DCX	1641	Xq23	0.45	1.88	0.71	2.35	-1.43	6.82e-10	2.04e-07	Unaltered group
HNF4G	3174	8q21.13	0.84	2.27	1.43	2.25	-1.43	0.0001458	0.003557	Unaltered group
EFCAB13	124989	17q21.32	3.35	4.77	1.83	1.56	-1.43	0.001599	0.0179	Unaltered group
SORBS2	8470	4q35.1	6.25	7.68	1.88	2.18	-1.43	0.002036	0.0206	Unaltered group
RESF1	55196	12p11.21	8.16	9.6	1.31	1.14	-1.44	4.141e-05	0.001448	Unaltered group
SPRY2	10253	13q31.1	9.39	10.83	1.37	1.21	-1.44	6.823e-05	0.002112	Unaltered group
KCNN4	3783	19q13.31	7.98	9.41	1.81	2.31	-1.44	0.001463	0.0168	Unaltered group
TRIM9	114088	14q22.1	6.82	8.26	1.92	1.94	-1.44	0.002223	0.0217	Unaltered group
MYEOV	26579	11q13.3	4.01	5.46	2.11	3.01	-1.44	0.005248	0.0372	Unaltered group
TFEC	22797	7q31.2	4.49	5.95	1.94	1.92	-1.45	0.002226	0.0217	Unaltered group
GAGE12D	100132399	Xp11.23	1.02	2.47	1.94	3.83	-1.45	0.003361	0.028	Unaltered group
RFTN2	130132	2q33.1	5.74	7.19	2.11	1.92	-1.45	0.00458	0.0341	Unaltered group
GRIA2	2891	4q32.1	0.47	1.93	0.92	2.78	-1.46	2.18e-07	2.609e-05	Unaltered group
SYNM	23336	15q26.3	9.01	10.47	1.39	1.69	-1.46	7.692e-05	0.002302	Unaltered group
TMX4	56255	20p12.3	9.2	10.67	1.6	1.17	-1.46	0.0003311	0.006349	Unaltered group
DPYD	1806	1p21.3	6.25	7.71	1.81	1.78	-1.46	0.001183	0.0147	Unaltered group
ALCAM	214	3q13.11	7.19	8.65	1.81	1.65	-1.46	0.0012	0.0148	Unaltered group
SGCE	8910	7q21.3	7.93	9.39	1.94	1.42	-1.46	0.002103	0.021	Unaltered group
ERP27	121506	12p12.3	2.58	4.05	1.55	2.07	-1.47	0.0002581	0.005237	Unaltered group
ANKRD45	339416	1q25.1	2.53	4	1.58	2.2	-1.47	0.0003075	0.005983	Unaltered group
MLXIPL	51085	7q11.23	1.44	2.92	1.48	1.95	-1.48	0.000143	0.003508	Unaltered group
ITGA6	3655	2q31.1	9.47	10.94	1.53	1.49	-1.48	0.0001926	0.004295	Unaltered group
GALNT5	11227	2q24.1	3.17	4.65	2.33	2.5	-1.48	0.008087	0.0489	Unaltered group
LAMA4	3910	6q21	10.37	11.86	1.42	1.26	-1.49	7.945e-05	0.002344	Unaltered group
HAND2	9464	4q34.1	1.36	2.85	1.49	2.43	-1.49	0.0001543	0.003683	Unaltered group
HS6ST2	90161	Xq26.2	2.43	3.92	1.71	2.86	-1.49	0.0007071	0.0105	Unaltered group
P2RY1	5028	3q25.2	3.5	4.99	1.77	1.63	-1.49	0.0007945	0.0113	Unaltered group
STARD4	134429	5q22.1	4.21	5.69	1.96	1.84	-1.49	0.002082	0.0209	Unaltered group
CYBB	1536	Xp21.1-p11.4	7.8	9.29	2.1	1.91	-1.49	0.003534	0.0289	Unaltered group
DOK6	220164	18q22.2	1.88	3.38	1.33	2	-1.5	3.259e-05	0.001227	Unaltered group
DOCK4	9732	7q31.1	6.91	8.41	1.51	1.4	-1.5	0.0001409	0.003466	Unaltered group
HPN	3249	19q13.11	3.56	5.07	1.95	2.23	-1.5	0.001859	0.0195	Unaltered group
SESN3	143686	11q21	5.52	7.01	2.02	1.49	-1.5	0.002385	0.0226	Unaltered group
TLE4	7091	9q21.31	6.23	7.74	1.36	1.73	-1.51	4.07e-05	0.001437	Unaltered group
GVINP1	387751	11p15.4	4.3	5.82	1.96	2.08	-1.51	0.001825	0.0193	Unaltered group
HOTAIR	100124700	12q13.13	1.6	3.12	0.99	2.12	-1.52	2.78e-07	3.16e-05	Unaltered group
HS3ST5	222537	6q21-q22.1	0.63	2.15	1.03	2.28	-1.52	5.18e-07	5.165e-05	Unaltered group
MAML2	84441	11q21	7.05	8.57	1.31	1.18	-1.52	2.088e-05	0.000882	Unaltered group
SELENOP	6414	5p12	8.51	10.03	1.88	1.77	-1.52	0.001183	0.0147	Unaltered group
ATP2B1	490	12q21.33	8.65	10.17	1.16	1.19	-1.53	3.631e-06	0.0002301	Unaltered group
ST6GAL1	6480	3q27.3	9.64	11.17	1.25	1.2	-1.53	1.021e-05	0.0005164	Unaltered group
INTS6L	203522	Xq26.3	5.82	7.35	1.72	1.43	-1.53	0.00046	0.00796	Unaltered group
TPTE	7179	21p11.2	1.02	2.56	1.95	2.76	-1.53	0.001693	0.0184	Unaltered group
NFE2L3	9603	7p15.2	7.48	9.02	1.46	1.47	-1.54	7.567e-05	0.002281	Unaltered group
INSYN2B	100131897	5q35.1	1.55	3.09	1.88	2.33	-1.54	0.001078	0.0139	Unaltered group
GLRB	2743	4q32.1	2.04	3.58	1.99	2.46	-1.54	0.001838	0.0194	Unaltered group
FHDC1	85462	4q31.3	7.33	8.88	2.19	1.67	-1.54	0.003603	0.0293	Unaltered group
FCGBP	8857	19q13.2	5.52	7.06	2.38	2.16	-1.54	0.006926	0.0442	Unaltered group
GTSF1	121355	12q13.13	1.49	3.04	1.2	3.03	-1.55	6.16e-06	0.0003524	Unaltered group
ART3	419	4q21.1	2.53	4.08	1.95	2.67	-1.55	0.001524	0.0173	Unaltered group
KCNJ10	3766	1q23.2	5.46	7.01	1.99	2.8	-1.55	0.001872	0.0196	Unaltered group
CADM3	57863	1q23.2	4.29	5.84	2.16	2.85	-1.55	0.003526	0.0289	Unaltered group
HOXC13	3229	12q13.13	4.29	5.84	2.27	2.45	-1.55	0.004847	0.0353	Unaltered group
RAB3B	5865	1p32.3	1	2.56	1.3	2.07	-1.56	1.487e-05	0.0006829	Unaltered group
CYP27C1	339761	2q14.3	2.86	4.42	1.94	2.25	-1.56	0.001235	0.015	Unaltered group
ANXA1	301	9q21.13	10.3	11.87	2.22	1.59	-1.56	0.003558	0.029	Unaltered group
NAALADL2	254827	3q26.31	3.39	4.96	1.79	1.6	-1.57	0.0005412	0.008832	Unaltered group
SYT17	51760	16p12.3	2.87	4.46	1.39	1.94	-1.58	2.758e-05	0.001094	Unaltered group
SLC15A2	6565	3q13.33	2.9	4.48	1.39	1.79	-1.58	2.769e-05	0.001094	Unaltered group
GSAP	54103	7q11.23	6.13	7.71	1.67	1.54	-1.58	0.0002468	0.005115	Unaltered group
TGFA	7039	2p13.3	4.18	5.76	1.66	2.24	-1.58	0.0002474	0.005118	Unaltered group
PDGFA	5154	7p22.3	6.99	8.57	1.8	1.93	-1.58	0.000534	0.008769	Unaltered group
GASK1B	51313	4q32.1	8.35	9.93	2.03	1.64	-1.58	0.001603	0.0179	Unaltered group
CNR1	1268	6q15	2.64	4.22	1.58	2.6	-1.59	0.0001524	0.00366	Unaltered group
CERKL	375298	2q31.3	4.09	5.71	1.39	1.73	-1.61	2.023e-05	0.0008635	Unaltered group
LPAR1	1902	9q31.3	4.9	6.5	1.49	2.22	-1.61	5.8e-05	0.001876	Unaltered group
MAG	4099	19q13.1	1.42	3.04	1.44	3.31	-1.62	4.285e-05	0.001484	Unaltered group
ATP1B2	482	17p13.1	5.56	7.18	1.6	2.71	-1.62	0.0001384	0.003433	Unaltered group
MRGPRX3	117195	11p15.1	2.01	3.63	1.59	3.27	-1.62	0.0001489	0.003606	Unaltered group
CHRM1	1128	11q12.3	2.5	4.12	1.64	2.99	-1.62	0.0001947	0.004326	Unaltered group
CLDN11	5010	3q26.2	4.01	5.63	1.83	2.72	-1.62	0.0005272	0.008688	Unaltered group
GABRP	2568	5q35.1	2.37	3.99	1.84	2.42	-1.62	0.0005553	0.008999	Unaltered group
BIRC3	330	11q22.2	5.92	7.54	1.9	2.16	-1.62	0.0007661	0.011	Unaltered group
RARB	5915	3p24.2	5.18	6.8	2.04	1.97	-1.62	0.00141	0.0165	Unaltered group
COL4A5	1287	Xq22.3	3.71	5.33	2.43	3.06	-1.62	0.006075	0.041	Unaltered group
TTYH1	57348	19q13.42	4.29	5.91	2.53	3.1	-1.62	0.008192	0.0493	Unaltered group
ZEB1-AS1	220930	10p11.22	3.55	5.18	1.43	1.52	-1.63	2.712e-05	0.001079	Unaltered group
MACROD2	140733	20p12.1	4.32	5.95	1.55	1.82	-1.63	7.46e-05	0.002256	Unaltered group
RNF180	285671	5q12.3	2.8	4.44	1.44	1.8	-1.64	2.873e-05	0.001121	Unaltered group
SSBP2	23635	5q14.1	6.2	7.84	1.56	1.24	-1.64	7.594e-05	0.002281	Unaltered group
IGFBP2	3485	2q35	8.5	10.15	1.71	2.17	-1.64	0.0002233	0.004772	Unaltered group
SLC5A3	6526	21q22.11	8.62	10.26	1.74	1.55	-1.64	0.0002419	0.005039	Unaltered group
FGF1	2246	5q31.3	4.99	6.63	1.82	2.07	-1.64	0.0004255	0.007527	Unaltered group
MEOX2	4223	7p21.2	3.53	5.17	1.91	2.69	-1.64	0.0007523	0.0109	Unaltered group
F2R	2149	5q13.3	9.14	10.79	1.68	1.73	-1.65	0.0001725	0.00398	Unaltered group
ADAMTS3	9508	4q13.3	3.36	5.02	1.7	2.19	-1.65	0.0001861	0.004205	Unaltered group
RAPGEF4	11069	2q31.1	4.65	6.3	1.74	2.2	-1.65	0.0002506	0.005135	Unaltered group
SOX9	6662	17q24.3	6.17	7.82	1.88	2.42	-1.65	0.0005662	0.009122	Unaltered group
KCNMB4	27345	12q15	3.88	5.55	1.34	2.06	-1.66	8.566e-06	0.000449	Unaltered group
NBEA	26960	13q13.3	5.89	7.55	1.65	1.75	-1.66	0.0001227	0.003163	Unaltered group
SSX1	6756	Xp11.23	2.12	3.78	2.5	3.28	-1.66	0.006247	0.0417	Unaltered group
ASB11	140456	Xp22.2	1.32	3	2.26	2.92	-1.67	0.002728	0.0244	Unaltered group
SLC44A5	204962	1p31.1	1.14	2.82	1.36	2.23	-1.68	8.991e-06	0.0004688	Unaltered group
CNTNAP3	79937	9p12	3.67	5.35	1.78	2.18	-1.68	0.000261	0.00529	Unaltered group
SYT1	6857	12q21.2	1.54	3.22	1.82	2.41	-1.68	0.0003428	0.006478	Unaltered group
CPED1	79974	7q31.31	4.26	5.94	2.01	2.26	-1.68	0.0009057	0.0124	Unaltered group
GPR34	2857	Xp11.4	4.16	5.85	1.74	1.6	-1.69	0.00018	0.004097	Unaltered group
ELAPOR2	222223	7q21.12	4.98	6.67	2.34	1.99	-1.69	0.002944	0.0255	Unaltered group
RNF43	54894	17q22	6.37	8.06	2.62	2.22	-1.69	0.006975	0.0444	Unaltered group
AKAP6	9472	14q12	7.04	8.73	2	2.45	-1.7	0.0007986	0.0113	Unaltered group
VCX3A	51481	Xp22.31	0.77	2.48	1.08	3.02	-1.71	1.68e-07	2.181e-05	Unaltered group
[truncated: 143 more rows]

## Sheet: Table S2b
Additional file 21: Table S2b. SigPCSK9NW component genes
Gene symbol	GeneID	locus	Description
SILV (PMEL)	6490	12q13.2	premelanosome protein
KIT	3815	4q12	KIT proto-oncogene, receptor tyrosine kinase
PNMA6A	84968	Xq28	PNMA family member 6A
C6orf218 (LINC00518)	221718	6p24.3	long intergenic non-protein coding RNA 518
TUBB2A	7280	6p25.1	tubulin beta 2A class IIa
PLEKHA5	54477	12p12.3	pleckstrin homology domain containing A5
TUBA1C	84790	12q13.12	tubulin alpha 1c
VPS53	55275	17p13.3	VPS53 subunit of GARP complex
SLC27A4	10999	9q34.11	solute carrier family 27 member 4
ALDH4A1	8659	1p36.13	aldehyde dehydrogenase 4 family member A1
CYB5R1	51706	1q32.1	cytochrome b5 reductase 1
C1orf135 (AUNIP)	79000	1p36.11	aurora kinase A and ninein interacting protein
ZNF618	114991	9q32	zinc finger protein 618
