# Supplementary material for: PCSK9 facilitates melanoma pathogenesis via a network regulating tumor immunity
Source: J Exp Clin Cancer Res. 2023 Jan 2;42:2. doi: 10.1186/s13046-022-02584-y (PMC9806914; doi:10.1186/s13046-022-02584-y)
Supplement: Supplementary file 22 — Additional file 22: Table S3. [file 13046_2022_2584_MOESM22_ESM.xlsx]

## Sheet: Table S3a
Additional file 22: Table S3a. Enriched Hallmark gene sets derived from B16 PCSK9 allografts compared to B16 EV tumors
pathway	pval	padj	ES	NES	nMoreExtreme	size	leadingEdge
HALLMARK_APICAL_JUNCTION	0.00115075	0.0041336	0.361816	1.65538	0	348	18383, 11472, 20563, 12832, 319480, 11504, 15894, 17879, 14118, 22324, 20564, 12842, 21838, 13385, 54126, 13649, 12843, 12524, 12825, 12737, 226654, 13003, 21810, 22329, 20963, 77579, 320832, 11474, 17996, 102657, 11459, 27375, 16480, 71740, 17395, 16331, 23880, 12153, 19354, 320873, 20562, 19264, 12552, 22637, 12831, 53870, 64340, 57257, 234779, 22629, 69142, 17390, 12845, 73341, 20970, 22029, 2…
HALLMARK_COMPLEMENT	0.00116414	0.0041336	0.475312	2.15679	0	319	12258, 50908, 13036, 11472, 14068, 18783, 12832, 27226, 13482, 14962, 17389, 15162, 14127, 19053, 11727, 14133, 16411, 21857, 18791, 50909, 320207, 12364, 236733, 80287, 12842, 18788, 12362, 12266, 18787, 12262, 12259, 13136, 19141, 12843, 56644, 14938, 14942, 17096, 12825, 14191, 70789, 13039, 16818, 11474, 13040, 20304, 19419, 16822, 18753, 13032, 20196, 16409, 56212, 14268, 14058, 13038, 18793…
HALLMARK_XENOBIOTIC_METABOLISM	0.0011655	0.0041336	0.404258	1.83901	0	328	76408, 11846, 22436, 16000, 13839, 104086, 14528, 14962, 23972, 26358, 13982, 23872, 16177, 16816, 15483, 72054, 22271, 27384, 26874, 18787, 70789, 622402, 244562, 246277, 16480, 14058, 14411, 11937, 50500, 14263, 105387, 234593, 19171, 233016, 19128, 19013, 64008, 19378, 11816, 14261, 12583, 16426, 15900, 55927, 67103, 20733, 14859, 14102, 27421, 22173, 380711, 19662, 22370, 100042314, 20498, 22…
HALLMARK_IL2_STAT5_SIGNALING	0.0011655	0.0041336	0.395822	1.80149	0	329	18186, 20725, 13730, 12333, 16190, 20708, 27056, 20706, 279572, 246177, 12522, 16154, 12332, 24088, 320982, 67547, 14256, 74734, 170744, 20193, 384009, 18671, 21897, 18552, 170743, 54139, 12703, 21938, 12524, 381319, 12506, 18950, 142980, 17916, 22035, 22779, 21899, 18755, 18670, 14744, 634650, 20148, 21817, 57319, 17079, 80876, 12833, 14190, 212032, 13601, 13011, 18828, 20272, 55932, 16185, 2365…
HALLMARK_KRAS_SIGNALING_UP	0.00117096	0.0041336	0.46504	2.10883	0	316	11846, 16658, 18186, 13730, 13839, 20186, 77125, 211770, 319480, 269799, 14962, 14747, 18826, 17952, 73149, 14127, 26358, 11796, 84094, 56620, 16154, 15483, 238393, 18791, 16186, 22778, 170744, 17761, 11421, 16421, 18671, 26888, 170743, 21938, 16598, 17951, 12267, 12493, 13040, 16792, 93692, 56743, 18670, 233744, 224109, 16480, 17395, 20716, 19225, 13038, 11815, 18793, 53791, 12223, 12982, 212032…
HALLMARK_UV_RESPONSE_UP	0.00117647	0.0041336	0.344002	1.55454	0	296	14778, 12832, 14528, 17389, 15894, 15018, 26908, 12842, 18671, 13385, 110557, 18552, 12226, 12843, 17096, 12825, 13039, 11739, 19419, 15024, 20887, 18753, 18670, 16477, 14411, 26362, 14991, 14263, 235674, 272396, 12831, 18212, 15042, 14261, 12583, 15040, 224860, 12122, 21354, 55938, 15007, 12829, 14964, 17961, 14972, 16362, 19713, 12445, 17388, 66427, 70415, 109731, 12367, 18553, 226778, 71765, 1…
HALLMARK_TNFA_SIGNALING_VIA_NFKB	0.00117925	0.0041336	0.434816	1.96859	0	301	20393, 20725, 11303, 211770, 14528, 20708, 17952, 15894, 20706, 19288, 15939, 11796, 23872, 12522, 24088, 71712, 12045, 22151, 22152, 18788, 13653, 19219, 18787, 170743, 16169, 16173, 12226, 21930, 56644, 16598, 17951, 73710, 70789, 12609, 20304, 21926, 20296, 21923, 74137, 13654, 224109, 19225, 12047, 16477, 65112, 18793, 20303, 53791, 18627, 20229, 16197, 17118, 12053, 20307, 14345, 12702, 1251…
HALLMARK_INTERFERON_GAMMA_RESPONSE	0.00117925	0.0041336	0.665725	3.01485	0	302	12258, 50908, 14129, 16190, 18783, 14528, 14962, 14747, 27056, 15894, 12984, 15018, 20306, 16154, 22271, 320982, 20292, 21939, 50909, 12364, 16421, 12362, 110557, 99899, 17069, 16169, 12703, 12226, 21930, 14938, 76933, 12524, 18950, 112419, 78388, 17858, 72925, 108670, 667373, 22329, 20304, 20296, 22035, 209086, 16822, 15024, 19106, 75345, 634650, 71939, 15976, 17874, 27007, 19225, 100038882, 808…
HALLMARK_ALLOGRAFT_REJECTION	0.00118483	0.0041336	0.617806	2.79139	0	298	16408, 14130, 16190, 15162, 15894, 15018, 20375, 279572, 20306, 12479, 192187, 18636, 17084, 12768, 12332, 21857, 16150, 24088, 20292, 16186, 21939, 18751, 17972, 21838, 16421, 110557, 21897, 16643, 170743, 12703, 16173, 13649, 14938, 14942, 12524, 17096, 14191, 637515, 142980, 12229, 16818, 20963, 21682, 13040, 20304, 12774, 15163, 21926, 20296, 21899, 192188, 16822, 14131, 15024, 19152, 14744, …
HALLMARK_INFLAMMATORY_RESPONSE	0.00119474	0.0041336	0.564342	2.53461	0	285	11988, 11303, 16190, 14528, 14747, 17389, 20288, 15162, 15894, 12273, 14734, 279572, 20306, 16177, 192187, 16154, 21857, 24088, 269346, 20292, 19204, 21939, 320207, 94229, 19219, 18787, 11535, 21897, 15117, 17069, 170743, 13136, 16169, 16173, 21930, 21938, 56644, 17096, 17167, 12506, 12775, 12986, 18174, 12267, 18442, 637515, 142980, 16818, 20304, 19419, 20296, 22035, 21899, 192188, 16822, 19106,…
HALLMARK_EPITHELIAL_MESENCHYMAL_TRANSITION	0.00119617	0.0041336	0.437149	1.96323	0	286	20315, 18383, 12816, 20563, 17181, 12832, 16949, 319480, 13482, 17389, 16419, 19288, 12818, 12837, 17022, 14118, 30794, 12332, 21857, 20564, 12842, 21838, 76477, 74488, 18787, 21826, 12843, 18595, 12825, 13003, 70350, 21810, 22329, 14314, 21923, 68588, 11459, 14268, 22341, 12153, 65112, 18793, 242050, 22004, 21817, 13179, 73690, 12834, 13132, 320873, 18131, 20562, 14609, 14115, 12552, 16948, 1283…
HALLMARK_COAGULATION	0.00123762	0.0041336	0.542088	2.37306	0	210	12258, 50908, 13036, 12333, 319480, 13482, 14962, 17389, 11727, 232345, 14118, 66901, 21857, 11813, 18791, 50909, 20193, 236733, 18788, 21824, 12266, 18787, 12259, 18552, 19141, 56644, 93721, 14191, 13039, 13040, 20196, 17395, 69379, 14268, 14058, 56405, 13038, 56744, 12153, 19354, 13030, 12628, 19128, 12263, 16426, 54381, 56193, 12268, 13190, 17390, 71753, 12845, 15235, 56213, 15360, 15139, 1263…
HALLMARK_APOPTOSIS	0.00124844	0.0041336	0.390092	1.70636	0	217	99586, 13730, 14778, 14528, 20516, 17952, 12257, 11796, 17022, 16012, 21857, 18791, 12364, 12362, 54140, 223453, 16173, 13649, 18595, 17951, 15234, 21926, 22035, 16480, 74256, 18479, 13179, 80876, 12494, 14676, 17314, 20229, 12515, 12111, 66141, 17390, 225849, 12122, 21354, 18481, 245650, 19698, 14102, 17948, 11732, 16362, 14061, 12475, 68713, 12445, 12633, 12363, 213002, 18796, 12367, 15979, 136…
HALLMARK_BILE_ACID_METABOLISM	0.00129366	0.0041336	0.449355	1.90204	0	156	20186, 11303, 104086, 217262, 15162, 26358, 13123, 76184, 28250, 11307, 26874, 19659, 76263, 17096, 56690, 16818, 622402, 170442, 20522, 15494, 13122, 101502, 105387, 433256, 20280, 64008, 19378, 66307, 69129, 14081, 243168, 12642, 16890, 13371, 21422, 14711, 22139, 18634, 17117, 103142, 11668, 66887, 224824, 15496, 110784, 60527, 54683, 14473, 13850, 20182, 432720, 70861, 74043, 268379, 54200, 1…
HALLMARK_INTERFERON_ALPHA_RESPONSE	0.00129534	0.0041336	0.703452	2.99719	0	169	50908, 16190, 15018, 209387, 12362, 110557, 99899, 17069, 13709, 73711, 76933, 212943, 17858, 76681, 108670, 209086, 15024, 19106, 634650, 23961, 20128, 100038882, 80876, 23962, 14991, 17857, 16391, 66988, 19186, 68487, 52668, 67606, 109032, 18828, 15042, 547253, 55932, 16149, 66355, 624083, 67775, 211329, 24110, 236573, 74735, 66141, 15040, 67168, 73998, 74153, 71586, 246728, 246730, 16913, 6713…
HALLMARK_IL6_JAK_STAT3_SIGNALING	0.00132275	0.0041336	0.539942	2.21364	0	119	16190, 12984, 232345, 20306, 16177, 12768, 24088, 20292, 16186, 320207, 54635, 170743, 16169, 12703, 21938, 12986, 57914, 21926, 224109, 17874, 56744, 16161, 50498, 12494, 53791, 16391, 12982, 21803, 20849, 12702, 16847, 17329, 14102, 16994, 16362, 12475, 20846, 16182, 20293, 15975, 384059, 20847, 15979, 16184, 16196, 16157
HALLMARK_ANGIOGENESIS	0.00146413	0.00430626	0.503768	1.85561	0	63	18186, 24059, 12832, 16956, 17022, 22324, 21857, 12842, 21824, 12843, 56644, 12825, 13003, 14314, 56744, 12831, 57257, 20198, 16449, 12829, 22370, 21946, 50706, 12445, 14186, 108078, 11820, 14182
HALLMARK_MYOGENESIS	0.002331	0.00647501	0.327578	1.4909	1	329	16000, 14778, 13839, 11472, 12832, 16419, 16795, 16985, 17907, 17879, 246177, 17901, 55987, 12842, 21925, 14313, 20657, 13649, 12843, 12825, 77579, 11474, 17968, 24131, 11459, 68507, 23796, 77090, 21953, 19223, 11815, 17930, 22004, 12834, 11937, 19293, 18131, 80888, 433256, 14226, 14613, 12831, 13009, 21803, 18126, 13019, 17189, 12715, 13008, 14081, 21393, 20190, 56264, 12829, 13527, 17532, 66922…
HALLMARK_ESTROGEN_RESPONSE_EARLY	0.00359712	0.00946611	0.310362	1.3946	2	289	20315, 11988, 99543, 23972, 225845, 14585, 17300, 11512, 17965, 22151, 22152, 13709, 170743, 71946, 20972, 16598, 12737, 73710, 319613, 18442, 19419, 50768, 66270, 224109, 27375, 22403, 17863, 20148, 21817, 12398, 53791, 80888, 74694, 14609, 233016, 75007, 14025, 142688, 231583, 414089, 381269, 20682, 19713, 12700, 13521, 68794, 328329, 171180, 24001, 98952, 384059, 11515, 77411, 13655, 432530, 1…
HALLMARK_SPERMATOGENESIS	0.00510204	0.0124285	-0.330658	-1.64407	0	203	22145, 14866, 53885, 12442, 18655, 20744, 12235, 75553, 17354, 74438, 12995, 15511, 21887, 56324, 56485, 14862, 22137, 17349, 19087, 14433, 20878, 72391, 30959, 73804, 215387, 106344, 27214, 14447, 17776, 18125, 56292, 14415, 14245, 18952, 109880, 12534, 17279, 14865, 18005, 14056, 235559, 15526, 18789, 50796, 21881, 16201, 17691, 71838, 14816, 12427, 12330, 22157, 268697, 11546, 21821, 19356, 16…
HALLMARK_MYC_TARGETS_V1	0.00564972	0.0124285	-0.485138	-2.50599	0	259	59093, 107771, 100042069, 18655, 23918, 18477, 79059, 59029, 20823, 103573, 67204, 56086, 53975, 66235, 100040220, 67465, 11431, 20639, 229279, 16828, 26444, 22333, 106344, 67089, 432502, 19988, 78655, 94213, 66094, 26441, 12534, 17220, 108062, 69192, 100042807, 26754, 13681, 13684, 22194, 99138, 20817, 67201, 67115, 67097, 16647, 22384, 68094, 19934, 67332, 68011, 18538, 12461, 109801, 70247, 15…
HALLMARK_GLYCOLYSIS	0.00598802	0.0124285	-0.285396	-1.49124	0	288	20855, 18452, 80879, 17436, 56421, 53418, 74104, 15277, 12826, 216558, 18655, 22339, 12505, 14936, 53867, 14733, 12933, 12827, 14381, 26556, 15937, 18822, 13806, 13807, 21802, 109263, 77559, 69976, 433182, 14433, 14629, 245865, 20878, 70186, 30046, 170768, 17859, 109672, 19348, 16828, 73804, 226413, 14447, 110119, 11639, 18746, 74747, 27376, 12534, 107029, 11876, 19882, 18484, 50527, 57444, 56752…
HALLMARK_E2F_TARGETS	0.00606061	0.0124285	-0.389623	-2.02693	0	284	107771, 12442, 20744, 106618, 18477, 12576, 329977, 79059, 20842, 228421, 67951, 17535, 12531, 54141, 103573, 17350, 110750, 67241, 70099, 19090, 19183, 20878, 72391, 114714, 13433, 20833, 545486, 319176, 12704, 73804, 27354, 15361, 12190, 20638, 19646, 24061, 20843, 14793, 12534, 17220, 227613, 17279, 111241, 21335, 18949, 70699, 19360, 69270, 56419, 12649, 77976, 13006, 16647, 12236, 14056, 153…
HALLMARK_HEME_METABOLISM	0.00606061	0.0124285	-0.306698	-1.59553	0	284	68591, 20739, 14958, 18452, 13828, 269587, 12349, 27360, 74104, 20341, 59126, 14934, 219094, 12183, 13822, 12177, 12359, 20533, 74645, 56484, 230872, 66691, 544763, 78908, 109778, 66935, 11656, 19824, 114893, 14629, 100043324, 217232, 21969, 30945, 238024, 17859, 11733, 23925, 140780, 15129, 100503605, 17524, 19743, 216781, 15122, 70026, 18022, 228608, 14630, 14245, 14151, 67095, 71683, 13034, 11…
HALLMARK_G2M_CHECKPOINT	0.00628931	0.0124285	-0.40568	-2.124	0	297	319190, 107771, 18286, 12442, 20744, 12235, 12576, 20842, 19094, 17750, 78733, 15511, 76464, 21887, 12531, 71375, 13555, 22137, 103573, 70099, 20878, 71819, 72391, 217232, 21969, 77782, 108907, 319176, 16882, 22589, 73804, 72119, 27214, 15361, 12190, 108000, 67956, 240641, 240057, 21915, 19134, 20460, 24061, 107823, 94246, 20843, 319179, 209737, 12534, 17279, 19650, 12545, 111241, 21335, 27221, 1…
HALLMARK_MTORC1_SIGNALING	0.00653595	0.0124285	-0.317643	-1.65279	0	295	22145, 20855, 228026, 18452, 17436, 56421, 27360, 15277, 18655, 13198, 20893, 18477, 12235, 14381, 59029, 67486, 18822, 13806, 13807, 15511, 231070, 433182, 14433, 21366, 67204, 14629, 100042025, 20878, 14884, 20250, 30049, 100040220, 19167, 74754, 16828, 12466, 74192, 78925, 67089, 14447, 11639, 72157, 66997, 231887, 74747, 27275, 26441, 12527, 107029, 17872, 56473, 50527, 63913, 70699, 11519, 1…
HALLMARK_HYPOXIA	0.00671141	0.0124285	-0.30149	-1.57008	0	308	20855, 26401, 228026, 20778, 17988, 18452, 56421, 18752, 20341, 15277, 12826, 216558, 18655, 22339, 14936, 13198, 53867, 14733, 20893, 12452, 12576, 12933, 12177, 12827, 228366, 107817, 93691, 56484, 76238, 83397, 14066, 17750, 15937, 13806, 11910, 20971, 13807, 109263, 56485, 433182, 14433, 21366, 14284, 100042025, 100043324, 70186, 20439, 99929, 30046, 14281, 170768, 17859, 16828, 19285, 14447,…
HALLMARK_MITOTIC_SPINDLE	0.00719424	0.0128469	-0.295421	-1.56683	0	346	22145, 20739, 269587, 75786, 16328, 104252, 74470, 12442, 231637, 11855, 74360, 13822, 12235, 68339, 16568, 26920, 56430, 16800, 22349, 27373, 216965, 22137, 54141, 70099, 208628, 20878, 71819, 217232, 76499, 20743, 108907, 20740, 214444, 68743, 13589, 226751, 73804, 72119, 110084, 16579, 214137, 12190, 108000, 12009, 240641, 81910, 240057, 71960, 23947, 16593, 64930, 24061, 108686, 209737, 12534…
HALLMARK_UV_RESPONSE_DN	0.00956938	0.0164989	0.304061	1.36232	7	273	76408, 11988, 18186, 12832, 17389, 22324, 18751, 236915, 12842, 13385, 18787, 15117, 12978, 13649, 12843, 18595, 12825, 14191, 12167, 50768, 244562, 18755, 27375, 59125, 23945, 13132, 18131, 19663, 14609, 244668, 17314, 13170, 12288, 12831, 20272, 57257, 12064, 381290, 67916, 216616, 15901, 27421, 414089, 12829, 16011, 15529, 17388, 19016, 217166, 18128, 330814, 16590, 104015, 21813, 17295, 14360…
HALLMARK_ANDROGEN_RESPONSE	0.0168176	0.0280293	0.326748	1.39224	12	168	19229, 20393, 11472, 20363, 11504, 26358, 17761, 15446, 12167, 11474, 244562, 65112, 26362, 117167, 229776, 20229, 19378, 73998, 231583, 11732, 27421, 19341, 15360, 235130, 26557, 13521, 12445, 17132, 27362, 12010, 50790, 170755, 11668, 106869
HALLMARK_TGF_BETA_SIGNALING	0.0208333	0.0336022	0.369209	1.4582	14	98	20516, 17952, 108075, 18787, 18552, 17951, 12167, 27375, 16480, 14272, 16477, 65112, 14226, 21803, 16997, 12845, 17948, 15901, 21825, 18553, 15903, 106572, 12577, 216080, 20482
HALLMARK_PANCREAS_BETA_CELLS	0.0226244	0.0353507	0.44227	1.54661	14	44	16658, 13482, 18770, 20911, 244562, 18479, 20526, 18481, 16909, 14089, 20910, 18508, 15376, 66286, 21410, 22337, 11652, 103988, 21405
HALLMARK_PEROXISOME	0.0320924	0.0486249	0.312443	1.33174	24	166	26358, 26889, 12257, 26874, 18671, 13385, 76263, 56690, 78388, 11739, 244562, 20522, 18670, 101502, 20148, 235674, 433256, 20280, 12288, 19378, 66307, 22629, 14081, 243168, 22139, 50790, 15484, 11668, 66887, 110959, 224824, 20346, 60527, 54683, 13850, 20182, 54652, 27413, 68801, 54200, 67283, 19302, 208982, 53381, 26458, 11657, 231396, 100727, 22238, 12401, 72094, 76971, 243085, 71773, 13370
HALLMARK_DNA_REPAIR	0.0372093	0.0547196	-0.261283	-1.30784	7	192	100042069, 23918, 238871, 11636, 79059, 230103, 57314, 239528, 107986, 57743, 66679, 14884, 20833, 330959, 27632, 20922, 106344, 56520, 50505, 227644, 70239, 13872, 18578, 66467, 80905, 16434, 14479, 625249, 68134, 19361, 74414, 56044, 59022, 52696, 22592, 75062, 18538, 22247, 98053, 19718, 22591, 69168, 18103, 20016, 66420, 22171, 21681, 108143, 236511, 69241, 58202, 20022
HALLMARK_KRAS_SIGNALING_DN	0.0400916	0.0572738	0.274226	1.25521	34	350	20393, 13839, 12333, 227541, 20363, 12832, 16848, 11966, 11307, 98682, 27984, 98870, 12842, 21816, 18788, 93878, 12266, 12843, 93888, 12825, 18604, 12167, 212943, 17858, 93876, 18670, 11459, 21953, 17857, 208922, 12288, 12831, 20272, 93889, 18126, 12715, 16426, 20190, 77864, 12829, 13527, 20682, 15139, 76257, 12335, 21422, 328329, 74100, 140781, 20503, 16160, 18227, 57745, 16157, 15484, 170755, 1…
HALLMARK_ADIPOGENESIS	0.0447059	0.0620915	0.281134	1.27044	37	296	14778, 11303, 12832, 59010, 26358, 16956, 11512, 16150, 320982, 23943, 12842, 12266, 12843, 26457, 12825, 11370, 26379, 217430, 20887, 12580, 102247, 23945, 80888, 20280, 12831, 12053, 19378, 11816, 66588, 109264, 11600, 18406, 12268, 13476, 22187, 12829, 18640, 16890, 15139, 11520, 19016, 26411, 12039, 27362, 11933, 15979, 432530, 16774, 13350, 29864, 209558, 11668, 66112
ES: enrichment score
NES: normalized enrichment score

## Sheet: Table S3b
Additional file 22: Table S3b. Enriched Hallmark gene sets derived from B16 D374Y allografts compared to B16 EV tumors
pathway	pval	padj	ES	NES	nMoreExtreme	size	leadingEdge
HALLMARK_IL2_STAT5_SIGNALING	0.00100604	0.00457875	0.543958	1.9289	0	329	55932, 100702, 76074, 20725, 27056, 74734, 17472, 12522, 320982, 21938, 16154, 12703, 13011, 212032, 15900, 14190, 16185, 626578, 17916, 229900, 16190, 236573, 246177, 14744, 12506, 24088, 12369, 20723, 12524, 17079, 14256, 21817, 66141, 279572, 634650, 239081, 16182, 22035, 15945, 170743, 213002, 20148, 68713, 16178, 22029, 23920, 384009, 21897, 57319, 18828, 225998, 21936, 20343, 107702, 16153,…
HALLMARK_COMPLEMENT	0.00100806	0.00457875	0.598084	2.12063	0	312	14939, 16362, 13040, 27226, 16912, 14940, 80287, 15162, 54123, 12262, 14941, 12364, 14944, 14942, 14943, 14962, 14068, 12259, 16818, 16822, 13036, 56644, 12362, 12369, 14938, 229445, 14127, 19419, 17381, 320207, 14058, 14191, 56193, 20304, 12258, 19141, 50909, 16411, 13039, 16409, 12266, 22376, 16854, 50908, 17386, 54381, 12363, 66988, 13136, 30955, 13032, 12263, 17096, 17231, 14133, 18828, 18793…
HALLMARK_KRAS_SIGNALING_UP	0.00100908	0.00457875	0.533418	1.89073	0	311	13040, 238393, 16913, 20715, 16792, 21938, 16154, 12267, 212032, 14962, 15900, 269799, 16421, 12493, 73149, 11846, 56620, 56743, 16658, 207839, 11796, 16197, 11501, 14127, 16186, 22778, 58205, 26888, 384059, 94176, 14747, 93692, 16176, 12982, 77125, 15945, 170743, 22029, 19378, 11421, 13839, 16323, 17951, 20186, 67776, 18793, 170744, 319480, 19662, 16598, 20750, 319178, 15483, 69810, 12628, 16414…
HALLMARK_UV_RESPONSE_UP	0.0010101	0.00457875	0.523814	1.85201	0	294	15015, 14964, 14972, 15040, 16362, 21354, 15024, 15039, 15018, 14991, 15894, 110557, 26362, 12369, 224860, 19419, 13039, 18212, 70415, 12122, 26908, 667977, 14990, 14778, 17096, 17961, 15007, 17075, 109731, 15566, 15013, 56437, 272396, 12577, 56323, 19713, 12825, 15006, 14528, 12832, 12842, 12843, 110213, 13849, 12424, 12583, 15042, 59045, 18035, 14963, 13350, 15482, 216869, 66168, 11655, 12836, …
HALLMARK_TNFA_SIGNALING_VIA_NFKB	0.00101112	0.00457875	0.514397	1.81858	0	302	16362, 21354, 15894, 20725, 54199, 12522, 12047, 71712, 56644, 12045, 24088, 20723, 11796, 12044, 16197, 20303, 20296, 75234, 21926, 56193, 20304, 19288, 19219, 12515, 74137, 20393, 384059, 13654, 16169, 16176, 15945, 170743, 16173, 22029, 71586, 16175, 230073, 16160, 16323, 17951, 18793, 20293, 20708, 20307, 22152, 16598, 14345, 19267, 12519, 56323, 12609, 15939, 19225, 16780, 56066, 22113, 2241…
HALLMARK_INTERFERON_GAMMA_RESPONSE	0.00101112	0.00457875	0.837672	2.96148	0	302	58203, 223672, 55932, 74481, 15015, 16068, 14964, 14998, 67775, 21356, 14972, 17329, 15040, 16362, 15959, 14469, 109032, 21354, 15024, 231655, 23962, 15039, 16913, 15018, 14129, 17069, 14960, 14969, 16912, 75345, 14961, 16149, 54123, 100702, 76074, 14991, 15894, 667370, 12364, 27056, 381091, 21939, 71939, 80861, 17472, 320982, 14468, 16154, 12703, 14962, 15900, 14190, 16185, 16421, 19171, 110557,…
HALLMARK_ALLOGRAFT_REJECTION	0.00101112	0.00457875	0.802138	2.83395	0	298	15015, 14964, 14999, 14998, 14939, 21356, 14972, 17329, 15040, 13040, 14469, 21354, 15024, 15039, 15018, 20375, 14960, 14940, 18646, 16149, 17972, 15162, 54123, 14991, 14941, 15894, 16643, 21355, 14944, 14942, 14943, 21939, 14468, 12774, 12703, 17084, 15900, 16185, 16421, 19171, 12526, 15978, 110557, 16818, 12500, 14131, 229900, 20846, 12229, 22637, 16190, 15163, 12768, 12501, 16822, 16174, 14744…
HALLMARK_INFLAMMATORY_RESPONSE	0.00101317	0.00457875	0.698337	2.46941	0	285	67775, 21356, 17329, 16362, 17069, 15162, 54123, 15894, 80901, 20288, 54199, 21939, 380713, 21938, 16154, 12267, 16185, 269346, 16818, 18173, 26362, 16190, 12273, 16822, 16174, 56644, 12506, 24088, 69550, 13733, 16197, 13058, 14676, 19204, 20296, 19419, 66141, 320207, 12775, 15117, 50778, 11988, 20304, 20306, 14289, 279572, 19219, 12515, 56696, 16168, 17167, 12986, 23845, 384059, 16182, 195046, 1…
HALLMARK_APOPTOSIS	0.00104275	0.00457875	0.461379	1.59966	0	215	16362, 21354, 18646, 12364, 12362, 12369, 11796, 14676, 66141, 21926, 12494, 14102, 12515, 18479, 12122, 12481, 16854, 22035, 16176, 12363, 99586, 16173, 213002, 68713, 14778, 14103, 16175, 17314, 17951, 58801, 12475, 15234, 16012, 12257, 13179, 14775, 14528, 56338, 20259, 21857, 20229, 13649, 16193, 17952, 380684, 18595, 12189, 12445, 80876, 225849, 12156, 17948
HALLMARK_COAGULATION	0.00104493	0.00457875	0.502532	1.73452	0	195	13040, 14962, 12259, 19354, 13036, 56644, 229445, 14058, 14191, 56193, 12258, 19141, 50909, 13039, 12266, 50908, 54381, 11537, 12263, 12845, 11813, 56213, 319480, 17002, 69379, 56744, 12628, 71753, 12333, 21824, 12268, 13482, 236733, 232345, 11812, 18792, 20259, 19128, 17394, 11727, 13030, 20193, 22258, 21857, 17389, 23921, 17384, 13038, 20196, 18552, 14118, 18787
HALLMARK_INTERFERON_ALPHA_RESPONSE	0.00105374	0.00457875	0.856867	2.9393	0	172	55932, 74481, 15015, 14964, 67775, 14972, 15040, 16362, 15959, 14469, 109032, 21354, 15024, 231655, 23962, 15039, 16913, 15018, 17069, 16912, 16149, 54123, 100702, 76074, 14991, 667370, 74153, 54199, 80861, 17472, 14468, 110557, 99899, 626578, 80285, 229900, 231712, 16190, 236573, 23961, 24110, 76681, 243771, 12362, 108670, 234311, 58185, 69550, 12010, 20128, 70110, 66141, 22169, 94094, 246728, 3…
HALLMARK_IL6_JAK_STAT3_SIGNALING	0.0010989	0.00457875	0.708762	2.35259	0	116	17329, 16362, 21938, 12703, 20846, 16190, 12768, 57914, 12984, 24088, 16161, 320207, 16186, 21926, 12494, 17874, 20849, 20306, 14102, 16196, 12986, 16391, 384059, 16182, 16169, 50498, 16176, 12982, 15945, 54635, 170743, 16178, 20292, 16994, 16188, 21803, 20293, 12475, 16157, 12491, 20847, 56744, 56066, 224109, 232345, 12977, 55985, 16184, 94185, 12702, 16193, 16177
HALLMARK_UNFOLDED_PROTEIN_RESPONSE	0.0192308	0.0739645	-0.296481	-1.39455	0	171	50527, 22339, 69065, 15526, 16573, 16572, 55963, 107272, 11911, 52639, 108802, 53975, 17768, 16549, 70769, 77591, 15516, 74747, 72068, 231452, 15525, 12611, 100037258, 11910, 15505, 27053, 545486, 13666, 15511, 18415, 72198, 12282, 56454, 110960, 105148, 192193, 15481, 73192, 67134, 75901, 18044, 15519, 75416, 67475, 78943, 64209, 218343, 211948, 22027, 105785, 74781, 107513, 18045, 104625, 53621
HALLMARK_ANDROGEN_RESPONSE	0.0208333	0.0744048	-0.30008	-1.39871	0	170	12007, 17988, 15360, 83397, 20250, 76267, 223838, 74205, 53418, 20249, 20112, 56473, 74754, 14229, 20807, 56847, 16410, 239273, 231070, 17250, 229055, 12166, 30960, 218811, 11668, 544963, 67760, 27219, 16880, 12444, 20928, 30049, 110651, 70361, 328365, 22596, 53416, 20322, 56376, 208715, 17344, 55984, 67071, 69608, 27057, 109711, 14958, 23797, 11669, 12443, 66884, 15357
HALLMARK_HEDGEHOG_SIGNALING	0.0231214	0.0770713	-0.380755	-1.55519	3	66	16728, 22339, 14766, 71960, 18187, 12804, 17883, 107934, 12933, 11423, 12614, 16835, 21887, 19207, 22253, 53883
HALLMARK_EPITHELIAL_MESENCHYMAL_TRANSITION	0.034413	0.10754	0.367152	1.29799	33	289	108101, 22329, 21810, 70350, 21838, 21817, 30794, 19288, 14102, 16168, 73690, 20315, 17181, 16949, 16419, 12845, 16323, 320873, 21803, 18793, 56213, 319480, 12064, 76477, 20750, 16790, 14115, 54612, 13179, 12825, 13482, 12832, 65112, 12842, 18858, 16782, 18113, 12843, 20204, 12837, 14314, 13601, 13732, 12332, 21857, 20229, 68588, 14370, 54725, 19035, 12836, 17389, 16193, 16948, 21923, 17384, 1859…
HALLMARK_ANGIOGENESIS	0.0415648	0.122249	0.467604	1.42987	33	61	22324, 56644, 16956, 21946, 20198, 24059, 57257, 20750, 56744, 12825, 21824, 18186, 12832, 12842, 12843, 14314, 14183, 94185, 21857, 12836, 12445, 20311, 12828
HALLMARK_MYC_TARGETS_V1	0.047619	0.132275	-0.263864	-1.35688	0	260	59093, 12427, 56200, 18458, 51810, 23917, 100042807, 12330, 107508, 53975, 70769, 15516, 103573, 28185, 26965, 30877, 16211, 217207, 230484, 18393, 16647, 229279, 69192, 56351, 17217, 20823, 20133, 12428, 14852, 105148, 225363, 108062, 110052, 73192, 67134, 20588, 20815, 20817, 69719, 67465, 15519, 100043508, 78655, 22333, 67089, 94213, 15510, 12417, 230721, 110809, 19359, 51797

## Sheet: Table S3c
Additional file 22: Table S3c. Enriched Hallmark gene sets derived from B16 Q152H allografts compared to B16 EV tumors
pathway	pval	padj	ES	NES	nMoreExtreme	size	leadingEdge
HALLMARK_MYOGENESIS	0.00117233	0.00566893	0.402228	1.60691	0	324	13844, 20657, 17532, 12759, 13808, 226251, 19309, 11423, 16000, 20698, 80888, 246177, 260315, 17968, 11815, 12955, 11443, 56188, 21952, 12575, 22004, 14613, 56012, 12491, 68507, 13841, 20391, 64899, 16582, 12709, 16419, 77579, 140571, 338367, 108058, 373864, 55987, 208727, 13019, 13405, 16416, 13527, 12834, 17883, 12835, 21987, 16985, 16773, 11474, 17929, 24053, 12819, 19245, 433256, 20249, 15464…
HALLMARK_IL2_STAT5_SIGNALING	0.00117233	0.00566893	0.520048	2.07761	0	324	100702, 55932, 229900, 13730, 236573, 17916, 19734, 17079, 18187, 18612, 13808, 21938, 27056, 16364, 76074, 212032, 21817, 20708, 14744, 15900, 16185, 14190, 246177, 71602, 12522, 634650, 16154, 15945, 69863, 20723, 279572, 66141, 74665, 12506, 12444, 320982, 12703, 16190, 12524, 22035, 24088, 170744, 24066, 170743, 74734, 17472, 225998, 53314, 11746, 22433, 18553, 626578, 20706, 142980, 12977, 1…
HALLMARK_KRAS_SIGNALING_UP	0.00118203	0.00566893	0.512702	2.03999	0	312	13730, 13040, 13844, 19734, 18187, 20715, 16792, 269799, 18612, 21938, 14127, 12267, 73149, 212032, 238393, 94176, 15900, 16913, 11501, 26888, 16154, 15945, 11815, 13602, 14584, 22778, 12444, 16658, 14962, 18826, 67776, 56743, 14747, 224109, 17952, 17948, 60596, 213119, 170744, 216343, 170743, 56620, 14009, 13841, 11796, 16186, 20568, 12876, 93695, 319480, 20186, 15483, 16197, 67603, 16421, 12402…
HALLMARK_COMPLEMENT	0.0011919	0.00566893	0.509107	2.01797	0	305	16362, 13036, 13040, 12364, 54123, 98878, 12759, 15162, 16854, 80287, 14127, 50909, 26875, 16411, 20304, 14939, 12262, 12259, 57440, 56644, 12363, 229445, 16409, 16912, 16822, 17381, 17386, 27226, 56193, 14962, 19141, 17096, 12362, 16818, 320207, 30955, 14940, 12491, 54381, 13032, 17389, 50908, 74769, 14938, 12870, 15482, 67603, 70574, 12402, 110197, 14191, 373864, 12258, 19419, 74112, 19395, 109…
HALLMARK_ALLOGRAFT_REJECTION	0.00119474	0.00566893	0.6859	2.71048	0	294	14998, 229900, 21356, 21354, 15040, 19171, 20846, 12774, 13040, 14991, 54123, 21355, 17329, 17084, 15162, 16161, 16364, 14469, 14999, 11423, 20375, 14744, 15018, 15015, 16173, 15900, 20304, 14939, 18646, 110557, 16185, 16149, 14972, 14131, 21939, 17972, 14964, 15894, 20306, 15024, 12010, 20296, 279572, 14960, 192187, 16822, 21808, 12229, 21926, 15163, 12444, 18636, 12703, 15039, 18751, 16190, 125…
HALLMARK_INTERFERON_GAMMA_RESPONSE	0.00119617	0.00566893	0.783827	3.09809	0	297	100702, 58203, 55932, 14998, 229900, 23962, 434341, 547253, 16362, 21356, 21354, 236573, 109032, 15040, 67775, 19171, 20846, 15959, 14991, 246728, 22329, 74481, 243771, 12364, 14129, 99899, 16068, 17857, 54123, 69550, 75345, 234311, 17329, 17069, 22169, 17858, 667370, 246727, 381091, 223672, 27056, 16364, 327959, 50909, 76074, 14469, 80861, 19188, 20821, 209086, 12265, 15018, 14961, 15015, 15900,…
HALLMARK_INFLAMMATORY_RESPONSE	0.0011976	0.00566893	0.634638	2.4947	0	286	16362, 21356, 26362, 67775, 13058, 19734, 54123, 69550, 20288, 17329, 17069, 15162, 18414, 21938, 12267, 20698, 16173, 20304, 16185, 268379, 21939, 16154, 56644, 15894, 20306, 16169, 15945, 20296, 279572, 192187, 66141, 269346, 16822, 56066, 18173, 12506, 13733, 16190, 17096, 14747, 22035, 23845, 16818, 19106, 12273, 12575, 224109, 24088, 320207, 64685, 170743, 50778, 20312, 12775, 17389, 22359, …
HALLMARK_UV_RESPONSE_UP	0.0011976	0.00566893	0.381216	1.50273	0	292	16362, 21354, 26362, 15040, 14991, 13808, 15018, 15015, 110557, 14972, 14964, 15894, 15024, 12122, 12444, 15039, 17096, 18212, 17389, 18553, 109689, 15482, 14263, 22042, 16008, 56177, 373864, 66836, 19419, 19395, 15370, 110920, 14528, 17388, 20364, 224860, 12583, 109731, 15042, 15481, 12799, 18550, 105675, 22147, 12824, 12842, 15270, 12843, 11702, 20887
HALLMARK_TNFA_SIGNALING_VIA_NFKB	0.00119904	0.00566893	0.457424	1.80783	0	298	16362, 21354, 98878, 12443, 20708, 227659, 20698, 16173, 20304, 71586, 268379, 17691, 12522, 57440, 56644, 15894, 16169, 15945, 20723, 20296, 56066, 14584, 21926, 230073, 56193, 15205, 12047, 12045, 12575, 224109, 17952, 17948, 24088, 21923, 170743, 106869, 11796, 22359, 12515, 54199, 71712, 20706, 16197, 12977, 16160, 20303, 19219, 17951, 16449, 18227, 211949, 11303, 12044, 15370, 16176, 14528, …
HALLMARK_APOPTOSIS	0.00126582	0.00566893	0.421711	1.60128	0	213	13730, 16362, 21354, 12364, 12759, 13808, 16854, 12443, 99586, 16173, 16952, 18646, 12363, 12122, 66141, 21808, 21926, 12444, 12362, 22035, 12575, 17952, 17948, 11796, 12515, 16004, 17951, 12475, 16176, 14528, 20229, 56338, 24014, 74256, 12481, 19878, 100037258, 27061, 18479, 21857, 13869, 235293, 19698, 17390, 14676, 12633, 17022, 13649, 12111, 21974, 20740, 18569, 68713, 58801, 13867, 19877
HALLMARK_INTERFERON_ALPHA_RESPONSE	0.00128041	0.00566893	0.828419	3.07801	0	167	100702, 55932, 229900, 23962, 547253, 16362, 21354, 236573, 109032, 15040, 67775, 20128, 15959, 14991, 246728, 74481, 243771, 80285, 99899, 17857, 54123, 69550, 234311, 17069, 22169, 17858, 667370, 319236, 246727, 76074, 14469, 80861, 19188, 20821, 209086, 15018, 15015, 209387, 67138, 71586, 110557, 74153, 16149, 14972, 76681, 108670, 16913, 14964, 634650, 100038882, 15945, 58185, 15024, 12010, 1…
HALLMARK_IL6_JAK_STAT3_SIGNALING	0.00136054	0.00566893	0.566379	1.986	0	115	16362, 20846, 17329, 18414, 16161, 21938, 20306, 16169, 15945, 56066, 20847, 21926, 12984, 12703, 16190, 12768, 224109, 24088, 320207, 170743, 12491, 57914, 12527, 16186, 20849, 12977, 12402, 16196, 16391, 50498, 12475, 16416, 16176, 12986, 54635, 16182, 16172, 20292, 12982, 16184, 17874, 16994, 20848, 384059, 74511, 20293, 55985
HALLMARK_COAGULATION	0.00251572	0.00967586	0.430922	1.62322	1	194	13036, 13040, 12759, 50909, 16952, 19354, 12259, 56644, 229445, 56193, 14962, 19141, 213119, 54381, 17389, 12527, 50908, 18553, 319480, 12845, 67603, 14191, 12258, 16416, 21827, 109700, 12266, 17388, 14118, 21824, 21825, 14069, 22388, 21892, 18550, 21857, 17390, 12337, 235584, 76467, 11537, 17394, 11812, 20692, 12153, 93721, 14089, 20193, 56213, 13030, 18591, 56405, 23921, 11727
HALLMARK_EPITHELIAL_MESENCHYMAL_TRANSITION	0.00360144	0.0128623	0.375496	1.4748	2	285	18383, 22329, 13808, 21817, 12814, 94352, 107528, 213119, 21810, 22004, 21923, 210530, 73690, 13132, 17389, 18858, 319480, 13612, 20315, 12845, 54725, 16008, 13003, 16419, 12550, 20969, 373864, 17181, 16416, 20564, 20563, 30794, 21827, 12834, 109700, 12552, 12835, 17388, 20229, 14118, 16773, 108101, 67573, 24053, 21825, 12837, 21838, 18793, 21892, 12816, 21857, 12064, 12824, 320712, 17390, 12842,…
HALLMARK_PEROXISOME	0.00440529	0.0146071	-0.376943	-1.5962	0	159	18171, 19299, 12359, 14081, 17250, 20439, 11668, 76267, 11883, 23986, 12908, 20347, 68094, 11669, 269951, 74205, 20238, 17685, 20349, 20928, 74008, 67442, 170789, 56273, 239273, 26889, 18477, 11430, 15926, 113868, 74147, 11657, 13872, 244562, 19305, 15488, 110196, 243168, 12903, 54338, 56752, 56473, 76524
HALLMARK_MYC_TARGETS_V1	0.00552486	0.0146071	-0.41881	-1.86881	0	259	59093, 12566, 229279, 16832, 11991, 22335, 105148, 107771, 27966, 59029, 68094, 20823, 69192, 17220, 16898, 14853, 110074, 79059, 15191, 14113, 22123, 20639, 107995, 99138, 69719, 78655, 12427, 67332, 15510, 218236, 13681, 22384, 66094, 18477, 23983, 20174, 67204, 14694, 19826, 12468, 627828, 14375, 108121, 51810, 100040220, 66445, 100042807, 100042069, 26444, 55944, 230908, 70247, 15516, 66446, …
HALLMARK_HEME_METABOLISM	0.00571429	0.0146071	-0.345933	-1.56143	0	284	27360, 14934, 74104, 14958, 52065, 20528, 11518, 107747, 74645, 20739, 67182, 13828, 12359, 30945, 14081, 56484, 12183, 66691, 78908, 14664, 14630, 269587, 230872, 56224, 20533, 20741, 16599, 13034, 19824, 20341, 74257, 71648, 12349, 14151, 219094, 26570, 27060, 544763, 15191, 18022, 20525, 11519, 213498, 11733, 11975, 54484, 17524, 56317, 13728, 53415, 109778, 11656, 69754, 22258, 66935, 23925, …
HALLMARK_E2F_TARGETS	0.00574713	0.0146071	-0.335457	-1.51339	0	283	20744, 12531, 12566, 12236, 11991, 20833, 73710, 12189, 107771, 20878, 20638, 70218, 26934, 67951, 54141, 68298, 17220, 68275, 66442, 18971, 14853, 228421, 17865, 16907, 110074, 17685, 106618, 79059, 108037, 227613, 17279, 73804, 97165, 107995, 22390, 110750, 17121, 66471, 105988, 329977, 15374, 69716, 103135, 21335, 69270, 16906, 18477, 545486, 70099, 16765, 19357, 12704, 17350, 14375, 68219, 10…
HALLMARK_G2M_CHECKPOINT	0.00595238	0.0146071	-0.337897	-1.53081	0	298	74016, 20744, 12531, 12566, 11350, 69601, 11991, 319190, 19094, 13555, 17536, 107771, 20878, 56613, 27221, 12235, 20496, 21887, 68094, 78733, 26934, 72119, 16319, 22245, 14853, 17865, 16907, 68612, 18005, 17279, 73804, 14828, 107995, 12427, 105988, 56317, 19650, 15374, 212999, 14088, 15512, 15511, 76464, 21335, 11352, 20460, 56275, 16906, 17420, 108907, 70099, 16765, 19357, 50927, 68278, 51810, 2…
HALLMARK_MTORC1_SIGNALING	0.00606061	0.0146071	-0.338905	-1.53089	0	294	27360, 20322, 228775, 20528, 11518, 228026, 12035, 16832, 20893, 17436, 18641, 112407, 20878, 76267, 27966, 59029, 12235, 13360, 18030, 13806, 74105, 74192, 18046, 14782, 232223, 17872, 269951, 68275, 74205, 14751, 56421, 22142, 26570, 15277, 83671, 20514, 108037, 72157, 13198, 353204, 110391, 18642, 20525, 208715, 11519, 14828, 20867, 14227, 231887, 74747, 15510, 15512, 30049, 100042025, 15511, …
HALLMARK_HYPOXIA	0.00613497	0.0146071	-0.313999	-1.42228	0	305	53867, 110095, 15476, 56485, 20528, 17988, 228026, 14281, 18752, 16832, 20893, 170768, 15212, 23849, 56484, 93691, 16476, 20439, 18641, 319520, 11717, 216558, 14538, 19017, 18030, 22339, 13806, 71960, 14635, 11977, 14284, 20341, 19285, 76238, 83814, 17872, 74551, 14751, 56421, 22240, 12452, 16007, 15277, 107581, 17684, 14936, 72157, 110078, 54371, 13528, 13198, 353204, 18642, 20525, 99929, 14387,…
HALLMARK_REACTIVE_OXIGEN_SPECIES_PATHWAY	0.00662252	0.0146886	-0.455601	-1.69509	1	70	76650, 110854, 12359, 17250, 18641, 53416, 14630, 14325, 14782, 232223, 56421, 224814, 18642, 20928, 216161, 11758, 18104, 14158, 239273, 18477, 14381, 50493, 27421, 244562, 56615
HALLMARK_MITOTIC_SPINDLE	0.00675676	0.0146886	-0.31242	-1.43512	0	343	16328, 231637, 192176, 12566, 11350, 20739, 75786, 67399, 69601, 20743, 19159, 104445, 12334, 20878, 16593, 27373, 104252, 20853, 12235, 16569, 269587, 71960, 216846, 13589, 208869, 26934, 22330, 54141, 20741, 227800, 26403, 72119, 242687, 16562, 259279, 99371, 214137, 16319, 81910, 22142, 16907, 17120, 228012, 72333, 83767, 108903, 214952, 18005, 29809, 11308, 73804, 213498, 18080, 18764, 217866…
HALLMARK_APICAL_JUNCTION	0.011655	0.0242813	0.337965	1.35605	9	347	18383, 22329, 20970, 14086, 19354, 53870, 22324, 12841, 15894, 235130, 60533, 16331, 12524, 213119, 21810, 230810, 20312, 56863, 19264, 57278, 192167, 72930, 74769, 319480, 12845, 83964, 12555, 320832, 13003, 77579, 12550, 73341, 373864, 23880, 103768, 57257, 211712, 20564, 98660, 20563, 21827, 100038947, 109700, 17883, 229715, 12552, 102657, 14118, 11474, 21825, 14677, 21838, 21892, 170761, 1386…
HALLMARK_GLYCOLYSIS	0.035503	0.0710059	-0.282854	-1.27503	5	285	53867, 110095, 74104, 53418, 12566, 16832, 17436, 170768, 14043, 18641, 112407, 56375, 20878, 26556, 216558, 22339, 13806, 14635, 20682, 109672, 110695, 69976, 77559, 269951, 56421, 22240, 110119, 15277, 100910, 19053, 107581, 17684, 14936, 16164, 110078, 54371, 353204, 18642, 56248, 73804, 14828, 24105, 23959, 17289, 74747, 15512, 109263, 217119, 20855, 13866, 66052, 12827, 15926, 14228, 18563, …
HALLMARK_ANGIOGENESIS	0.0466472	0.0896934	0.436193	1.39881	31	60	16956, 18187, 22324, 56644, 12444, 13003, 373864, 16449, 57257, 20198, 21824, 21857, 12824, 12842, 17022, 12843, 12829, 18186, 12832, 50706, 14183, 12825, 94216, 56744
HALLMARK_OXIDATIVE_PHOSPHORYLATION	0.0490196	0.0896934	-0.27658	-1.23111	9	243	16832, 22335, 69772, 18984, 228033, 56357, 109672, 68349, 269951, 17995, 14751, 68375, 12367, 66945, 170718, 53375, 27060, 214952, 14828, 18105, 55951, 11975, 30059, 26926, 67442, 67126, 27402, 15512, 66335, 239017, 15511, 59054, 72416, 66052, 15926, 113868, 170731, 17993, 407785, 66290, 69046, 66445, 67460, 18242, 623286, 11984, 11946, 69597, 30055, 229211, 69802, 625249, 66865, 11947, 75406, 14…
