# Supplementary material for: PCSK9 facilitates melanoma pathogenesis via a network regulating tumor immunity
Source: J Exp Clin Cancer Res. 2023 Jan 2;42:2. doi: 10.1186/s13046-022-02584-y (PMC9806914; doi:10.1186/s13046-022-02584-y)
Supplement: Supplementary file 23 — Additional file 23: Table S4. (a) DEGs produced in the comparison of B16 PCSK9 tumors to B16 EV tumors. (b) DEGs produced in the comparison of B16 D374Y tumors to B16 EV tumors. (c) DEGs produced in the comparison of B16 Q152H tumors to B16 EV tumors. [file 13046_2022_2584_MOESM23_ESM.xlsx]

## Sheet: Table S4a
Additional file 23: Table S4a. DEGs produced in the comparison of B16 PCSK9 tumors to B16 EV tumors
Gene Symbol	GeneID	Base mean	log2(FC)	StdErr	Wald-Stats	P-values	P-adj	Description	Biological Process (GO)
Eda2r	245527	88.1102	1.46232	0.20624	7.0904	1.33726e-12	3.13587e-09	ectodysplasin A2 receptor	GO:0033209 tumor necrosis factor-mediated signaling pathway;GO:0072332 intrinsic apoptotic signaling pathway by p53 class mediator;GO:0072331 signal transduction by p53 class mediator
Serping1	12258	1496.87	1.4105	0.181567	7.76849	7.94285e-15	2.23512e-11	serine (or cysteine) peptidase inhibitor, clade G, member 1	GO:0001868 regulation of complement activation, lectin pathway;GO:0001869 negative regulation of complement activation, lectin pathway;GO:0045916 negative regulation of complement activation
Ldhd	52815	664.724	1.33536	0.156777	8.51755	1.62959e-17	1.14642e-13	lactate dehydrogenase D	GO:1903457 lactate catabolic process;GO:0006089 lactate metabolic process;GO:1901616 organic hydroxy compound catabolic process
Cebpa	12606	333.022	1.21335	0.206275	5.88217	4.0492e-09	3.56077e-06	CCAAT/enhancer binding protein (C/EBP), alpha	GO:0000050 urea cycle;GO:0019627 urea metabolic process;GO:0071941 nitrogen cycle metabolic process
Abcc3	76408	152.826	1.18359	0.20407	5.79991	6.63508e-09	5.49151e-06	ATP-binding cassette, sub-family C (CFTR/MRP), member 3	GO:0015722 canalicular bile acid transport;GO:0071716 leukotriene transport;GO:0006855 xenobiotic transmembrane transport
C1s1	50908	665.438	1.17278	0.173843	6.74618	1.51788e-11	2.66956e-08	complement component 1, s subcomponent 1	GO:0006958 complement activation, classical pathway;GO:0002455 humoral immune response mediated by circulating immunoglobulin;GO:0006956 complement activation
Car3	12350	79.737	1.093	0.196293	5.56818	2.57411e-08	1.9062e-05	carbonic anhydrase 3	GO:0006730 one-carbon metabolic process;GO:0006979 response to oxidative stress;GO:0009617 response to bacterium
Arg1	11846	1207.85	1.08624	0.197543	5.49877	3.82457e-08	2.69058e-05	arginase, liver	GO:0019547 arginine catabolic process to ornithine;GO:1905541 regulation of L-arginine import across plasma membrane;GO:0070953 regulation of neutrophil mediated killing of fungus
Cbr2	12409	812.939	1.04599	0.184241	5.67732	1.3682e-08	1.06947e-05	carbonyl reductase 2	GO:0005997 xylulose metabolic process;GO:0006116 NADH oxidation;GO:0019321 pentose metabolic process
Slc16a2	20502	102.119	1.03412	0.205366	5.03552	4.76562e-07	0.000212837	solute carrier family 16 (monocarboxylic acid transporters), member 2	GO:0070460 thyroid-stimulating hormone secretion;GO:0070327 thyroid hormone transport;GO:0006590 thyroid hormone generation
Rarres2	71660	237.431	1.01944	0.20257	5.03252	4.84064e-07	0.000212837	retinoic acid receptor responder (tazarotene induced) 2	GO:0019732 antifungal humoral response;GO:0061760 antifungal innate immune response;GO:0003084 positive regulation of systemic arterial blood pressure
Ctsh	13036	1490.09	1.00018	0.166453	6.00883	1.8687e-09	1.87804e-06	cathepsin H	GO:0010813 neuropeptide catabolic process;GO:0060448 dichotomous subdivision of terminal units involved in lung branching;GO:0010815 bradykinin catabolic process
Cxcl12	20315	459.579	0.991852	0.19543	5.07524	3.87004e-07	0.000187763	chemokine (C-X-C motif) ligand 12	GO:1903237 negative regulation of leukocyte tethering or rolling;GO:0038146 chemokine (C-X-C motif) ligand 12 signaling pathway;GO:2000669 negative regulation of dendritic cell apoptotic process
Tnfrsf11b	18383	3209.31	0.983471	0.198229	4.96129	7.00261e-07	0.000289785	tumor necrosis factor receptor superfamily, member 11b (osteoprotegerin)	GO:0042489 negative regulation of odontogenesis of dentin-containing tooth;GO:0042483 negative regulation of odontogenesis;GO:0110111 negative regulation of animal organ morphogenesis
Havcr2	171285	305.378	0.978749	0.163716	5.97833	2.25431e-09	2.11454e-06	hepatitis A virus cellular receptor 2	GO:0002519 natural killer cell tolerance induction;GO:0032712 negative regulation of interleukin-3 production;GO:0071656 negative regulation of granulocyte colony-stimulating factor production
Cd5l	11801	117.108	0.959007	0.199209	4.81407	1.47884e-06	0.000547581	CD5 antigen-like	GO:1903661 positive regulation of complement-dependent cytotoxicity;GO:1903659 regulation of complement-dependent cytotoxicity;GO:0030449 regulation of complement activation
Gpr37	14763	8535.37	0.956648	0.140017	6.83235	8.35362e-12	1.67908e-08	G protein-coupled receptor 37	GO:0045915 positive regulation of catecholamine metabolic process;GO:0045964 positive regulation of dopamine metabolic process;GO:0031987 locomotion involved in locomotory behavior
Agap2	216439	147.584	0.952444	0.200992	4.73872	2.15073e-06	0.000756519	ArfGAP with GTPase domain, ankyrin repeat and PH domain 2	GO:0033601 positive regulation of mammary gland epithelial cell proliferation;GO:0033599 regulation of mammary gland epithelial cell proliferation;GO:0060749 mammary gland alveolus development
Gm16316	100504604	210.458	0.949057	0.177849	5.33631	9.48578e-08	5.56104e-05	predicted gene 16316	GO:0008150 biological_process
Pltp	18830	1103.4	0.932833	0.204411	4.56351	5.03047e-06	0.00153867	phospholipid transfer protein	GO:0010189 vitamin E biosynthetic process;GO:0042360 vitamin E metabolic process;GO:0046836 glycolipid transport
Itgal	16408	238.016	0.931343	0.206243	4.51576	6.30895e-06	0.00181157	integrin alpha L	GO:0035683 memory T cell extravasation;GO:0002291 T cell activation via T cell receptor contact with antigen bound to MHC molecule on antigen presenting cell;GO:0050798 activated T cell proliferation
Mafb	16658	384.938	0.9095	0.204635	4.44449	8.81003e-06	0.00243053	v-maf musculoaponeurotic fibrosarcoma oncogene family, protein B (avian)	GO:0021572 rhombomere 6 development;GO:0021560 abducens nerve development;GO:0021598 abducens nerve morphogenesis
Igf1	16000	332.775	0.886649	0.205091	4.3232	1.53782e-05	0.00386378	insulin-like growth factor 1	GO:0060283 negative regulation of oocyte development;GO:1904073 regulation of trophectodermal cell proliferation;GO:1904075 positive regulation of trophectodermal cell proliferation
Xdh	22436	483.801	0.880992	0.200593	4.39193	1.1235e-05	0.00292735	xanthine dehydrogenase	GO:0010044 response to aluminum ion;GO:2001213 negative regulation of vasculogenesis;GO:0009114 hypoxanthine catabolic process
Serpinb8	20725	411.754	0.872191	0.206239	4.22904	2.34695e-05	0.00515963	serine (or cysteine) peptidase inhibitor, clade B, member 8	GO:0090136 epithelial cell-cell adhesion;GO:0010951 negative regulation of endopeptidase activity;GO:0010466 negative regulation of peptidase activity
Gpx3	14778	632.153	0.868868	0.20628	4.21209	2.53023e-05	0.005394	glutathione peroxidase 3	GO:0042744 hydrogen peroxide catabolic process;GO:0042743 hydrogen peroxide metabolic process;GO:0006749 glutathione metabolic process
Wfdc17	100034251	279.161	0.865364	0.202597	4.27137	1.94279e-05	0.00455584	WAP four-disulfide core domain 17	GO:0019731 antibacterial humoral response;GO:0019730 antimicrobial humoral response;GO:0006959 humoral immune response
Col12a1	12816	1129.22	0.85727	0.206285	4.15576	3.24201e-05	0.00642466	collagen, type XII, alpha 1	GO:0035987 endodermal cell differentiation;GO:0001706 endoderm formation;GO:0007492 endoderm development
Ms4a6d	68774	410.739	0.85659	0.206311	4.15193	3.2968e-05	0.0064425	membrane-spanning 4-domains, subfamily A, member 6D	GO:0007166 cell surface receptor signaling pathway;GO:0007165 signal transduction;GO:0023052 signaling
Slc7a2	11988	202.846	0.855174	0.186707	4.58029	4.64337e-06	0.00145183	solute carrier family 7 (cationic amino acid transporter, y+ system), member 2	GO:0002537 nitric oxide production involved in inflammatory response;GO:0097639 L-lysine import across plasma membrane;GO:0097640 L-ornithine import across plasma membrane
Epha5	13839	101.59	0.835234	0.198969	4.19781	2.69514e-05	0.00565979	Eph receptor A5	GO:0071372 cellular response to follicle-stimulating hormone stimulus;GO:0032354 response to follicle-stimulating hormone;GO:0071371 cellular response to gonadotropin stimulus
H19	14955	289.739	0.829547	0.193147	4.2949	1.74769e-05	0.00431403	H19, imprinted maternally expressed transcript	GO:2000653 regulation of genetic imprinting;GO:0040015 negative regulation of multicellular organism growth;GO:0031445 regulation of heterochromatin assembly
Dpyd	99586	251.369	0.826197	0.186429	4.43169	9.34953e-06	0.00252977	dihydropyrimidine dehydrogenase	GO:0006214 thymidine catabolic process;GO:0046127 pyrimidine deoxyribonucleoside catabolic process;GO:0006212 uracil catabolic process
Fcgr2b	14130	1071.4	0.825513	0.187515	4.40237	1.07073e-05	0.00284248	Fc receptor, IgG, low affinity IIb	GO:0001811 negative regulation of type I hypersensitivity;GO:0160006 Fc receptor-mediated immune complex endocytosis;GO:0002434 immune complex clearance
Omg	18377	195.195	0.825069	0.205683	4.01136	6.03701e-05	0.0102338	oligodendrocyte myelin glycoprotein	GO:0048683 regulation of collateral sprouting of intact axon in response to injury;GO:0048670 regulation of collateral sprouting;GO:0031102 neuron projection regeneration
Cryzl2	226527	70.7566	0.818138	0.205783	3.97574	7.01615e-05	0.0113468	crystallin zeta like 2
Actn2	11472	90.9955	0.811543	0.206149	3.93668	8.2615e-05	0.0122228	actinin alpha 2	GO:0051695 actin filament uncapping;GO:0086097 phospholipase C-activating angiotensin-activated signaling pathway;GO:0030035 microspike assembly
Sgk1	20393	527.522	0.808312	0.158695	5.0935	3.51512e-07	0.000176635	serum/glucocorticoid regulated kinase 1	GO:0043402 glucocorticoid mediated signaling pathway;GO:1904044 response to aldosterone;GO:1904045 cellular response to aldosterone
Entpd1	12495	362.553	0.808001	0.205367	3.93443	8.33941e-05	0.0122228	ectonucleoside triphosphate diphosphohydrolase 1	GO:2001170 negative regulation of ATP biosynthetic process;GO:0046032 ADP catabolic process;GO:0030809 negative regulation of nucleotide biosynthetic process
Fcgr1	14129	345.372	0.80448	0.195248	4.12031	3.78368e-05	0.00700478	Fc receptor, IgG, high affinity I	GO:0001803 regulation of type III hypersensitivity;GO:0001805 positive regulation of type III hypersensitivity;GO:0001788 antibody-dependent cellular cytotoxicity
Gimap9	317758	336.669	0.80218	0.158625	5.05708	4.25725e-07	0.000199665	GTPase, IMAP family member 9	GO:0046039 GTP metabolic process;GO:0009205 purine ribonucleoside triphosphate metabolic process;GO:0009199 ribonucleoside triphosphate metabolic process
Rnase4	58809	528.471	0.798418	0.201958	3.95339	7.70507e-05	0.01195	ribonuclease, RNase A family 4	GO:0090501 RNA phosphodiester bond hydrolysis;GO:0090305 nucleic acid phosphodiester bond hydrolysis;GO:0009267 cellular response to starvation
Pik3ap1	83490	335.217	0.792436	0.197923	4.00375	6.23456e-05	0.010249	phosphoinositide-3-kinase adaptor protein 1	GO:0034134 toll-like receptor 2 signaling pathway;GO:0034154 toll-like receptor 7 signaling pathway;GO:0034162 toll-like receptor 9 signaling pathway
Il4ra	16190	878.305	0.788394	0.203276	3.87843	0.000105132	0.0145231	interleukin 4 receptor, alpha	GO:0045626 negative regulation of T-helper 1 cell differentiation;GO:0002826 negative regulation of T-helper 1 type immune response;GO:0045630 positive regulation of T-helper 2 cell differentiation
Slco2a1	24059	176.559	0.781166	0.20326	3.84318	0.000121448	0.015822	solute carrier organic anion transporter family, member 2a1	GO:0015732 prostaglandin transport;GO:0043252 sodium-independent organic anion transport;GO:0071715 icosanoid transport
F11r	16456	2199.12	0.778868	0.169892	4.58449	4.55094e-06	0.00145183	F11 receptor	GO:0035683 memory T cell extravasation;GO:1902396 protein localization to bicellular tight junction;GO:1901552 positive regulation of endothelial cell development
Col5a2	12832	2452.26	0.778543	0.205172	3.79459	0.000147886	0.0186188	collagen, type V, alpha 2	GO:1903225 negative regulation of endodermal cell differentiation;GO:1903224 regulation of endodermal cell differentiation;GO:0030199 collagen fibril organization
Il33	77125	499.447	0.777519	0.193056	4.02742	5.63914e-05	0.0097954	interleukin 33	GO:0010185 regulation of cellular defense response;GO:0010186 positive regulation of cellular defense response;GO:0120042 negative regulation of macrophage proliferation
Bst1	12182	121.694	0.772758	0.192803	4.00802	6.12303e-05	0.010249	bone marrow stromal cell antigen 1	GO:0090022 regulation of neutrophil chemotaxis;GO:0030890 positive regulation of B cell proliferation;GO:1902622 regulation of neutrophil migration
Camk1d	227541	84.7423	0.771411	0.192726	4.00262	6.26447e-05	0.010249	calcium/calmodulin-dependent protein kinase ID	GO:0060267 positive regulation of respiratory burst;GO:0060263 regulation of respiratory burst;GO:0032793 positive regulation of CREB transcription factor activity
Scrg1	20284	472.165	0.770481	0.195831	3.93442	8.33962e-05	0.0122228	scrapie responsive gene 1
Emp1	13730	3368.65	0.77004	0.182425	4.22114	2.43071e-05	0.00526156	epithelial membrane protein 1	GO:0032060 bleb assembly;GO:0120031 plasma membrane bounded cell projection assembly;GO:0030031 cell projection assembly
Tbc1d9	71310	323.668	0.766779	0.204987	3.74062	0.000183568	0.0211435	TBC1 domain family, member 9	GO:0090630 activation of GTPase activity;GO:0043547 positive regulation of GTPase activity;GO:0043087 regulation of GTPase activity
Dapk1	69635	85.2481	0.763862	0.204237	3.74008	0.000183958	0.0211435	death associated protein kinase 1	GO:1904094 positive regulation of autophagic cell death;GO:1904092 regulation of autophagic cell death;GO:0071447 cellular response to hydroperoxide
Loxl1	16949	326.359	0.762783	0.203117	3.75538	0.000173082	0.0208142	lysyl oxidase-like 1	GO:0018057 peptidyl-lysine oxidation;GO:0018158 protein oxidation;GO:0030199 collagen fibril organization
Thsd7a	330267	2849.66	0.758652	0.168305	4.50759	6.5569e-06	0.00184511	thrombospondin, type I, domain containing 7A	GO:0031532 actin cytoskeleton reorganization;GO:0001525 angiogenesis;GO:0048514 blood vessel morphogenesis
Abca1	11303	1376.29	0.756228	0.187946	4.02364	5.73052e-05	0.00983273	ATP-binding cassette, sub-family A (ABC1), member 1	GO:0090108 positive regulation of high-density lipoprotein particle assembly;GO:0090107 regulation of high-density lipoprotein particle assembly;GO:0034616 response to laminar fluid shear stress
Pcdhga1	93709	94.4797	0.754295	0.199155	3.78749	0.000152179	0.0186188	protocadherin gamma subfamily A, 1
Pla2g7	27226	319.376	0.746329	0.196963	3.78918	0.000151142	0.0186188	phospholipase A2, group VII (platelet-activating factor acetylhydrolase, plasma)	GO:0034441 plasma lipoprotein particle oxidation;GO:0044269 glycerol ether catabolic process;GO:0062234 platelet activating factor catabolic process
Plac8	231507	271.431	0.739583	0.19895	3.71743	0.000201257	0.0228362	placenta-specific 8	GO:0040015 negative regulation of multicellular organism growth;GO:0050873 brown fat cell differentiation;GO:0009409 response to cold
Cacnb3	12297	1207.69	0.738714	0.18689	3.95266	7.72883e-05	0.01195	calcium channel, voltage-dependent, beta 3 subunit	GO:1905787 regulation of detection of mechanical stimulus involved in sensory perception of touch;GO:1905788 negative regulation of detection of mechanical stimulus involved in sensory perception of touch;GO:0061577 calcium ion transmembrane transport via high voltage-gated calcium channel
Trem2	83433	349.777	0.735539	0.205794	3.57416	0.00035136	0.0348143	triggering receptor expressed on myeloid cells 2	GO:0034151 regulation of toll-like receptor 6 signaling pathway;GO:0045960 positive regulation of complement activation, classical pathway;GO:0070392 detection of lipoteichoic acid
Pabpc4l	241989	98.5353	0.734627	0.204335	3.5952	0.000324139	0.0330481	poly(A) binding protein, cytoplasmic 4-like	GO:0008150 biological_process
Ms4a7	109225	303.48	0.730905	0.195148	3.74539	0.000180115	0.0211435	membrane-spanning 4-domains, subfamily A, member 7	GO:0007166 cell surface receptor signaling pathway;GO:0007165 signal transduction;GO:0023052 signaling
Abca9	217262	145.377	0.73011	0.205184	3.55833	0.000373227	0.0362159	ATP-binding cassette, sub-family A (ABC1), member 9	GO:0006869 lipid transport;GO:0010876 lipid localization;GO:0055085 transmembrane transport
F7	14068	108.574	0.730049	0.186517	3.91412	9.07355e-05	0.013027	coagulation factor VII	GO:0061476 response to anticoagulant;GO:1905217 response to astaxanthin;GO:0007598 blood coagulation, extrinsic pathway
Pid1	98496	205.549	0.727535	0.205441	3.54133	0.000398114	0.0375937	phosphotyrosine interaction domain containing 1	GO:2001170 negative regulation of ATP biosynthetic process;GO:0070346 positive regulation of fat cell proliferation;GO:0030809 negative regulation of nucleotide biosynthetic process
Adamts14	237360	121.259	0.724513	0.2036	3.55851	0.000372962	0.0362159	a disintegrin-like and metallopeptidase (reprolysin type) with thrombospondin type 1 motif, 14	GO:0030199 collagen fibril organization;GO:0030198 extracellular matrix organization;GO:0043062 extracellular structure organization
Gas6	14456	581.995	0.722006	0.206081	3.50351	0.000459177	0.0414143	growth arrest specific 6	GO:0010934 macrophage cytokine production;GO:0061082 myeloid leukocyte cytokine production;GO:1900142 negative regulation of oligodendrocyte apoptotic process
Olfml3	99543	389.498	0.716664	0.180959	3.96036	7.48362e-05	0.0118309	olfactomedin-like 3	GO:0007165 signal transduction;GO:0023052 signaling;GO:0007154 cell communication
Nr1h3	22259	140.691	0.716445	0.196099	3.65349	0.000258698	0.0277846	nuclear receptor subfamily 1, group H, member 3	GO:0090341 negative regulation of secretion of lysosomal enzymes;GO:0090182 regulation of secretion of lysosomal enzymes;GO:0048550 negative regulation of pinocytosis
Ptk2b	19229	1036.39	0.715722	0.11768	6.08196	1.18724e-09	1.39204e-06	PTK2 protein tyrosine kinase 2 beta	GO:0043157 response to cation stress;GO:0007172 signal complex assembly;GO:2000537 regulation of B cell chemotaxis
Lyz2	17105	2975.82	0.715182	0.204725	3.49339	0.000476936	0.0423747	lysozyme 2	GO:0019835 cytolysis;GO:0031640 killing of cells of another organism;GO:0050829 defense response to Gram-negative bacterium
Selenop	20363	14924.4	0.709714	0.181281	3.91499	9.04092e-05	0.013027	selenoprotein P	GO:0001887 selenium compound metabolic process;GO:0009791 post-embryonic development;GO:0007626 locomotory behavior
Saa3	20210	286.606	0.701679	0.201018	3.49064	0.000481873	0.0423747	serum amyloid A 3	GO:0007252 I-kappaB phosphorylation;GO:0035634 response to stilbenoid;GO:0006953 acute-phase response
Matn2	17181	358.17	0.69857	0.183732	3.80212	0.000143463	0.0183502	matrilin 2	GO:0031104 dendrite regeneration;GO:0031102 neuron projection regeneration;GO:0048678 response to axon injury
Lbp	16803	123.804	0.695583	0.184899	3.76196	0.000168587	0.0204484	lipopolysaccharide binding protein	GO:0045919 positive regulation of cytolysis;GO:0015920 lipopolysaccharide transport;GO:0060265 positive regulation of respiratory burst involved in inflammatory response
Capn1	12333	1543.22	0.689076	0.170299	4.04627	5.20403e-05	0.00915258	calpain 1	GO:0060056 mammary gland involution;GO:0097264 self proteolysis;GO:1903238 positive regulation of leukocyte tethering or rolling
Cttnbp2	30785	1037.37	0.685992	0.177148	3.87242	0.00010776	0.0147202	cortactin binding protein 2	GO:1905274 regulation of modification of postsynaptic actin cytoskeleton;GO:0099159 regulation of modification of postsynaptic structure;GO:1905244 regulation of modification of synaptic structure
Itga11	319480	68.5318	0.683929	0.184282	3.71132	0.000206183	0.023208	integrin alpha 11	GO:0038065 collagen-activated signaling pathway;GO:0006929 substrate-dependent cell migration;GO:0033627 cell adhesion mediated by integrin
Bche	12038	124.42	0.682419	0.168644	4.0465	5.19897e-05	0.00915258	butyrylcholinesterase	GO:0006581 acetylcholine catabolic process;GO:0051593 response to folic acid;GO:0008291 acetylcholine metabolic process
Slit2	20563	423.687	0.676413	0.174126	3.88461	0.000102493	0.0144207	slit guidance ligand 2	GO:0021972 corticospinal neuron axon guidance through spinal cord;GO:0050924 positive regulation of negative chemotaxis;GO:0050929 induction of negative chemotaxis
Ifi207	226691	201.685	0.676075	0.195934	3.45052	0.000559508	0.0482962	interferon activated gene 207	GO:0030224 monocyte differentiation;GO:0097202 activation of cysteine-type endopeptidase activity;GO:0043392 negative regulation of DNA binding
Zcchc24	71918	1079.23	0.669595	0.171696	3.89989	9.62365e-05	0.0136772	zinc finger, CCHC domain containing 24	GO:0014013 regulation of gliogenesis;GO:0050767 regulation of neurogenesis;GO:0051960 regulation of nervous system development
Clec4a1	269799	264.391	0.666719	0.183921	3.62504	0.000288922	0.0301706	C-type lectin domain family 4, member a1	GO:0002470 plasmacytoid dendritic cell antigen processing and presentation;GO:0002468 dendritic cell antigen processing and presentation;GO:0042590 antigen processing and presentation of exogenous peptide antigen via MHC class I
Cfb	14962	1751.16	0.664714	0.19036	3.49188	0.000479636	0.0423747	complement factor B	GO:0006957 complement activation, alternative pathway;GO:1903028 positive regulation of opsonization;GO:1903027 regulation of opsonization
Dpp4	13482	102.474	0.660251	0.187094	3.52899	0.000417154	0.0381128	dipeptidylpeptidase 4	GO:0010716 negative regulation of extracellular matrix disassembly;GO:0002337 B-1a B cell differentiation;GO:0071623 negative regulation of granulocyte chemotaxis
Smarca2	67155	3440.91	0.650388	0.131643	4.94055	7.79032e-07	0.000313171	SWI/SNF related, matrix associated, actin dependent regulator of chromatin, subfamily a, member 2	GO:0035887 aortic smooth muscle cell differentiation;GO:0061484 hematopoietic stem cell homeostasis;GO:2000819 regulation of nucleotide-excision repair
Mamdc2	71738	210.976	0.636209	0.184765	3.44333	0.000574588	0.0490775	MAM domain containing 2	GO:0019800 peptide cross-linking via chondroitin 4-sulfate glycosaminoglycan;GO:0030204 chondroitin sulfate metabolic process;GO:0050654 chondroitin sulfate proteoglycan metabolic process
Cyp27a1	104086	106.434	0.598531	0.163821	3.65357	0.000258617	0.0277846	cytochrome P450, family 27, subfamily a, polypeptide 1	GO:0036378 calcitriol biosynthetic process from calciol;GO:0042368 vitamin D biosynthetic process;GO:0044107 cellular alcohol metabolic process
Tnfrsf19	29820	1625.61	0.594899	0.167711	3.54717	0.0003894	0.0372711	tumor necrosis factor receptor superfamily, member 19	GO:0001942 hair follicle development;GO:0046330 positive regulation of JNK cascade;GO:0022404 molting cycle process
Tmem141	51875	713.485	-0.592668	0.13899	-4.26411	2.007e-05	0.00462926	transmembrane protein 141
Aire	11634	3377.14	-0.597228	0.124059	-4.81407	1.4789e-06	0.000547581	autoimmune regulator (autoimmune polyendocrinopathy candidiasis ectodermal dystrophy)	GO:0002458 peripheral T cell tolerance induction;GO:0002465 peripheral tolerance induction;GO:0002509 central tolerance induction to self antigen
Sgcd	24052	375.997	-0.601283	0.167425	-3.59135	0.000328969	0.033283	sarcoglycan, delta (dystrophin-associated glycoprotein)	GO:0060977 coronary vasculature morphogenesis;GO:0086003 cardiac muscle cell contraction;GO:0070252 actin-mediated cell contraction
Tmem74b	108832	366.005	-0.611944	0.170476	-3.58961	0.000331174	0.033283	transmembrane protein 74B	GO:0008150 biological_process
Bmyc	107771	3204.84	-0.619909	0.169565	-3.65587	0.000256309	0.0277846	brain expressed myelocytomatosis oncogene	GO:0008284 positive regulation of cell population proliferation;GO:0042127 regulation of cell population proliferation;GO:0006357 regulation of transcription by RNA polymerase II
Pcnx	54604	12142.6	-0.62447	0.133905	-4.66352	3.10844e-06	0.00104133	pecanex homolog	GO:0008150 biological_process
Itga6	16403	3985.76	-0.629079	0.152291	-4.13077	3.61553e-05	0.00687439	integrin alpha 6	GO:0035878 nail development;GO:0043589 skin morphogenesis;GO:0046847 filopodium assembly
H2bc21	319190	2947.87	-0.633136	0.166994	-3.79137	0.00014982	0.0186188	H2B clustered histone 21	GO:0006334 nucleosome assembly;GO:0034728 nucleosome organization;GO:0031497 chromatin assembly
Casz1	69743	438.319	-0.660672	0.185841	-3.55504	0.000377922	0.0364203	castor zinc finger 1	GO:0060223 retinal rod cell fate commitment;GO:0060222 regulation of retinal cone cell fate commitment;GO:0060226 negative regulation of retinal cone cell fate commitment
Cep112	76380	488.836	-0.665091	0.185676	-3.58201	0.000340967	0.0340242	centrosomal protein 112	GO:0097120 receptor localization to synapse;GO:0031503 protein-containing complex localization;GO:0051179 localization
Pak5	241656	46.6321	-0.671091	0.162419	-4.13184	3.59874e-05	0.00687439	p21 (RAC1) activated kinase 5	GO:2001237 negative regulation of extrinsic apoptotic signaling pathway;GO:0007613 memory;GO:2001236 regulation of extrinsic apoptotic signaling pathway
Mocos	68591	908.168	-0.68007	0.175751	-3.86952	0.000109052	0.0147535	molybdenum cofactor sulfurase	GO:0006777 Mo-molybdopterin cofactor biosynthetic process;GO:0019720 Mo-molybdopterin cofactor metabolic process;GO:0043545 molybdopterin cofactor metabolic process
Stc1	20855	1836.46	-0.683453	0.151294	-4.51738	6.26103e-06	0.00181157	stanniocalcin 1	GO:0003421 growth plate cartilage axis specification;GO:1903403 negative regulation of renal phosphate excretion;GO:0003422 growth plate cartilage morphogenesis
Hoxd13	15433	1093.24	-0.686371	0.142078	-4.83094	1.35889e-06	0.000531099	homeobox D13	GO:0048619 embryonic hindgut morphogenesis;GO:0060687 regulation of branching involved in prostate gland morphogenesis;GO:0060526 prostate glandular acinus morphogenesis
Chst10	98388	457.086	-0.697488	0.169017	-4.12675	3.6793e-05	0.00690237	carbohydrate sulfotransferase 10	GO:0008209 androgen metabolic process;GO:0008210 estrogen metabolic process;GO:0007616 long-term memory
Nexn	68810	698.501	-0.713876	0.168212	-4.2439	2.19666e-05	0.00497876	nexilin	GO:0070593 dendrite self-avoidance;GO:0008038 neuron recognition;GO:0007156 homophilic cell adhesion via plasma membrane adhesion molecules
Nr1i2	18171	568.111	-0.715024	0.203459	-3.51434	0.000440854	0.0400182	nuclear receptor subfamily 1, group I, member 2	GO:0042908 xenobiotic transport;GO:0042178 xenobiotic catabolic process;GO:0006805 xenobiotic metabolic process
Spta1	20739	74.0025	-0.751784	0.198353	-3.79014	0.000150564	0.0186188	spectrin alpha, erythrocytic 1	GO:0006779 porphyrin-containing compound biosynthetic process;GO:0033014 tetrapyrrole biosynthetic process;GO:0051693 actin filament capping
Gpm6b	14758	323.129	-0.759733	0.168138	-4.5185	6.22792e-06	0.00181157	glycoprotein m6b	GO:0051581 negative regulation of neurotransmitter uptake;GO:0051612 negative regulation of serotonin uptake;GO:0051611 regulation of serotonin uptake
Arhgap45	70719	1155.6	-0.773772	0.200705	-3.85526	0.000115606	0.0154016	Rho GTPase activating protein 45	GO:0090630 activation of GTPase activity;GO:0043547 positive regulation of GTPase activity;GO:0043087 regulation of GTPase activity
Obscn	380698	427.651	-0.801089	0.147364	-5.43613	5.44496e-08	3.63749e-05	obscurin, cytoskeletal calmodulin and titin-interacting RhoGEF	GO:0014067 negative regulation of phosphatidylinositol 3-kinase signaling;GO:0014066 regulation of phosphatidylinositol 3-kinase signaling;GO:0046777 protein autophosphorylation
Tuba4a	22145	4945.09	-0.803236	0.154933	-5.18441	2.16698e-07	0.000121958	tubulin, alpha 4A	GO:0000226 microtubule cytoskeleton organization;GO:0000278 mitotic cell cycle;GO:0007017 microtubule-based process
Scn1a	20265	1258.79	-0.80621	0.13381	-6.02502	1.69091e-09	1.83008e-06	sodium channel, voltage-gated, type I, alpha	GO:0019227 neuronal action potential propagation;GO:0098870 action potential propagation;GO:0050966 detection of mechanical stimulus involved in sensory perception of pain
Tenm4	23966	994.285	-0.822549	0.191757	-4.28954	1.7904e-05	0.00433416	teneurin transmembrane protein 4	GO:0060912 cardiac cell fate specification;GO:0032289 central nervous system myelin formation;GO:2000543 positive regulation of gastrulation
Cspg4b	408066	149.491	-0.832629	0.20273	-4.10709	4.00678e-05	0.00732149	chondroitin sulfate proteoglycan 4B
Gsta4	14860	6818.15	-0.838321	0.19769	-4.24059	2.22929e-05	0.00497876	glutathione S-transferase, alpha 4	GO:0006749 glutathione metabolic process;GO:0006805 xenobiotic metabolic process;GO:0071466 cellular response to xenobiotic stimulus
Fkbp11	66120	1372.84	-0.879647	0.185292	-4.74737	2.06081e-06	0.000743477	FK506 binding protein 11	GO:0000413 protein peptidyl-prolyl isomerization;GO:0018208 peptidyl-proline modification;GO:0061077 chaperone-mediated protein folding
Garnl3	99326	285.815	-0.929381	0.186859	-4.9737	6.56885e-07	0.000280072	GTPase activating RANGAP domain-like 3	GO:0090630 activation of GTPase activity;GO:0051056 regulation of small GTPase mediated signal transduction;GO:0043547 positive regulation of GTPase activity
Slc4a4	54403	308.976	-0.951759	0.20554	-4.63053	3.64732e-06	0.00119344	solute carrier family 4 (anion exchanger), member 4	GO:0036376 sodium ion export across plasma membrane;GO:0015701 bicarbonate transport;GO:0045821 positive regulation of glycolytic process
Tnfrsf9	21942	2711.36	-0.968071	0.188428	-5.13762	2.78233e-07	0.000150567	tumor necrosis factor receptor superfamily, member 9	GO:0032695 negative regulation of interleukin-12 production;GO:0032693 negative regulation of interleukin-10 production;GO:0032655 regulation of interleukin-12 production
Cntln	338349	1428.82	-0.986661	0.183162	-5.38683	7.17096e-08	4.38676e-05	centlein, centrosomal protein	GO:0010457 centriole-centriole cohesion;GO:0007098 centrosome cycle;GO:0031023 microtubule organizing center organization
Abcg8	67470	215.426	-1.03439	0.20222	-5.11516	3.13467e-07	0.000163351	ATP binding cassette subfamily G member 8	GO:0010949 negative regulation of intestinal phytosterol absorption;GO:1904730 negative regulation of intestinal lipid absorption;GO:0045796 negative regulation of intestinal cholesterol absorption
Car6	12353	42412.1	-1.1699	0.182598	-6.407	1.48411e-10	2.08814e-07	carbonic anhydrase 6	GO:0006730 one-carbon metabolic process;GO:0001580 detection of chemical stimulus involved in sensory perception of bitter taste;GO:0050912 detection of chemical stimulus involved in sensory perception of taste
Edar	13608	55.2351	-1.17954	0.192981	-6.11217	9.82846e-10	1.25715e-06	ectodysplasin-A receptor	GO:0060605 tube lumen cavitation;GO:0060662 salivary gland cavitation;GO:0007435 salivary gland morphogenesis
Ulbp1	77777	356.405	-1.2382	0.188057	-6.58418	4.57414e-11	7.15091e-08	UL16 binding protein 1	GO:0042271 susceptibility to natural killer cell mediated cytotoxicity;GO:0042267 natural killer cell mediated cytotoxicity;GO:0002836 positive regulation of response to tumor cell
Stac3	237611	298.406	-1.64302	0.206033	-7.97455	1.5294e-15	5.37967e-12	SH3 and cysteine rich domain 3	GO:1901387 positive regulation of voltage-gated calcium channel activity;GO:0007274 neuromuscular synaptic transmission;GO:0003009 skeletal muscle contraction
Pcbp3	59093	143.807	-1.66646	0.200714	-8.30267	1.01797e-16	4.77428e-13	poly(rC) binding protein 3	GO:0000122 negative regulation of transcription by RNA polymerase II;GO:0045892 negative regulation of transcription, DNA-templated;GO:1903507 negative regulation of nucleic acid-templated transcription
Miga1	215708	379.77	-2.51835	0.199062	-12.6511	1.10318e-36	1.55217e-32	mitoguardin 1	GO:0008053 mitochondrial fusion;GO:0048284 organelle fusion;GO:0007005 mitochondrion organization

## Sheet: Table S4b
Additional file 23: Table S4b. DEGs produced in the comparison of B16 D374Y tumors to B16 EV tumors
Gene Symbol	GeneID	Base mean	log2(FC)	StdErr	Wald-Stats	P-values	P-adj	Gene Symbol	Description	Biological Process (GO)
Gzmb	14939	540.05	7.39131	0.420764	17.5664	4.45336e-69	4.93766e-66	Gzmb	granzyme B	GO:0140507 granzyme-mediated programmed cell death signaling pathway;GO:0001913 T cell mediated cytotoxicity;GO:0019835 cytolysis
Gzmc	14940	331.611	6.95425	0.500008	13.9083	5.64201e-44	1.75595e-41	Gzmc	granzyme C	GO:0019835 cytolysis;GO:0006508 proteolysis;GO:0019538 protein metabolic process
Apol9a	223672	2706.92	6.88588	0.325252	21.1709	1.77068e-99	1.04706e-95	Apol9a	apolipoprotein L 9a	GO:0008150 biological_process
Gzmd	14941	167.502	6.71833	0.514828	13.0497	6.38365e-39	1.49008e-36	Gzmd	granzyme D	GO:0019835 cytolysis;GO:0006508 proteolysis;GO:0019538 protein metabolic process
Prf1	18646	414.678	6.62676	0.492848	13.4458	3.25648e-41	9.16983e-39	Prf1	perforin 1 (pore forming protein)	GO:0002418 immune response to tumor cell;GO:0051712 positive regulation of killing of cells of another organism;GO:0051709 regulation of killing of cells of another organism
Gzmg	14944	129.632	6.36128	0.525257	12.1108	9.25788e-34	1.80478e-31	Gzmg	granzyme G	GO:0019835 cytolysis;GO:0006508 proteolysis;GO:0019538 protein metabolic process
Gm4951	240327	1004.6	6.34747	0.306882	20.6837	4.85214e-95	1.72154e-91	Gm4951	predicted gene 4951	GO:0035458 cellular response to interferon-beta;GO:0035456 response to interferon-beta;GO:0071345 cellular response to cytokine stimulus
Gm12250	631323	2791.99	6.3144	0.380335	16.6022	6.71788e-62	5.18153e-59	Gm12250	predicted gene 12250
Slamf8	74748	460.172	6.3089	0.420026	15.0203	5.40961e-51	2.52543e-48	Slamf8	SLAM family member 8	GO:0002336 B-1 B cell lineage commitment;GO:2000509 negative regulation of dendritic cell chemotaxis;GO:0060266 negative regulation of respiratory burst involved in inflammatory response
Gm12185	620913	865.268	6.16822	0.452565	13.6295	2.67512e-42	7.77979e-40	Gm12185	predicted gene 12185	GO:0035458 cellular response to interferon-beta;GO:0035456 response to interferon-beta;GO:0071345 cellular response to cytokine stimulus
Zbp1	58203	2790.25	6.13959	0.276705	22.1883	4.45927e-109	3.95538e-105	Zbp1	Z-DNA binding protein 1	GO:0060545 positive regulation of necroptotic process;GO:0062100 positive regulation of programmed necrotic cell death;GO:2000659 regulation of interleukin-1-mediated signaling pathway
Gzme	14942	89.5908	6.13536	0.521311	11.7691	5.63306e-32	1.04094e-29	Gzme	granzyme E	GO:0019835 cytolysis;GO:0006508 proteolysis;GO:0019538 protein metabolic process
Tgtp2	100039796	3494.24	6.09852	0.346838	17.5832	3.31454e-69	3.92e-66	Tgtp2	T cell specific GTPase 2	GO:0035458 cellular response to interferon-beta;GO:0035456 response to interferon-beta;GO:0071345 cellular response to cytokine stimulus
Calhm6	215900	182.869	5.98583	0.402446	14.8736	4.88826e-50	2.22353e-47	Calhm6	calcium homeostasis modulator family member 6	GO:0006811 ion transport;GO:0006810 transport;GO:0051234 establishment of localization
Iigp1	60440	11955.9	5.94518	0.419977	14.156	1.71559e-45	6.0869e-43	Iigp1	interferon inducible GTPase 1	GO:0042832 defense response to protozoan;GO:0001562 response to protozoan;GO:0035458 cellular response to interferon-beta
Acod1	16365	236.252	5.92392	0.394266	15.0252	5.02271e-51	2.40818e-48	Acod1	aconitate decarboxylase 1	GO:0072573 tolerance induction to lipopolysaccharide;GO:0071393 cellular response to progesterone stimulus;GO:0034136 negative regulation of toll-like receptor 2 signaling pathway
Gbp8	76074	268.684	5.89991	0.451025	13.0811	4.22114e-39	1.0258e-36	Gbp8	guanylate-binding protein 8	GO:0042832 defense response to protozoan;GO:0001562 response to protozoan;GO:0071346 cellular response to interferon-gamma
Apol9b	71898	3175.13	5.89964	0.178332	33.0824	5.32881e-240	9.4533e-236	Apol9b	apolipoprotein L 9b	GO:0008150 biological_process
H2-DMa	14998	3030.38	5.85856	0.316488	18.5112	1.67842e-76	2.48127e-73	H2-DMa	histocompatibility 2, class II, locus DMa	GO:0002636 positive regulation of germinal center formation;GO:0002634 regulation of germinal center formation;GO:0002399 MHC class II protein complex assembly
Psmb8	16913	18185.3	5.7874	0.382257	15.1401	8.81206e-52	4.34239e-49	Psmb8	proteasome (prosome, macropain) subunit, beta type 8 (large multifunctional peptidase 7)	GO:0019882 antigen processing and presentation;GO:0045444 fat cell differentiation;GO:0052548 regulation of endopeptidase activity
H2-Eb2	381091	303.233	5.6904	0.504335	11.283	1.59263e-29	2.56847e-27	H2-Eb2	histocompatibility 2, class II antigen E beta2	GO:0002399 MHC class II protein complex assembly;GO:0002503 peptide antigen assembly with MHC class II protein complex;GO:0002396 MHC protein complex assembly
Gbp2b	14468	99.0373	5.6305	0.524264	10.7398	6.61773e-27	9.10066e-25	Gbp2b	guanylate binding protein 2b	GO:0044406 adhesion of symbiont to host;GO:0042832 defense response to protozoan;GO:0001562 response to protozoan
Gbp4	17472	5621.31	5.6152	0.517393	10.8529	1.93232e-27	2.76446e-25	Gbp4	guanylate binding protein 4	GO:0032687 negative regulation of interferon-alpha production;GO:0042308 negative regulation of protein import into nucleus;GO:0046823 negative regulation of nucleocytoplasmic transport
H2-Aa	14960	22021.2	5.59421	0.395866	14.1316	2.42681e-45	8.44151e-43	H2-Aa	histocompatibility 2, class II antigen A, alpha	GO:0002399 MHC class II protein complex assembly;GO:0002503 peptide antigen assembly with MHC class II protein complex;GO:0002396 MHC protein complex assembly
Sh2d2a	27371	250.645	5.57851	0.4005	13.9289	4.23047e-44	1.34015e-41	Sh2d2a	SH2 domain containing 2A	GO:0008283 cell population proliferation;GO:0009987 cellular process;GO:0008150 biological_process
Gzmf	14943	156.188	5.52654	0.490031	11.2779	1.68649e-29	2.69535e-27	Gzmf	granzyme F	GO:0019835 cytolysis;GO:0006508 proteolysis;GO:0019538 protein metabolic process
Igtp	16145	19121	5.52604	0.30357	18.2035	4.84234e-74	6.60794e-71	Igtp	interferon gamma induced GTPase	GO:0061739 protein lipidation involved in autophagosome assembly;GO:0061762 CAMKK-AMPK signaling cascade;GO:1901098 positive regulation of autophagosome maturation
Cd74	16149	31744.5	5.48851	0.408915	13.4221	4.48617e-41	1.24351e-38	Cd74	CD74 antigen (invariant polypeptide of major histocompatibility complex, class II antigen-associated)	GO:0035691 macrophage migration inhibitory factor signaling pathway;GO:2000448 positive regulation of macrophage migration inhibitory factor signaling pathway;GO:2000446 regulation of macrophage migration inhibitory factor signaling pathway
H2-Eb1	14969	13409	5.47883	0.388879	14.0888	4.45215e-45	1.49021e-42	H2-Eb1	histocompatibility 2, class II antigen E beta	GO:0002399 MHC class II protein complex assembly;GO:0002503 peptide antigen assembly with MHC class II protein complex;GO:0002396 MHC protein complex assembly
Ifi47	15953	8438.06	5.28925	0.28036	18.8659	2.17518e-79	3.50796e-76	Ifi47	interferon gamma inducible protein 47	GO:0035458 cellular response to interferon-beta;GO:0035456 response to interferon-beta;GO:0071345 cellular response to cytokine stimulus
Klrd1	16643	98.7082	5.24867	0.425681	12.33	6.24149e-35	1.31814e-32	Klrd1	killer cell lectin-like receptor, subfamily D, member 1	GO:0001915 negative regulation of T cell mediated cytotoxicity;GO:0002223 stimulatory C-type lectin receptor signaling pathway;GO:1990840 response to lectin
H2-Ab1	14961	9939.73	5.23006	0.377824	13.8426	1.41063e-43	4.31459e-41	H2-Ab1	histocompatibility 2, class II antigen A, beta 1	GO:0002343 peripheral B cell selection;GO:0002344 B cell affinity maturation;GO:0002339 B cell selection
Gbp10	626578	459.438	5.23004	0.537665	9.72733	2.30572e-22	2.25986e-20	Gbp10	guanylate-binding protein 10	GO:0042832 defense response to protozoan;GO:0001562 response to protozoan;GO:0071346 cellular response to interferon-gamma
Psmb9	16912	12008.2	5.22005	0.371925	14.0352	9.48783e-45	3.11693e-42	Psmb9	proteasome (prosome, macropain) subunit, beta type 9 (large multifunctional peptidase 2)	GO:0019882 antigen processing and presentation;GO:2000116 regulation of cysteine-type endopeptidase activity;GO:0052548 regulation of endopeptidase activity
Ubd	24108	70.2944	5.20304	0.487546	10.6719	1.37772e-26	1.82394e-24	Ubd	ubiquitin D	GO:0070842 aggresome assembly;GO:0070841 inclusion body assembly;GO:0043011 myeloid dendritic cell differentiation
Serpina3f	238393	216.094	5.18928	0.332106	15.6254	4.89057e-55	2.62905e-52	Serpina3f	serine (or cysteine) peptidase inhibitor, clade A, member 3F	GO:0010951 negative regulation of endopeptidase activity;GO:0010466 negative regulation of peptidase activity;GO:0043434 response to peptide hormone
Gbp6	100702	2366.64	5.14907	0.393544	13.0839	4.07183e-39	1.00325e-36	Gbp6	guanylate binding protein 6	GO:0044406 adhesion of symbiont to host;GO:0042832 defense response to protozoan;GO:0001562 response to protozoan
Sp110	109032	775.131	5.13991	0.319119	16.1066	2.29411e-58	1.45348e-55	Sp110	Sp110 nuclear body protein	GO:0043065 positive regulation of apoptotic process;GO:0043068 positive regulation of programmed cell death;GO:0010942 positive regulation of cell death
Gbp2	14469	11228.4	5.09282	0.316041	16.1144	2.02076e-58	1.32772e-55	Gbp2	guanylate binding protein 2	GO:0044406 adhesion of symbiont to host;GO:0042832 defense response to protozoan;GO:0001562 response to protozoan
Ifng	15978	52.1389	5.03906	0.497658	10.1256	4.25577e-24	4.49389e-22	Ifng	interferon gamma	GO:0032832 regulation of CD4-positive, CD25-positive, alpha-beta regulatory T cell differentiation involved in immune response;GO:0032834 positive regulation of CD4-positive, CD25-positive, alpha-beta regulatory T cell differentiation involved in immune response;GO:0032113 regulation of carbohydrate phosphatase activity
Apol6	71939	132.291	4.99172	0.457359	10.9142	9.85785e-28	1.46957e-25	Apol6	apolipoprotein L 6	GO:0008150 biological_process
Ciita	12265	1067.89	4.98683	0.495169	10.071	7.42451e-24	7.61334e-22	Ciita	class II transactivator	GO:0045345 positive regulation of MHC class I biosynthetic process;GO:0045343 regulation of MHC class I biosynthetic process;GO:0045348 positive regulation of MHC class II biosynthetic process
Apol10b	328561	170.81	4.90388	0.427065	11.4827	1.6109e-30	2.69598e-28	Apol10b	apolipoprotein L 10B	GO:0008150 biological_process
H2-DMb1	14999	6839.15	4.85644	0.256558	18.9292	6.54992e-80	1.16195e-76	H2-DMb1	histocompatibility 2, class II, locus Mb1	GO:2001190 positive regulation of T cell activation via T cell receptor contact with antigen bound to MHC molecule on antigen presenting cell;GO:2001188 regulation of T cell activation via T cell receptor contact with antigen bound to MHC molecule on antigen presenting cell;GO:0002399 MHC class II protein complex assembly
AW112010	107350	685.882	4.78532	0.336158	14.2353	5.53016e-46	2.04386e-43	AW112010	expressed sequence AW112010	GO:0008150 biological_process
Il2rb	16185	519.414	4.72789	0.46011	10.2756	9.08096e-25	1.02609e-22	Il2rb	interleukin 2 receptor, beta chain	GO:0038110 interleukin-2-mediated signaling pathway;GO:0071352 cellular response to interleukin-2;GO:0035723 interleukin-15-mediated signaling pathway
BC147527	625360	34.0282	4.67848	0.550101	8.50475	1.81981e-17	1.27603e-15	BC147527	cDNA sequence BC147527
Pdcd1	18566	195.634	4.63203	0.534352	8.66851	4.37813e-18	3.20942e-16	Pdcd1	programmed cell death 1	GO:0002644 negative regulation of tolerance induction;GO:0070234 positive regulation of T cell apoptotic process;GO:0002643 regulation of tolerance induction
Gbp5	229898	840.202	4.59801	0.486859	9.44422	3.58047e-21	3.3082e-19	Gbp5	guanylate binding protein 5	GO:0032741 positive regulation of interleukin-18 production;GO:0032661 regulation of interleukin-18 production;GO:1900227 positive regulation of NLRP3 inflammasome complex assembly
F830016B08Rik	240328	136.596	4.53201	0.554778	8.16906	3.10796e-16	1.90121e-14	F830016B08Rik	RIKEN cDNA F830016B08 gene	GO:0035458 cellular response to interferon-beta;GO:0035456 response to interferon-beta;GO:0071345 cellular response to cytokine stimulus
Cxcl9	17329	1025.94	4.48447	0.256355	17.4932	1.6143e-68	1.50725e-65	Cxcl9	chemokine (C-X-C motif) ligand 9	GO:1901741 positive regulation of myoblast fusion;GO:1901739 regulation of myoblast fusion;GO:0060143 positive regulation of syncytium formation by plasma membrane fusion
Cd8b1	12526	132.841	4.44275	0.437727	10.1496	3.32702e-24	3.57705e-22	Cd8b1	CD8 antigen, beta chain 1	GO:0002250 adaptive immune response;GO:0050776 regulation of immune response;GO:0006955 immune response
Slfn1	20555	178.146	4.41795	0.426067	10.3691	3.42598e-25	3.94655e-23	Slfn1	schlafen 1	GO:1900477 negative regulation of G1/S transition of mitotic cell cycle by negative regulation of transcription from RNA polymerase II promoter;GO:2000134 negative regulation of G1/S transition of mitotic cell cycle;GO:0042130 negative regulation of T cell proliferation
Cd3d	12500	126.623	4.40174	0.458639	9.5974	8.19871e-22	7.77781e-20	Cd3d	CD3 antigen, delta polypeptide	GO:0045059 positive thymic T cell selection;GO:0045061 thymic T cell selection;GO:0043368 positive T cell selection
Cd200r4	239849	110.178	4.39963	0.362061	12.1516	5.62359e-34	1.13366e-31	Cd200r4	CD200 receptor 4	GO:0150077 regulation of neuroinflammatory response;GO:0050727 regulation of inflammatory response;GO:0031347 regulation of defense response
Serpina3g	20715	851.923	4.39027	0.369589	11.8788	1.52533e-32	2.87865e-30	Serpina3g	serine (or cysteine) peptidase inhibitor, clade A, member 3G	GO:0010951 negative regulation of endopeptidase activity;GO:0010466 negative regulation of peptidase activity;GO:0043434 response to peptide hormone
Cxcr6	80901	145.525	4.38962	0.343769	12.7691	2.43943e-37	5.2775e-35	Cxcr6	chemokine (C-X-C motif) receptor 6	GO:0019722 calcium-mediated signaling;GO:0019932 second-messenger-mediated signaling;GO:0060326 cell chemotaxis
Fgl2	14190	1381.51	4.34694	0.417577	10.4099	2.23462e-25	2.64282e-23	Fgl2	fibrinogen-like protein 2	GO:0002616 regulation of macrophage antigen processing and presentation;GO:0002617 negative regulation of macrophage antigen processing and presentation;GO:0043381 negative regulation of memory T cell differentiation
Tox	252838	63.2568	4.32632	0.570018	7.5898	3.20403e-14	1.64276e-12	Tox	thymocyte selection-associated high mobility group box	GO:0002364 NK T cell lineage commitment;GO:0043375 CD8-positive, alpha-beta T cell lineage commitment;GO:1902232 regulation of positive thymic T cell selection
Pck1	18534	50.779	4.29418	0.537339	7.99158	1.33225e-15	7.68472e-14	Pck1	phosphoenolpyruvate carboxykinase 1, cytosolic	GO:0019543 propionate catabolic process;GO:0046327 glycerol biosynthetic process from pyruvate;GO:0061402 positive regulation of transcription from RNA polymerase II promoter in response to acidic pH
C6	12274	34.4423	4.28502	0.555727	7.71065	1.25174e-14	6.60888e-13	C6	complement component 6	GO:0001970 positive regulation of activation of membrane attack complex;GO:0001969 regulation of activation of membrane attack complex;GO:0045917 positive regulation of complement activation
Gbp3	55932	2772.19	4.26607	0.202104	21.1083	6.67148e-99	2.9588e-95	Gbp3	guanylate binding protein 3	GO:0044406 adhesion of symbiont to host;GO:0042832 defense response to protozoan;GO:0001562 response to protozoan
Klrc1	16641	27.6052	4.25095	0.58953	7.21075	5.56463e-13	2.57745e-11	Klrc1	killer cell lectin-like receptor subfamily C, member 1	GO:0043323 positive regulation of natural killer cell degranulation;GO:0043321 regulation of natural killer cell degranulation;GO:0002223 stimulatory C-type lectin receptor signaling pathway
Bcl2a1d	12047	99.9565	4.24661	0.405572	10.4707	1.17821e-25	1.44148e-23	Bcl2a1d	B cell leukemia/lymphoma 2 related protein A1d	GO:0038034 signal transduction in absence of ligand;GO:0097192 extrinsic apoptotic signaling pathway in absence of ligand;GO:0008630 intrinsic apoptotic signaling pathway in response to DNA damage
Klra3	16634	24.1117	4.22836	0.586588	7.2084	5.66131e-13	2.60861e-11	Klra3	killer cell lectin-like receptor, subfamily A, member 3
Dnase1l3	13421	78.2278	4.18842	0.461132	9.0829	1.05716e-19	8.72278e-18	Dnase1l3	deoxyribonuclease 1-like 3	GO:0070948 regulation of neutrophil mediated cytotoxicity;GO:0006309 apoptotic DNA fragmentation;GO:0002283 neutrophil activation involved in immune response
Il18bp	16068	1403.75	4.18238	0.215054	19.4481	3.02451e-84	6.70685e-81	Il18bp	interleukin 18 binding protein	GO:0042088 T-helper 1 type immune response;GO:0002460 adaptive immune response based on somatic recombination of immune receptors built from immunoglobulin superfamily domains;GO:0002250 adaptive immune response
H2-Q7	15018	558.907	4.16832	0.280333	14.8692	5.22522e-50	2.26086e-47	H2-Q7	histocompatibility 2, Q region locus 7	GO:0002486 antigen processing and presentation of endogenous peptide antigen via MHC class I via ER pathway, TAP-independent;GO:0002476 antigen processing and presentation of endogenous peptide antigen via MHC class Ib;GO:0002484 antigen processing and presentation of endogenous peptide antigen via MHC class I via ER pathway
Oasl2	23962	2603.47	4.16798	0.269883	15.4437	8.32398e-54	4.34316e-51	Oasl2	2'-5' oligoadenylate synthetase-like 2	GO:0070106 interleukin-27-mediated signaling pathway;GO:0060700 regulation of ribonuclease activity;GO:0032069 regulation of nuclease activity
H2-Q6	110557	242.922	4.10864	0.407211	10.0897	6.13547e-24	6.3651e-22	H2-Q6	histocompatibility 2, Q region locus 6	GO:0002486 antigen processing and presentation of endogenous peptide antigen via MHC class I via ER pathway, TAP-independent;GO:0002476 antigen processing and presentation of endogenous peptide antigen via MHC class Ib;GO:0002484 antigen processing and presentation of endogenous peptide antigen via MHC class I via ER pathway
Bcl2a1a	12044	36.1965	4.08637	0.521733	7.8323	4.79033e-15	2.63097e-13	Bcl2a1a	B cell leukemia/lymphoma 2 related protein A1a	GO:0002903 negative regulation of B cell apoptotic process;GO:0002902 regulation of B cell apoptotic process;GO:0001782 B cell homeostasis
Batf2	74481	1734.7	4.08244	0.199422	20.4713	3.88182e-93	1.14772e-89	Batf2	basic leucine zipper transcription factor, ATF-like 2	GO:0043011 myeloid dendritic cell differentiation;GO:0001773 myeloid dendritic cell activation;GO:0042832 defense response to protozoan
Ms4a4c	64380	172.24	4.08039	0.391506	10.4223	1.96172e-25	2.35142e-23	Ms4a4c	membrane-spanning 4-domains, subfamily A, member 4C	GO:0008150 biological_process
Gm10499	69717	59.7188	4.06753	0.57037	7.13138	9.93641e-13	4.47391e-11	Gm10499	predicted gene 10499
Klra2	16633	109.013	4.05876	0.381042	10.6517	1.71119e-26	2.2158e-24	Klra2	killer cell lectin-like receptor, subfamily A, member 2	GO:0007155 cell adhesion;GO:0009987 cellular process;GO:0008150 biological_process
Ctss	13040	8382.73	4.05716	0.249584	16.2557	2.03565e-59	1.38894e-56	Ctss	cathepsin S	GO:0034769 basement membrane disassembly;GO:0019886 antigen processing and presentation of exogenous peptide antigen via MHC class II;GO:0002495 antigen processing and presentation of peptide antigen via MHC class II
Gimap7	231932	69.2802	4.04754	0.545112	7.42516	1.12648e-13	5.59768e-12	Gimap7	GTPase, IMAP family member 7	GO:0046039 GTP metabolic process;GO:0009205 purine ribonucleoside triphosphate metabolic process;GO:0009199 ribonucleoside triphosphate metabolic process
Trbc2	100125263	117.907	4.03323	0.519077	7.77	7.84867e-15	4.20651e-13	Trbc2	T cell receptor beta, constant 2	GO:0006910 phagocytosis, recognition;GO:0006958 complement activation, classical pathway;GO:0050853 B cell receptor signaling pathway
Gzma	14938	37.4773	4.02815	0.514793	7.8248	5.08454e-15	2.76686e-13	Gzma	granzyme A	GO:0032078 negative regulation of endodeoxyribonuclease activity;GO:1902483 cytotoxic T cell pyroptotic process;GO:0032076 negative regulation of deoxyribonuclease activity
Cd3e	12501	81.1635	3.99259	0.459982	8.67988	3.96191e-18	2.94594e-16	Cd3e	CD3 antigen, epsilon polypeptide	GO:0002669 positive regulation of T cell anergy;GO:0002913 positive regulation of lymphocyte anergy;GO:0033634 positive regulation of cell-cell adhesion mediated by integrin
Irgm2	54396	12847.8	3.9773	0.370189	10.744	6.32552e-27	8.8358e-25	Irgm2	immunity-related GTPase family M member 2	GO:0042832 defense response to protozoan;GO:0001562 response to protozoan;GO:0035458 cellular response to interferon-beta
Trac	100101484	150.953	3.97186	0.355967	11.1579	6.54897e-29	1.01025e-26	Trac	T cell receptor alpha constant	GO:0009617 response to bacterium;GO:0051707 response to other organism;GO:0043207 response to external biotic stimulus
Slc28a2	269346	156.981	3.96912	0.386303	10.2746	9.16807e-25	1.02938e-22	Slc28a2	solute carrier family 28 (sodium-coupled nucleoside transporter), member 2	GO:0035340 inosine transport;GO:1904823 purine nucleobase transmembrane transport;GO:0032238 adenosine transport
C1qa	12259	9569.55	3.95157	0.383917	10.2928	7.59576e-25	8.69347e-23	C1qa	complement component 1, q subcomponent, alpha polypeptide	GO:0150064 vertebrate eye-specific patterning;GO:0150062 complement-mediated synapse pruning;GO:0098883 synapse pruning
Card11	108723	116.341	3.94841	0.476814	8.28082	1.22333e-16	7.69567e-15	Card11	caspase recruitment domain family, member 11	GO:0032623 interleukin-2 production;GO:0038202 TORC1 signaling;GO:0050862 positive regulation of T cell receptor signaling pathway
Cyp4f18	72054	352.958	3.92126	0.263701	14.8701	5.15327e-50	2.26086e-47	Cyp4f18	cytochrome P450, family 4, subfamily f, polypeptide 18	GO:2001304 lipoxin B4 metabolic process;GO:2001302 lipoxin A4 metabolic process;GO:0036100 leukotriene catabolic process
Il18rap	16174	44.4468	3.89508	0.457844	8.50744	1.77817e-17	1.25177e-15	Il18rap	interleukin 18 receptor accessory protein	GO:0035744 T-helper 1 cell cytokine production;GO:0035655 interleukin-18-mediated signaling pathway;GO:0071351 cellular response to interleukin-18
Fcgr4	246256	996.984	3.88985	0.302552	12.8568	7.87494e-38	1.74627e-35	Fcgr4	Fc receptor, IgG, low affinity IV	GO:0160006 Fc receptor-mediated immune complex endocytosis;GO:0002468 dendritic cell antigen processing and presentation;GO:0042119 neutrophil activation
BC023105	667597	104.386	3.88442	0.575768	6.7465	1.51452e-11	6.02414e-10	BC023105	cDNA sequence BC023105
Gbp9	236573	975.286	3.87779	0.429932	9.01954	1.88888e-19	1.5371e-17	Gbp9	guanylate-binding protein 9	GO:0044406 adhesion of symbiont to host;GO:0042832 defense response to protozoan;GO:0001562 response to protozoan
Xcr1	23832	39.6219	3.86266	0.46015	8.39435	4.68468e-17	3.19639e-15	Xcr1	chemokine (C motif) receptor 1	GO:0051209 release of sequestered calcium ion into cytosol;GO:0051283 negative regulation of sequestering of calcium ion;GO:0097553 calcium ion transmembrane import into cytosol
Cidec	14311	80.8236	3.86219	0.431419	8.95228	3.48205e-19	2.8078e-17	Cidec	cell death-inducing DFFA-like effector c	GO:0034389 lipid droplet organization;GO:0097194 execution phase of apoptosis;GO:0006869 lipid transport
Themis2	230787	322.35	3.84363	0.43266	8.88372	6.46622e-19	5.0757e-17	Themis2	thymocyte selection associated family member 2	GO:0050852 T cell receptor signaling pathway;GO:0050851 antigen receptor-mediated signaling pathway;GO:0050864 regulation of B cell activation
Cd40	21939	150.415	3.83879	0.341521	11.2403	2.58596e-29	4.05973e-27	Cd40	CD40 antigen	GO:0035666 TRIF-dependent toll-like receptor signaling pathway;GO:0023035 CD40 signaling pathway;GO:0090037 positive regulation of protein kinase C signaling
Slamf7	75345	449.079	3.83685	0.275317	13.9361	3.82024e-44	1.2322e-41	Slamf7	SLAM family member 7	GO:0032814 regulation of natural killer cell activation;GO:0042110 T cell activation;GO:0002250 adaptive immune response
Lair1	52855	318.949	3.81426	0.282908	13.4824	1.98656e-41	5.68411e-39	Lair1	leukocyte-associated Ig-like receptor 1
Ms4a8a	64381	26.8425	3.80801	0.518051	7.35065	1.97242e-13	9.66597e-12	Ms4a8a	membrane-spanning 4-domains, subfamily A, member 8A	GO:0007166 cell surface receptor signaling pathway;GO:0007165 signal transduction;GO:0023052 signaling
Cst7	13011	75.0496	3.78846	0.358084	10.5798	3.69696e-26	4.65135e-24	Cst7	cystatin F (leukocystatin)	GO:0097340 inhibition of cysteine-type endopeptidase activity;GO:0097341 zymogen inhibition;GO:1903979 negative regulation of microglial cell activation
Tigit	100043314	64.222	3.78616	0.51301	7.38028	1.57957e-13	7.82724e-12	Tigit	T cell immunoreceptor with Ig and ITIM domains	GO:0032695 negative regulation of interleukin-12 production;GO:0032733 positive regulation of interleukin-10 production;GO:0032655 regulation of interleukin-12 production
9330175E14Rik	320377	174.482	3.77321	0.447931	8.42363	3.64986e-17	2.50963e-15	9330175E14Rik	RIKEN cDNA 9330175E14 gene	GO:0008150 biological_process
Armc3	70882	23.5221	3.76368	0.60685	6.202	5.57518e-10	1.91674e-08	Armc3	armadillo repeat containing 3	GO:0008150 biological_process
Clec12a	232413	596.384	3.73741	0.347916	10.7423	6.44329e-27	8.92999e-25	Clec12a	C-type lectin domain family 12, member a	GO:0050776 regulation of immune response;GO:0002682 regulation of immune system process;GO:0048583 regulation of response to stimulus
Klrk1	27007	96.297	3.73671	0.562094	6.64783	2.9744e-11	1.15209e-09	Klrk1	killer cell lectin-like receptor subfamily K, member 1	GO:0030887 positive regulation of myeloid dendritic cell activation;GO:0030885 regulation of myeloid dendritic cell activation;GO:0002860 positive regulation of natural killer cell mediated cytotoxicity directed against tumor cell target
Jchain	16069	21.352	3.72885	0.576766	6.4651	1.01233e-10	3.73363e-09	Jchain	immunoglobulin joining chain	GO:0060267 positive regulation of respiratory burst;GO:0060263 regulation of respiratory burst;GO:0003094 glomerular filtration
Cd3g	12502	172.031	3.72875	0.561818	6.63693	3.20287e-11	1.23789e-09	Cd3g	CD3 antigen, gamma polypeptide	GO:0045059 positive thymic T cell selection;GO:0045061 thymic T cell selection;GO:0043368 positive T cell selection
C1qc	12262	7644.69	3.72141	0.284587	13.0765	4.48439e-39	1.07504e-36	C1qc	complement component 1, q subcomponent, C chain	GO:0045650 negative regulation of macrophage differentiation;GO:0030853 negative regulation of granulocyte differentiation;GO:0098883 synapse pruning
Tap1	21354	16480.6	3.69124	0.231667	15.9334	3.71809e-57	2.27444e-54	Tap1	transporter 1, ATP-binding cassette, sub-family B (MDR/TAP)	GO:0002479 antigen processing and presentation of exogenous peptide antigen via MHC class I, TAP-dependent;GO:0046967 cytosol to endoplasmic reticulum transport;GO:0042270 protection from natural killer cell mediated cytotoxicity
A530040E14Rik	621875	23.2499	3.68573	0.578693	6.36905	1.90207e-10	6.77564e-09	A530040E14Rik	RIKEN cDNA A530040E14 gene	GO:0008150 biological_process
H2-T10	15024	360.177	3.68198	0.235011	15.6673	2.53246e-55	1.44922e-52	H2-T10	histocompatibility 2, T region locus 10	GO:0002486 antigen processing and presentation of endogenous peptide antigen via MHC class I via ER pathway, TAP-independent;GO:0002476 antigen processing and presentation of endogenous peptide antigen via MHC class Ib;GO:0002484 antigen processing and presentation of endogenous peptide antigen via MHC class I via ER pathway
F7	14068	234.159	3.67789	0.351541	10.4622	1.28875e-25	1.55526e-23	F7	coagulation factor VII	GO:0061476 response to anticoagulant;GO:1905217 response to astaxanthin;GO:0007598 blood coagulation, extrinsic pathway
Cd52	23833	1100.16	3.67223	0.388802	9.445	3.55415e-21	3.30108e-19	Cd52	CD52 antigen	GO:0007204 positive regulation of cytosolic calcium ion concentration;GO:0009617 response to bacterium;GO:0051707 response to other organism
Phf11b	236451	142.822	3.65798	0.329853	11.0897	1.40708e-28	2.15187e-26	Phf11b	PHD finger protein 11B	GO:0008150 biological_process
Apobec3	80287	661.766	3.65541	0.273418	13.3693	9.13893e-41	2.45643e-38	Apobec3	apolipoprotein B mRNA editing enzyme, catalytic polypeptide 3	GO:0070383 DNA cytosine deamination;GO:0016554 cytidine to uridine editing;GO:0045006 DNA deamination
Ms4a4b	60361	115.024	3.65411	0.535277	6.82658	8.69649e-12	3.53034e-10	Ms4a4b	membrane-spanning 4-domains, subfamily A, member 4B
Hp	15439	1912.53	3.6488	0.454329	8.03117	9.65466e-16	5.6526e-14	Hp	haptoglobin	GO:0006953 acute-phase response;GO:0002526 acute inflammatory response;GO:0031638 zymogen activation
Fcgr1	14129	770.391	3.64673	0.254443	14.3322	1.37655e-46	5.19574e-44	Fcgr1	Fc receptor, IgG, high affinity I	GO:0001803 regulation of type III hypersensitivity;GO:0001805 positive regulation of type III hypersensitivity;GO:0001788 antibody-dependent cellular cytotoxicity
Slc15a3	65221	1765.72	3.6203	0.246751	14.6719	9.75607e-49	4.02495e-46	Slc15a3	solute carrier family 15, member 3	GO:0015835 peptidoglycan transport;GO:0070434 positive regulation of nucleotide-binding oligomerization domain containing 2 signaling pathway;GO:0070426 positive regulation of nucleotide-binding oligomerization domain containing signaling pathway
Ifi203	15950	1292.8	3.61736	0.275762	13.1177	2.60763e-39	6.51539e-37	Ifi203	interferon activated gene 203	GO:0035458 cellular response to interferon-beta;GO:0002218 activation of innate immune response;GO:0035456 response to interferon-beta
Psmb10	19171	24560.5	3.60461	0.354776	10.1603	2.98296e-24	3.22669e-22	Psmb10	proteasome (prosome, macropain) subunit, beta type 10	GO:0042098 T cell proliferation;GO:0046651 lymphocyte proliferation;GO:0032943 mononuclear cell proliferation
Siglecf	233186	14.4348	3.59925	0.604684	5.95229	2.64418e-09	8.48242e-08	Siglecf	sialic acid binding Ig-like lectin F	GO:0030100 regulation of endocytosis;GO:0060627 regulation of vesicle-mediated transport;GO:0007155 cell adhesion
Plbd1	66857	764.459	3.58658	0.395381	9.07122	1.17694e-19	9.62163e-18	Plbd1	phospholipase B domain containing 1	GO:0009395 phospholipid catabolic process;GO:0046434 organophosphate catabolic process;GO:0044242 cellular lipid catabolic process
Ncf4	17972	260.575	3.58515	0.268853	13.335	1.44878e-40	3.83604e-38	Ncf4	neutrophil cytosolic factor 4	GO:0045730 respiratory burst;GO:0042554 superoxide anion generation;GO:0006801 superoxide metabolic process
Clec7a	56644	641.532	3.58328	0.427507	8.38181	5.21197e-17	3.5156e-15	Clec7a	C-type lectin domain family 7, member a	GO:0032491 detection of molecule of fungal origin;GO:0071226 cellular response to molecule of fungal origin;GO:0016046 detection of fungus
Casp12	12364	467.976	3.57179	0.292484	12.2119	2.68415e-34	5.47319e-32	Casp12	caspase 12	GO:0097264 self proteolysis;GO:0010663 positive regulation of striated muscle cell apoptotic process;GO:0016540 protein autoprocessing
Plac8	231507	920.678	3.56375	0.401999	8.86507	7.64585e-19	5.92303e-17	Plac8	placenta-specific 8	GO:0040015 negative regulation of multicellular organism growth;GO:0050873 brown fat cell differentiation;GO:0009409 response to cold
Bst1	12182	253.802	3.5582	0.269908	13.183	1.09892e-39	2.82534e-37	Bst1	bone marrow stromal cell antigen 1	GO:0090022 regulation of neutrophil chemotaxis;GO:0030890 positive regulation of B cell proliferation;GO:1902622 regulation of neutrophil migration
Clec4a3	73149	293.889	3.5578	0.354016	10.0498	9.20283e-24	9.38266e-22	Clec4a3	C-type lectin domain family 4, member a3	GO:0002470 plasmacytoid dendritic cell antigen processing and presentation;GO:0002468 dendritic cell antigen processing and presentation;GO:0042590 antigen processing and presentation of exogenous peptide antigen via MHC class I
Ptprcap	19265	137.373	3.55637	0.334029	10.6469	1.80299e-26	2.31776e-24	Ptprcap	protein tyrosine phosphatase, receptor type, C polypeptide-associated protein
Ly86	17084	581.343	3.55403	0.337612	10.527	6.48772e-26	8.10508e-24	Ly86	lymphocyte antigen 86	GO:0031666 positive regulation of lipopolysaccharide-mediated signaling pathway;GO:0031664 regulation of lipopolysaccharide-mediated signaling pathway;GO:0002833 positive regulation of response to biotic stimulus
Irgm1	15944	23191.4	3.54864	0.260302	13.6328	2.55593e-42	7.55703e-40	Irgm1	immunity-related GTPase family M member 1	GO:0061739 protein lipidation involved in autophagosome assembly;GO:0061762 CAMKK-AMPK signaling cascade;GO:1901098 positive regulation of autophagosome maturation
Clec4a1	269799	547.912	3.52928	0.343377	10.2781	8.84166e-25	1.00546e-22	Clec4a1	C-type lectin domain family 4, member a1	GO:0002470 plasmacytoid dendritic cell antigen processing and presentation;GO:0002468 dendritic cell antigen processing and presentation;GO:0042590 antigen processing and presentation of exogenous peptide antigen via MHC class I
Aoah	27052	219.033	3.52914	0.377709	9.34353	9.31726e-21	8.43308e-19	Aoah	acyloxyacyl hydrolase	GO:0008653 lipopolysaccharide metabolic process;GO:0009104 lipopolysaccharide catabolic process;GO:0044247 cellular polysaccharide catabolic process
Ccr5	12774	988.666	3.52298	0.329261	10.6997	1.02162e-26	1.39412e-24	Ccr5	chemokine (C-C motif) receptor 5	GO:2000110 negative regulation of macrophage apoptotic process;GO:0014808 release of sequestered calcium ion into cytosol by sarcoplasmic reticulum;GO:1903514 release of sequestered calcium ion into cytosol by endoplasmic reticulum
Trgc2	107574	13.4028	3.51555	0.60682	5.79339	6.89795e-09	2.08112e-07	Trgc2	T cell receptor gamma, constant 2
C1qb	12260	2654.37	3.51013	0.306924	11.4365	2.74854e-30	4.55693e-28	C1qb	complement component 1, q subcomponent, beta polypeptide	GO:0098883 synapse pruning;GO:0150146 cell junction disassembly;GO:0006958 complement activation, classical pathway
Cxcl16	66102	930.844	3.50367	0.361662	9.68769	3.40146e-22	3.29738e-20	Cxcl16	chemokine (C-X-C motif) ligand 16	GO:0010818 T cell chemotaxis;GO:0072678 T cell migration;GO:0048247 lymphocyte chemotaxis
Ly6c2	100041546	150.878	3.50154	0.550615	6.35933	2.02636e-10	7.20394e-09	Ly6c2	lymphocyte antigen 6 complex, locus C2	GO:0095500 acetylcholine receptor signaling pathway;GO:1905145 cellular response to acetylcholine;GO:1905144 response to acetylcholine
H2-M3	14991	1058.75	3.49783	0.267965	13.0533	6.08476e-39	1.43925e-36	H2-M3	histocompatibility 2, M region locus 3	GO:0002477 antigen processing and presentation of exogenous peptide antigen via MHC class Ib;GO:0002481 antigen processing and presentation of exogenous protein antigen via MHC class Ib, TAP-dependent;GO:0002486 antigen processing and presentation of endogenous peptide antigen via MHC class I via ER pathway, TAP-independent
Hk3	212032	1604.23	3.49013	0.333242	10.4733	1.14629e-25	1.41217e-23	Hk3	hexokinase 3	GO:1901299 negative regulation of hydrogen peroxide-mediated programmed cell death;GO:1901298 regulation of hydrogen peroxide-mediated programmed cell death;GO:0006002 fructose 6-phosphate metabolic process
Rnase6	78416	44.9946	3.47915	0.439553	7.9152	2.46865e-15	1.38151e-13	Rnase6	ribonuclease, RNase A family, 6	GO:0090501 RNA phosphodiester bond hydrolysis;GO:0019731 antibacterial humoral response;GO:0090305 nucleic acid phosphodiester bond hydrolysis
Ifit1bl2	112419	28.1836	3.46181	0.549158	6.30385	2.90343e-10	1.01994e-08	Ifit1bl2	interferon induced protein with tetratricopeptide repeats 1B like 2	GO:0051607 defense response to virus;GO:0140546 defense response to symbiont;GO:0009615 response to virus
Olfr56	18356	130.02	3.46028	0.585559	5.90936	3.43439e-09	1.08409e-07	Olfr56	olfactory receptor 56	GO:0007608 sensory perception of smell;GO:0007606 sensory perception of chemical stimulus;GO:0007600 sensory perception
Tbxas1	21391	527.632	3.45666	0.29418	11.7502	7.04671e-32	1.28875e-29	Tbxas1	thromboxane A synthase 1, platelet	GO:0030644 cellular chloride ion homeostasis;GO:0030320 cellular monovalent inorganic anion homeostasis;GO:0001516 prostaglandin biosynthetic process
Rhoh	74734	117.465	3.45661	0.309065	11.1841	4.87894e-29	7.59232e-27	Rhoh	ras homolog family member H	GO:0043652 engulfment of apoptotic cell;GO:0016601 Rac protein signal transduction;GO:0008045 motor neuron axon guidance
Il10ra	16154	433.124	3.44218	0.322128	10.6858	1.18659e-26	1.58271e-24	Il10ra	interleukin 10 receptor, alpha	GO:0070086 ubiquitin-dependent endocytosis;GO:0046427 positive regulation of receptor signaling pathway via JAK-STAT;GO:1904894 positive regulation of receptor signaling pathway via STAT
Sh2d1b1	26904	25.3534	3.43309	0.534177	6.42688	1.30248e-10	4.72516e-09	Sh2d1b1	SH2 domain containing 1B1	GO:0002769 natural killer cell inhibitory signaling pathway;GO:0002767 immune response-inhibiting cell surface receptor signaling pathway;GO:0002765 immune response-inhibiting signal transduction
Cd96	84544	40.7089	3.42143	0.496495	6.89116	5.53395e-12	2.26726e-10	Cd96	CD96 antigen	GO:0002728 negative regulation of natural killer cell cytokine production;GO:0002534 cytokine production involved in inflammatory response;GO:0002727 regulation of natural killer cell cytokine production
H2-T23	15040	6166.44	3.42121	0.195788	17.4741	2.25707e-68	2.00202e-65	H2-T23	histocompatibility 2, T region locus 23	GO:0002488 antigen processing and presentation of endogenous peptide antigen via MHC class Ib via ER pathway;GO:0002489 antigen processing and presentation of endogenous peptide antigen via MHC class Ib via ER pathway, TAP-dependent;GO:0002486 antigen processing and presentation of endogenous peptide antigen via MHC class I via ER pathway, TAP-independent
Pld4	104759	1147.11	3.41783	0.277848	12.3011	8.93876e-35	1.86557e-32	Pld4	phospholipase D family, member 4	GO:1900015 regulation of cytokine production involved in inflammatory response;GO:0002244 hematopoietic progenitor cell differentiation;GO:0006909 phagocytosis
Ccl6	20305	4392.46	3.39792	0.207375	16.3854	2.43103e-60	1.72506e-57	Ccl6	chemokine (C-C motif) ligand 6	GO:0002548 monocyte chemotaxis;GO:0048247 lymphocyte chemotaxis;GO:0070098 chemokine-mediated signaling pathway
Gm12216	622459	107.587	3.39661	0.333663	10.1797	2.44192e-24	2.65764e-22	Gm12216	predicted gene 12216	GO:0008150 biological_process
Gpr174	213439	26.3161	3.39393	0.553337	6.13357	8.59277e-10	2.90354e-08	Gpr174	G protein-coupled receptor 174	GO:0035025 positive regulation of Rho protein signal transduction;GO:0051482 positive regulation of cytosolic calcium ion concentration involved in phospholipase C-activating G protein-coupled signaling pathway;GO:0043029 T cell homeostasis
Klrg1	50928	18.9492	3.39282	0.588676	5.76347	8.24013e-09	2.45268e-07	Klrg1	killer cell lectin-like receptor subfamily G, member 1	GO:0045087 innate immune response;GO:0098542 defense response to other organism;GO:0006952 defense response
Cd83	12522	266.577	3.38842	0.312904	10.829	2.50967e-27	3.56172e-25	Cd83	CD83 antigen	GO:0032713 negative regulation of interleukin-4 production;GO:0032673 regulation of interleukin-4 production;GO:0043372 positive regulation of CD4-positive, alpha-beta T cell differentiation
Ly6a	110454	1654.86	3.37983	0.389396	8.67968	3.96888e-18	2.94594e-16	Ly6a	lymphocyte antigen 6 complex, locus A	GO:0095500 acetylcholine receptor signaling pathway;GO:1905145 cellular response to acetylcholine;GO:1905144 response to acetylcholine
Hck	15162	404.305	3.36636	0.252898	13.3111	1.99498e-40	5.20456e-38	Hck	hemopoietic cell kinase	GO:0071801 regulation of podosome assembly;GO:2000251 positive regulation of actin cytoskeleton reorganization;GO:2000249 regulation of actin cytoskeleton reorganization
Phf11a	219131	31.9078	3.36025	0.462742	7.26159	3.82558e-13	1.80494e-11	Phf11a	PHD finger protein 11A	GO:0050776 regulation of immune response;GO:0002682 regulation of immune system process;GO:0048583 regulation of response to stimulus
Slfn2	20556	960.88	3.3553	0.327548	10.2437	1.26337e-24	1.40957e-22	Slfn2	schlafen 2	GO:0008285 negative regulation of cell population proliferation;GO:0009617 response to bacterium;GO:0051707 response to other organism
C130026I21Rik	620078	19.285	3.35023	0.578557	5.79067	7.0105e-09	2.11148e-07	C130026I21Rik	RIKEN cDNA C130026I21 gene	GO:0006357 regulation of transcription by RNA polymerase II;GO:0006355 regulation of transcription, DNA-templated;GO:1903506 regulation of nucleic acid-templated transcription
Tlr9	81897	125.182	3.34115	0.494782	6.75277	1.45046e-11	5.79529e-10	Tlr9	toll-like receptor 9	GO:1902350 cellular response to chloroquine;GO:1902349 response to chloroquine;GO:1901895 negative regulation of ATPase-coupled calcium transmembrane transporter activity
Il7	16196	44.5789	3.33521	0.565308	5.89981	3.63912e-09	1.14262e-07	Il7	interleukin 7	GO:0045579 positive regulation of B cell differentiation;GO:0045453 bone resorption;GO:0002360 T cell lineage commitment
Cd226	225825	20.3726	3.33429	0.601736	5.54111	3.00558e-08	8.3572e-07	Cd226	CD226 antigen	GO:0002729 positive regulation of natural killer cell cytokine production;GO:0002860 positive regulation of natural killer cell mediated cytotoxicity directed against tumor cell target;GO:0060369 positive regulation of Fc receptor mediated stimulatory signaling pathway
Rasgrp1	19419	85.7276	3.32781	0.456781	7.28536	3.20808e-13	1.52578e-11	Rasgrp1	RAS guanyl releasing protein 1	GO:0033089 positive regulation of T cell differentiation in thymus;GO:0032825 positive regulation of natural killer cell differentiation;GO:0032725 positive regulation of granulocyte macrophage colony-stimulating factor production
Pirb	18733	514.058	3.32425	0.242134	13.729	6.80742e-43	2.04684e-40	Pirb	paired Ig-like receptor B	GO:1900454 positive regulation of long-term synaptic depression;GO:1900452 regulation of long-term synaptic depression;GO:0043011 myeloid dendritic cell differentiation
Bcl2a1b	12045	402.728	3.31811	0.397969	8.33759	7.58193e-17	4.98161e-15	Bcl2a1b	B cell leukemia/lymphoma 2 related protein A1b	GO:0038034 signal transduction in absence of ligand;GO:0097192 extrinsic apoptotic signaling pathway in absence of ligand;GO:0008630 intrinsic apoptotic signaling pathway in response to DNA damage
Vcam1	22329	848.861	3.3087	0.341166	9.69821	3.06833e-22	2.99077e-20	Vcam1	vascular cell adhesion molecule 1	GO:0060945 cardiac neuron differentiation;GO:0140039 cell-cell adhesion in response to extracellular stimulus;GO:0061032 visceral serous pericardium development
Sp140	434484	389.971	3.30806	0.246893	13.3988	6.14813e-41	1.67797e-38	Sp140	Sp140 nuclear body protein
Parvg	64099	245.882	3.28753	0.429642	7.65181	1.98175e-14	1.03706e-12	Parvg	parvin, gamma	GO:0034446 substrate adhesion-dependent cell spreading;GO:0031532 actin cytoskeleton reorganization;GO:0031589 cell-substrate adhesion
Car3	12350	94.3709	3.28453	0.46689	7.03491	1.99387e-12	8.66944e-11	Car3	carbonic anhydrase 3	GO:0006730 one-carbon metabolic process;GO:0006979 response to oxidative stress;GO:0009617 response to bacterium
Zap70	22637	117.33	3.27791	0.358714	9.13795	6.36456e-20	5.37451e-18	Zap70	zeta-chain (TCR) associated protein kinase	GO:0043366 beta selection;GO:0045060 negative thymic T cell selection;GO:0045059 positive thymic T cell selection
Tifab	212937	253.386	3.26408	0.338104	9.65405	4.725e-22	4.55552e-20	Tifab	TRAF-interacting protein with forkhead-associated domain, family member B	GO:0071626 mastication;GO:0098583 learned vocalization behavior;GO:1905747 negative regulation of saliva secretion
Tnf	21926	60.393	3.26384	0.462003	7.06453	1.61156e-12	7.11021e-11	Tnf	tumor necrosis factor	GO:0061048 negative regulation of branching involved in lung morphogenesis;GO:0150127 regulation of interleukin-33 production;GO:0150129 positive regulation of interleukin-33 production
Lilra5	232801	27.4744	3.2614	0.524619	6.2167	5.07705e-10	1.75227e-08	Lilra5	leukocyte immunoglobulin-like receptor, subfamily A (with TM domain), member 5	GO:0032696 negative regulation of interleukin-13 production;GO:0032695 negative regulation of interleukin-12 production;GO:0032656 regulation of interleukin-13 production
Cd300c2	140497	388.815	3.25197	0.337495	9.63561	5.65549e-22	5.394e-20	Cd300c2	CD300C molecule 2	GO:0001819 positive regulation of cytokine production;GO:0001817 regulation of cytokine production;GO:0010628 positive regulation of gene expression
Meiob	75178	12.9391	3.24665	0.600588	5.40578	6.45282e-08	1.70347e-06	Meiob	meiosis specific with OB domains	GO:0007144 female meiosis I;GO:0000712 resolution of meiotic recombination intermediates;GO:0051307 meiotic chromosome separation
Aif1	11629	431.031	3.23535	0.499979	6.47098	9.73694e-11	3.60612e-09	Aif1	allograft inflammatory factor 1	GO:0014739 positive regulation of muscle hyperplasia;GO:0014738 regulation of muscle hyperplasia;GO:0071673 positive regulation of smooth muscle cell chemotaxis
H2-K1	14972	74879.5	3.23521	0.184396	17.5448	6.51393e-69	6.41984e-66	H2-K1	histocompatibility 2, K1, K region	GO:0002485 antigen processing and presentation of endogenous peptide antigen via MHC class I via ER pathway, TAP-dependent;GO:0042590 antigen processing and presentation of exogenous peptide antigen via MHC class I;GO:0002486 antigen processing and presentation of endogenous peptide antigen via MHC class I via ER pathway, TAP-independent
Lag3	16768	246.37	3.23485	0.311465	10.3859	2.87365e-25	3.35385e-23	Lag3	lymphocyte-activation gene 3	GO:0002270 plasmacytoid dendritic cell activation;GO:0045590 negative regulation of regulatory T cell differentiation;GO:0032703 negative regulation of interleukin-2 production
Klre1	243655	24.5493	3.23068	0.561321	5.7555	8.63856e-09	2.55446e-07	Klre1	killer cell lectin-like receptor family E member 1	GO:0002856 negative regulation of natural killer cell mediated immune response to tumor cell;GO:0002859 negative regulation of natural killer cell mediated cytotoxicity directed against tumor cell target;GO:0002835 negative regulation of response to tumor cell
Slfn8	276950	249.88	3.22443	0.395227	8.15843	3.39403e-16	2.06908e-14	Slfn8	schlafen 8	GO:0016078 tRNA catabolic process;GO:0016075 rRNA catabolic process;GO:0034661 ncRNA catabolic process
Scimp	327957	70.757	3.22026	0.445068	7.23542	4.64085e-13	2.17226e-11	Scimp	SLP adaptor and CSK interacting membrane protein	GO:0038123 toll-like receptor TLR1:TLR2 signaling pathway;GO:0071226 cellular response to molecule of fungal origin;GO:0034154 toll-like receptor 7 signaling pathway
Irf1	16362	11219	3.21661	0.184842	17.4019	7.98278e-68	6.74355e-65	Irf1	interferon regulatory factor 1	GO:0034124 regulation of MyD88-dependent toll-like receptor signaling pathway;GO:0045629 negative regulation of T-helper 2 cell differentiation;GO:0060333 interferon-gamma-mediated signaling pathway
Selplg	20345	335.823	3.21534	0.220735	14.5665	4.58679e-48	1.84931e-45	Selplg	selectin, platelet (p-selectin) ligand	GO:0050902 leukocyte adhesive activation;GO:0050901 leukocyte tethering or rolling;GO:0061756 leukocyte adhesion to vascular endothelial cell
Misp	78906	85.3959	3.20316	0.366353	8.74337	2.26254e-18	1.72264e-16	Misp	mitotic spindle positioning	GO:0051660 establishment of centrosome localization;GO:1904776 regulation of protein localization to cell cortex;GO:0051642 centrosome localization
Cryba4	12959	13.4969	3.19858	0.607039	5.26916	1.37051e-07	3.46338e-06	Cryba4	crystallin, beta A4	GO:0002088 lens development in camera-type eye;GO:0007601 visual perception;GO:0050953 sensory perception of light stimulus
Sash3	74131	248.459	3.19375	0.266559	11.9814	4.44594e-33	8.57293e-31	Sash3	SAM and SH3 domain containing 3	GO:0032753 positive regulation of interleukin-4 production;GO:0002726 positive regulation of T cell cytokine production;GO:0032673 regulation of interleukin-4 production
Pla2g7	27226	618.132	3.19201	0.216402	14.7503	3.06081e-49	1.29283e-46	Pla2g7	phospholipase A2, group VII (platelet-activating factor acetylhydrolase, plasma)	GO:0034441 plasma lipoprotein particle oxidation;GO:0044269 glycerol ether catabolic process;GO:0062234 platelet activating factor catabolic process
Baiap3	545192	12.8145	3.19165	0.585181	5.45413	4.92135e-08	1.3208e-06	Baiap3	BAI1-associated protein 3	GO:1905413 regulation of dense core granule exocytosis;GO:1990502 dense core granule maturation;GO:0061792 secretory granule maturation
Gbp7	229900	4620.55	3.17795	0.341722	9.29981	1.40697e-20	1.25426e-18	Gbp7	guanylate binding protein 7	GO:0044406 adhesion of symbiont to host;GO:0042832 defense response to protozoan;GO:0001562 response to protozoan
Mctp2	244049	21.2316	3.17443	0.554608	5.72375	1.042e-08	3.0554e-07	Mctp2	multiple C2 domains, transmembrane 2	GO:0046928 regulation of neurotransmitter secretion;GO:0051588 regulation of neurotransmitter transport;GO:0001505 regulation of neurotransmitter levels
4933412E12Rik	71086	207.59	3.17358	0.331066	9.58595	9.16101e-22	8.64449e-20	4933412E12Rik	RIKEN cDNA 4933412E12 gene	GO:0008150 biological_process
Dok2	13449	388.949	3.17339	0.289217	10.9724	5.18991e-28	7.80247e-26	Dok2	docking protein 2	GO:0007265 Ras protein signal transduction;GO:0043409 negative regulation of MAPK cascade;GO:0007264 small GTPase mediated signal transduction
Myo1f	17916	669.532	3.16942	0.337216	9.39879	5.51945e-21	5.07332e-19	Myo1f	myosin IF	GO:0043312 neutrophil degranulation;GO:0002283 neutrophil activation involved in immune response;GO:0030050 vesicle transport along actin filament
Rtp4	67775	2487.98	3.16565	0.174354	18.1564	1.14201e-73	1.44709e-70	Rtp4	receptor transporter protein 4	GO:0001580 detection of chemical stimulus involved in sensory perception of bitter taste;GO:0051205 protein insertion into membrane;GO:0050912 detection of chemical stimulus involved in sensory perception of taste
Angpt1	11600	102.331	3.16421	0.453514	6.97709	3.01357e-12	1.26385e-10	Angpt1	angiopoietin 1	GO:2000446 regulation of macrophage migration inhibitory factor signaling pathway;GO:0007171 activation of transmembrane receptor protein tyrosine kinase activity;GO:0048014 Tie signaling pathway
Lrrc25	211228	539.964	3.16218	0.201323	15.707	1.35365e-55	8.0046e-53	Lrrc25	leucine rich repeat containing 25	GO:0008150 biological_process
BC064078	408064	112.948	3.15352	0.37593	8.38859	4.9202e-17	3.34423e-15	BC064078	cDNA sequence BC064078
Rac2	19354	990.915	3.15246	0.310737	10.1451	3.48428e-24	3.71867e-22	Rac2	Rac family small GTPase 2	GO:0071593 lymphocyte aggregation;GO:0060753 regulation of mast cell chemotaxis;GO:0060263 regulation of respiratory burst
Plin1	103968	47.4694	3.15202	0.482952	6.52657	6.72933e-11	2.53996e-09	Plin1	perilipin 1	GO:0070417 cellular response to cold;GO:0009409 response to cold;GO:0009266 response to temperature stimulus
Tnfaip8l2	69769	170.601	3.14156	0.374661	8.38508	5.06927e-17	3.4324e-15	Tnfaip8l2	tumor necrosis factor, alpha-induced protein 8-like 2	GO:0050868 negative regulation of T cell activation;GO:0050728 negative regulation of inflammatory response;GO:1903038 negative regulation of leukocyte cell-cell adhesion
Cd69	12515	18.1831	3.14002	0.531112	5.91216	3.37654e-09	1.06773e-07	Cd69	CD69 antigen	GO:0071466 cellular response to xenobiotic stimulus;GO:0009410 response to xenobiotic stimulus;GO:0070887 cellular response to chemical stimulus
Sirpb1a	320832	35.213	3.13848	0.526933	5.95612	2.58292e-09	8.3009e-08	Sirpb1a	signal-regulatory protein beta 1A	GO:0050766 positive regulation of phagocytosis;GO:0050764 regulation of phagocytosis;GO:0050870 positive regulation of T cell activation
Csf2rb2	12984	285.568	3.13555	0.377246	8.31169	9.43494e-17	6.0864e-15	Csf2rb2	colony stimulating factor 2 receptor, beta 2, low-affinity (granulocyte-macrophage)	GO:0038157 granulocyte-macrophage colony-stimulating factor signaling pathway;GO:0007259 receptor signaling pathway via JAK-STAT;GO:0097696 receptor signaling pathway via STAT
1110032F04Rik	68725	9.18464	3.1345	0.615019	5.09659	3.45825e-07	8.22379e-06	1110032F04Rik	RIKEN cDNA 1110032F04 gene	GO:0008150 biological_process
Cybb	13058	1117.31	3.12834	0.405217	7.72017	1.16172e-14	6.15194e-13	Cybb	cytochrome b-245, beta polypeptide	GO:0050665 hydrogen peroxide biosynthetic process;GO:1903409 reactive oxygen species biosynthetic process;GO:0045730 respiratory burst
Axl	26362	6261.44	3.1242	0.339035	9.21499	3.11319e-20	2.70725e-18	Axl	AXL receptor tyrosine kinase	GO:0097350 neutrophil clearance;GO:2000669 negative regulation of dendritic cell apoptotic process;GO:0048549 positive regulation of pinocytosis
Ctsw	13041	104.124	3.12389	0.343561	9.09269	9.66208e-20	8.00959e-18	Ctsw	cathepsin W	GO:0051603 proteolysis involved in cellular protein catabolic process;GO:0044257 cellular protein catabolic process;GO:0030163 protein catabolic process
Clec10a	17312	324.689	3.12314	0.357907	8.72612	2.63561e-18	1.98117e-16	Clec10a	C-type lectin domain family 10, member A	GO:0002248 connective tissue replacement involved in inflammatory response wound healing;GO:0097709 connective tissue replacement;GO:0002246 wound healing involved in inflammatory response
Slc6a19	74338	11.0345	3.12242	0.617881	5.05344	4.33932e-07	1.01422e-05	Slc6a19	solute carrier family 6 (neurotransmitter transporter), member 19	GO:0015804 neutral amino acid transport;GO:0035725 sodium ion transmembrane transport;GO:0006865 amino acid transport
Mpeg1	17476	5879.86	3.11013	0.31274	9.94478	2.65749e-23	2.66349e-21	Mpeg1	macrophage expressed gene 1	GO:0035915 pore formation in membrane of another organism;GO:0051673 membrane disruption in another organism;GO:0035821 modulation of process of another organism
Spi1	20375	807.165	3.1062	0.215785	14.3949	5.57113e-47	2.14852e-44	Spi1	spleen focus forming virus (SFFV) proviral integration oncogene	GO:0098508 endothelial to hematopoietic transition;GO:0120186 negative regulation of protein localization to chromatin;GO:0002572 pro-T cell differentiation
Stk26	70415	22.4767	3.10397	0.560809	5.53481	3.11562e-08	8.62265e-07	Stk26	serine/threonine kinase 26	GO:0030033 microvillus assembly;GO:0032528 microvillus organization;GO:1903205 regulation of hydrogen peroxide-induced cell death
Sp100	20684	2026.99	3.0941	0.263866	11.7261	9.37225e-32	1.69657e-29	Sp100	nuclear antigen Sp100	GO:1902044 regulation of Fas signaling pathway;GO:0046826 negative regulation of protein export from nucleus;GO:0006978 DNA damage response, signal transduction by p53 class mediator resulting in transcription of p21 class mediator
Ptafr	19204	169.372	3.0872	0.419734	7.35513	1.90748e-13	9.39963e-12	Ptafr	platelet-activating factor receptor	GO:1904301 regulation of maternal process involved in parturition;GO:1904303 positive regulation of maternal process involved in parturition;GO:1902941 regulation of voltage-gated chloride channel activity
Trbc1	100125262	22.4412	3.08343	0.507336	6.07768	1.21933e-09	4.04316e-08	Trbc1	T cell receptor beta, constant region 1	GO:0006910 phagocytosis, recognition;GO:0006958 complement activation, classical pathway;GO:0050853 B cell receptor signaling pathway
Slc7a2	11988	221.536	3.08182	0.456417	6.75221	1.45606e-11	5.80462e-10	Slc7a2	solute carrier family 7 (cationic amino acid transporter, y+ system), member 2	GO:0002537 nitric oxide production involved in inflammatory response;GO:0097639 L-lysine import across plasma membrane;GO:0097640 L-ornithine import across plasma membrane
Irf5	27056	531.504	3.07122	0.265154	11.5828	5.03825e-31	8.67754e-29	Irf5	interferon regulatory factor 5	GO:0032494 response to peptidoglycan;GO:0032495 response to muramyl dipeptide;GO:0032481 positive regulation of type I interferon production
Klrb1b	80782	39.0921	3.0696	0.4677	6.56318	5.26732e-11	1.99237e-09	Klrb1b	killer cell lectin-like receptor subfamily B member 1B	GO:0045953 negative regulation of natural killer cell mediated cytotoxicity;GO:0002716 negative regulation of natural killer cell mediated immunity;GO:0001911 negative regulation of leukocyte mediated cytotoxicity
Bche	12038	83.3243	3.06762	0.52189	5.8779	4.15516e-09	1.30005e-07	Bche	butyrylcholinesterase	GO:0006581 acetylcholine catabolic process;GO:0051593 response to folic acid;GO:0008291 acetylcholine metabolic process
St14	19143	57.7054	3.06667	0.522472	5.86954	4.36994e-09	1.36005e-07	St14	suppression of tumorigenicity 14 (colon carcinoma)	GO:0060671 epithelial cell differentiation involved in embryonic placenta development;GO:0060672 epithelial cell morphogenesis involved in placental branching;GO:0060670 branching involved in labyrinthine layer morphogenesis
Fpr2	14289	30.6296	3.06414	0.480835	6.37253	1.85937e-10	6.63686e-09	Fpr2	formyl peptide receptor 2	GO:0002430 complement receptor mediated signaling pathway;GO:0050918 positive chemotaxis;GO:0032930 positive regulation of superoxide anion generation
Tarm1	245126	23.946	3.06154	0.487324	6.28236	3.33461e-10	1.1622e-08	Tarm1	T cell-interacting, activating receptor on myeloid cells 1	GO:2000562 negative regulation of CD4-positive, alpha-beta T cell proliferation;GO:0046642 negative regulation of alpha-beta T cell proliferation;GO:2000561 regulation of CD4-positive, alpha-beta T cell proliferation
Ly9	17085	489.476	3.06142	0.249606	12.265	1.39568e-34	2.879e-32	Ly9	lymphocyte antigen 9	GO:0072540 T-helper 17 cell lineage commitment;GO:0072539 T-helper 17 cell differentiation;GO:0002295 T-helper cell lineage commitment
Sh2d1a	20400	16.5934	3.05329	0.584195	5.22649	1.72757e-07	4.27435e-06	Sh2d1a	SH2 domain containing 1A	GO:0006968 cellular defense response;GO:0050860 negative regulation of T cell receptor signaling pathway;GO:0050858 negative regulation of antigen receptor-mediated signaling pathway
Trpm2	28240	70.6714	3.05239	0.448345	6.80814	9.88712e-12	3.99539e-10	Trpm2	transient receptor potential cation channel, subfamily M, member 2	GO:0071502 cellular response to temperature stimulus;GO:1903223 positive regulation of oxidative stress-induced neuron death;GO:0071415 cellular response to purine-containing compound
Cyba	13057	4877.95	3.05178	0.322073	9.47543	2.65673e-21	2.48055e-19	Cyba	cytochrome b-245, alpha polypeptide	GO:0003083 negative regulation of renal output by angiotensin;GO:0003106 negative regulation of glomerular filtration by angiotensin;GO:0014895 smooth muscle hypertrophy
Gm6637	625931	11.9181	3.04991	0.592209	5.15005	2.60411e-07	6.29387e-06	Gm6637	predicted gene 6637
Lpxn	107321	320.406	3.04472	0.257259	11.8352	2.56641e-32	4.79242e-30	Lpxn	leupaxin	GO:0050859 negative regulation of B cell receptor signaling pathway;GO:0050855 regulation of B cell receptor signaling pathway;GO:0050858 negative regulation of antigen receptor-mediated signaling pathway
Plin4	57435	124.814	3.04303	0.488767	6.22593	4.78707e-10	1.65541e-08	Plin4	perilipin 4
Ifi213	623121	27.8699	3.0427	0.549428	5.53793	3.06062e-08	8.48365e-07	Ifi213	interferon activated gene 213	GO:0035458 cellular response to interferon-beta;GO:0035456 response to interferon-beta;GO:0071345 cellular response to cytokine stimulus
Cd2	12481	100.022	3.03341	0.556942	5.44654	5.13582e-08	1.37628e-06	Cd2	CD2 antigen	GO:0042267 natural killer cell mediated cytotoxicity;GO:0002228 natural killer cell mediated immunity;GO:0034113 heterotypic cell-cell adhesion
H2-M2	14990	9.82656	3.02286	0.619407	4.88024	1.05954e-06	2.32053e-05	H2-M2	histocompatibility 2, M region locus 2	GO:0002486 antigen processing and presentation of endogenous peptide antigen via MHC class I via ER pathway, TAP-independent;GO:0002476 antigen processing and presentation of endogenous peptide antigen via MHC class Ib;GO:0002484 antigen processing and presentation of endogenous peptide antigen via MHC class I via ER pathway
Cd180	17079	469.336	3.01311	0.381744	7.89302	2.9496e-15	1.64547e-13	Cd180	CD180 antigen	GO:0002322 B cell proliferation involved in immune response;GO:0031666 positive regulation of lipopolysaccharide-mediated signaling pathway;GO:0031664 regulation of lipopolysaccharide-mediated signaling pathway
Ntrk2	18212	26.7031	3.01123	0.543617	5.53925	3.03765e-08	8.43317e-07	Ntrk2	neurotrophic tyrosine kinase, receptor, type 2	GO:0099540 trans-synaptic signaling by neuropeptide;GO:0099551 trans-synaptic signaling by neuropeptide, modulating synaptic transmission;GO:0099538 synaptic signaling via neuropeptide
Cd209g	70192	19.034	3.00911	0.584388	5.14917	2.61646e-07	6.30651e-06	Cd209g	CD209g antigen	GO:0044419 biological process involved in interspecies interaction between organisms;GO:0008150 biological_process
Coro1a	12721	2227.08	3.00691	0.261091	11.5167	1.08717e-30	1.83679e-28	Coro1a	coronin, actin binding protein 1A	GO:0061502 early endosome to recycling endosome transport;GO:0032796 uropod organization;GO:0043320 natural killer cell degranulation
Itgax	16411	434.796	3.00032	0.492422	6.09299	1.1082e-09	3.68845e-08	Itgax	integrin alpha X	GO:1905956 positive regulation of endothelial tube morphogenesis;GO:1901509 regulation of endothelial tube morphogenesis;GO:0031643 positive regulation of myelination
Trem2	83433	932.492	2.99854	0.330161	9.08206	1.06543e-19	8.7503e-18	Trem2	triggering receptor expressed on myeloid cells 2	GO:0034151 regulation of toll-like receptor 6 signaling pathway;GO:0045960 positive regulation of complement activation, classical pathway;GO:0070392 detection of lipoteichoic acid
Tbx21	57765	36.9673	2.9981	0.572823	5.23391	1.65964e-07	4.14093e-06	Tbx21	T-box 21	GO:2000552 negative regulation of T-helper 2 cell cytokine production;GO:2000329 negative regulation of T-helper 17 cell lineage commitment;GO:2000328 regulation of T-helper 17 cell lineage commitment
None	100862184	416.653	2.99515	0.257637	11.6255	3.05869e-31	5.37239e-29	None	None	None
Nlrc5	434341	5902.86	2.99474	0.415341	7.21031	5.58257e-13	2.57903e-11	Nlrc5	NLR family, CARD domain containing 5	GO:0045345 positive regulation of MHC class I biosynthetic process;GO:0045343 regulation of MHC class I biosynthetic process;GO:0060332 positive regulation of response to interferon-gamma
Ifi211	381308	120.681	2.99452	0.288471	10.3806	3.03731e-25	3.5217e-23	Ifi211	interferon activated gene 211	GO:0035458 cellular response to interferon-beta;GO:0002218 activation of innate immune response;GO:0032731 positive regulation of interleukin-1 beta production
Cd5l	11801	154.975	2.99127	0.320836	9.32336	1.12709e-20	1.00983e-18	Cd5l	CD5 antigen-like	GO:1903661 positive regulation of complement-dependent cytotoxicity;GO:1903659 regulation of complement-dependent cytotoxicity;GO:0030449 regulation of complement activation
Coro2a	107684	175.605	2.98854	0.349524	8.55032	1.22744e-17	8.67525e-16	Coro2a	coronin, actin binding protein 2A
Il18r1	16182	33.4496	2.98714	0.554671	5.38543	7.22707e-08	1.89938e-06	Il18r1	interleukin 18 receptor 1	GO:0035655 interleukin-18-mediated signaling pathway;GO:0071351 cellular response to interleukin-18;GO:2000554 regulation of T-helper 1 cell cytokine production
Epsti1	108670	232.262	2.98087	0.36105	8.25611	1.50493e-16	9.33479e-15	Epsti1	epithelial stromal interaction 1 (breast)	GO:0008150 biological_process
Uba7	74153	2755.98	2.9789	0.232859	12.7927	1.80151e-37	3.94552e-35	Uba7	ubiquitin-like modifier activating enzyme 7	GO:0032020 ISG15-protein conjugation;GO:0019941 modification-dependent protein catabolic process;GO:0043632 modification-dependent macromolecule catabolic process
Ptx3	19288	151.599	2.9778	0.460545	6.46581	1.00759e-10	3.7239e-09	Ptx3	pentraxin related gene	GO:0044866 modulation by host of viral exo-alpha-sialidase activity;GO:0044867 modulation by host of viral catalytic activity;GO:0044869 negative regulation by host of viral exo-alpha-sialidase activity
Lfng	16848	347.853	2.97119	0.342496	8.67513	4.13095e-18	3.05346e-16	Lfng	LFNG O-fucosylpeptide 3-beta-N-acetylglucosaminyltransferase	GO:1902366 regulation of Notch signaling pathway involved in somitogenesis;GO:1902367 negative regulation of Notch signaling pathway involved in somitogenesis;GO:0007386 compartment pattern specification
Tgfbi	21810	1667.04	2.97056	0.334074	8.89193	6.0059e-19	4.77778e-17	Tgfbi	transforming growth factor, beta induced	GO:0030198 extracellular matrix organization;GO:0043062 extracellular structure organization;GO:0045229 external encapsulating structure organization
Gm4841	225594	731.099	2.9703	0.625763	4.74668	2.06781e-06	4.36182e-05	Gm4841	predicted gene 4841	GO:0035458 cellular response to interferon-beta;GO:0035456 response to interferon-beta;GO:0071345 cellular response to cytokine stimulus
Ms4a7	109225	770.399	2.96968	0.507772	5.84845	4.96177e-09	1.52816e-07	Ms4a7	membrane-spanning 4-domains, subfamily A, member 7	GO:0007166 cell surface receptor signaling pathway;GO:0007165 signal transduction;GO:0023052 signaling
Lep	16846	29.9525	2.96417	0.532426	5.56729	2.58736e-08	7.26262e-07	Lep	leptin	GO:1904651 positive regulation of fat cell apoptotic process;GO:2000486 negative regulation of glutamine transport;GO:0034442 regulation of lipoprotein oxidation
Mndal	100040462	587.504	2.96406	0.228945	12.9466	2.45584e-38	5.58546e-36	Mndal	myeloid nuclear differentiation antigen like	GO:0035458 cellular response to interferon-beta;GO:0002218 activation of innate immune response;GO:0032731 positive regulation of interleukin-1 beta production
Cebpa	12606	515.138	2.96391	0.279558	10.6021	2.91277e-26	3.71746e-24	Cebpa	CCAAT/enhancer binding protein (C/EBP), alpha	GO:0000050 urea cycle;GO:0019627 urea metabolic process;GO:0071941 nitrogen cycle metabolic process
Ifi206	240921	74.5404	2.95921	0.566508	5.2236	1.75477e-07	4.33561e-06	Ifi206	interferon activated gene 206	GO:0030224 monocyte differentiation;GO:0097202 activation of cysteine-type endopeptidase activity;GO:0043392 negative regulation of DNA binding
Itgb7	16421	230.03	2.95736	0.289832	10.2037	1.90863e-24	2.11619e-22	Itgb7	integrin beta 7	GO:0003366 cell-matrix adhesion involved in ameboidal cell migration;GO:0050901 leukocyte tethering or rolling;GO:0061756 leukocyte adhesion to vascular endothelial cell
Gimap3	83408	107.651	2.95707	0.378981	7.80269	6.05998e-15	3.2676e-13	Gimap3	GTPase, IMAP family member 3	GO:0032831 positive regulation of CD4-positive, CD25-positive, alpha-beta regulatory T cell differentiation;GO:0032829 regulation of CD4-positive, CD25-positive, alpha-beta regulatory T cell differentiation;GO:0002729 positive regulation of natural killer cell cytokine production
Il27	246779	10.6425	2.95532	0.597196	4.94866	7.47274e-07	1.6909e-05	Il27	interleukin 27	GO:0045625 regulation of T-helper 1 cell differentiation;GO:0002825 regulation of T-helper 1 type immune response;GO:0002230 positive regulation of defense response to virus by host
Laptm5	16792	2958.18	2.95496	0.259147	11.4027	4.05555e-30	6.66162e-28	Laptm5	lysosomal-associated protein transmembrane 5	GO:0012502 induction of programmed cell death;GO:0140646 negative regulation of pre-B cell receptor expression;GO:0097214 positive regulation of lysosomal membrane permeability
Dscam	13508	21.1246	2.95449	0.595468	4.96162	6.99061e-07	1.58992e-05	Dscam	DS cell adhesion molecule	GO:0060060 post-embryonic retina morphogenesis in camera-type eye;GO:0038007 netrin-activated signaling pathway;GO:0048842 positive regulation of axon extension involved in axon guidance
Gm15753	624083	41.1714	2.94982	0.522068	5.65027	1.60199e-08	4.60604e-07	Gm15753	predicted gene 15753
Cd53	12508	1489.75	2.94899	0.172086	17.1367	7.89582e-66	6.3669e-63	Cd53	CD53 antigen	GO:1901741 positive regulation of myoblast fusion;GO:1901739 regulation of myoblast fusion;GO:0060143 positive regulation of syncytium formation by plasma membrane fusion
Ms4a6c	73656	591.138	2.94819	0.414846	7.1067	1.18847e-12	5.29734e-11	Ms4a6c	membrane-spanning 4-domains, subfamily A, member 6C	GO:0007166 cell surface receptor signaling pathway;GO:0007165 signal transduction;GO:0023052 signaling
Lst1	16988	251.548	2.9481	0.457855	6.43895	1.20304e-10	4.38234e-09	Lst1	leukocyte specific transcript 1	GO:0050672 negative regulation of lymphocyte proliferation;GO:0032945 negative regulation of mononuclear cell proliferation;GO:0070664 negative regulation of leukocyte proliferation
Ly6e	17069	4813.93	2.94561	0.207824	14.1736	1.33465e-45	4.83197e-43	Ly6e	lymphocyte antigen 6 complex, locus E	GO:0048242 epinephrine secretion;GO:0050432 catecholamine secretion;GO:0048241 epinephrine transport
Fcrl6	677296	9.03302	2.94352	0.620567	4.74327	2.10291e-06	4.43059e-05	Fcrl6	Fc receptor-like 6	GO:0050776 regulation of immune response;GO:0002682 regulation of immune system process;GO:0007166 cell surface receptor signaling pathway
Gpr65	14744	163.172	2.94311	0.351755	8.36694	5.91318e-17	3.9436e-15	Gpr65	G-protein coupled receptor 65	GO:0010447 response to acidic pH;GO:0035025 positive regulation of Rho protein signal transduction;GO:0051482 positive regulation of cytosolic calcium ion concentration involved in phospholipase C-activating G protein-coupled signaling pathway
H2-D1	14964	46760	2.93917	0.151428	19.4097	6.3944e-84	1.26041e-80	H2-D1	histocompatibility 2, D region locus 1	GO:0002485 antigen processing and presentation of endogenous peptide antigen via MHC class I via ER pathway, TAP-dependent;GO:0002486 antigen processing and presentation of endogenous peptide antigen via MHC class I via ER pathway, TAP-independent;GO:0002476 antigen processing and presentation of endogenous peptide antigen via MHC class Ib
Irf8	15900	1072.97	2.93651	0.282085	10.41	2.2318e-25	2.64282e-23	Irf8	interferon regulatory factor 8	GO:0002273 plasmacytoid dendritic cell differentiation;GO:0002316 follicular B cell differentiation;GO:0002270 plasmacytoid dendritic cell activation
Adap1	231821	206.156	2.93249	0.241495	12.1431	6.24523e-34	1.24484e-31	Adap1	ArfGAP with dual PH domains 1	GO:0043087 regulation of GTPase activity;GO:0051336 regulation of hydrolase activity;GO:0050790 regulation of catalytic activity
Mag	17136	46.6415	2.9273	0.4361	6.71245	1.91385e-11	7.5281e-10	Mag	myelin-associated glycoprotein	GO:0032289 central nervous system myelin formation;GO:0048711 positive regulation of astrocyte differentiation;GO:0031103 axon regeneration
Gm8909	667977	16.1346	2.91959	0.587275	4.97142	6.6465e-07	1.51359e-05	Gm8909	predicted gene 8909	GO:0002486 antigen processing and presentation of endogenous peptide antigen via MHC class I via ER pathway, TAP-independent;GO:0002476 antigen processing and presentation of endogenous peptide antigen via MHC class Ib;GO:0002484 antigen processing and presentation of endogenous peptide antigen via MHC class I via ER pathway
Cfd	11537	468.256	2.91814	0.569784	5.12149	3.03138e-07	7.26712e-06	Cfd	complement factor D (adipsin)	GO:0006957 complement activation, alternative pathway;GO:0035886 vascular associated smooth muscle cell differentiation;GO:0051145 smooth muscle cell differentiation
Zmynd15	574428	59.5058	2.91304	0.526746	5.53026	3.19762e-08	8.83351e-07	Zmynd15	zinc finger, MYND-type containing 15	GO:0007286 spermatid development;GO:0048515 spermatid differentiation;GO:0007281 germ cell development
Gatm	67092	401.149	2.91186	0.415352	7.0106	2.37304e-12	1.0144e-10	Gatm	glycine amidinotransferase (L-arginine:glycine amidinotransferase)	GO:0006600 creatine metabolic process;GO:0006601 creatine biosynthetic process;GO:0014889 muscle atrophy
Cd86	12524	129.321	2.91079	0.36711	7.92893	2.2104e-15	1.2409e-13	Cd86	CD86 antigen	GO:0002665 negative regulation of T cell tolerance induction;GO:0002668 negative regulation of T cell anergy;GO:0002912 negative regulation of lymphocyte anergy
Cd247	12503	54.5452	2.90522	0.404488	7.18246	6.84679e-13	3.11441e-11	Cd247	CD247 antigen	GO:0038094 Fc-gamma receptor signaling pathway;GO:0032623 interleukin-2 production;GO:0038093 Fc receptor signaling pathway
Pilrb2	545812	17.1694	2.90507	0.586663	4.95185	7.35103e-07	1.66548e-05	Pilrb2	paired immunoglobin-like type 2 receptor beta 2
P2ry6	233571	442.876	2.90153	0.272289	10.6561	1.63349e-26	2.13074e-24	P2ry6	pyrimidinergic receptor P2Y, G-protein coupled, 6	GO:1905834 response to pyrimidine ribonucleotide;GO:1905835 cellular response to pyrimidine ribonucleotide;GO:0031587 positive regulation of inositol 1,4,5-trisphosphate-sensitive calcium-release channel activity
H2-DMb2	15000	66.892	2.89944	0.493241	5.87833	4.14416e-09	1.2989e-07	H2-DMb2	histocompatibility 2, class II, locus Mb2	GO:2001190 positive regulation of T cell activation via T cell receptor contact with antigen bound to MHC molecule on antigen presenting cell;GO:2001188 regulation of T cell activation via T cell receptor contact with antigen bound to MHC molecule on antigen presenting cell;GO:0002399 MHC class II protein complex assembly
P2ry10	78826	76.0498	2.89593	0.426388	6.79177	1.10764e-11	4.45566e-10	P2ry10	purinergic receptor P2Y, G-protein coupled 10	GO:0035025 positive regulation of Rho protein signal transduction;GO:0051482 positive regulation of cytosolic calcium ion concentration involved in phospholipase C-activating G protein-coupled signaling pathway;GO:0046579 positive regulation of Ras protein signal transduction
Ipcef1	320495	19.7061	2.8929	0.580224	4.98582	6.1698e-07	1.41047e-05	Ipcef1	interaction protein for cytohesin exchange factors 1
Socs1	12703	356.297	2.89254	0.273199	10.5876	3.40059e-26	4.30904e-24	Socs1	suppressor of cytokine signaling 1	GO:1904898 negative regulation of hepatic stellate cell proliferation;GO:0043377 negative regulation of CD8-positive, alpha-beta T cell differentiation;GO:1904897 regulation of hepatic stellate cell proliferation
Ddx60	234311	707.586	2.88961	0.355179	8.13566	4.09712e-16	2.48914e-14	Ddx60	DExD/H box helicase 60	GO:1900245 positive regulation of MDA-5 signaling pathway;GO:0039533 regulation of MDA-5 signaling pathway;GO:1900246 positive regulation of RIG-I signaling pathway
Stra6l	74152	45.1077	2.88009	0.506091	5.69086	1.26402e-08	3.68207e-07	Stra6l	STRA6-like	GO:0034633 retinol transport;GO:0071938 vitamin A transport;GO:0071939 vitamin A import into cell
Tmem229b	268567	871.223	2.88008	0.378215	7.61492	2.63861e-14	1.36868e-12	Tmem229b	transmembrane protein 229B	GO:0009617 response to bacterium;GO:0051707 response to other organism;GO:0043207 response to external biotic stimulus
Hrh2	15466	30.8653	2.87027	0.541437	5.30121	1.15038e-07	2.93215e-06	Hrh2	histamine receptor H2	GO:0001697 histamine-induced gastric acid secretion;GO:0001698 gastrin-induced gastric acid secretion;GO:1900139 negative regulation of arachidonic acid secretion
B430306N03Rik	320148	195.804	2.8699	0.268449	10.6907	1.12573e-26	1.51291e-24	B430306N03Rik	RIKEN cDNA B430306N03 gene
Ppfia4	68507	77.7472	2.86984	0.348156	8.24299	1.67964e-16	1.03461e-14	Ppfia4	protein tyrosine phosphatase, receptor type, f polypeptide (PTPRF), interacting protein (liprin), alpha 4	GO:0050808 synapse organization;GO:0034330 cell junction organization;GO:0016043 cellular component organization
Cd300lf	246746	341.947	2.86916	0.286361	10.0194	1.25307e-23	1.27026e-21	Cd300lf	CD300 molecule like family member F	GO:0035772 interleukin-13-mediated signaling pathway;GO:2000426 negative regulation of apoptotic cell clearance;GO:0034125 negative regulation of MyD88-dependent toll-like receptor signaling pathway
Clec4a2	26888	323.09	2.86837	0.448183	6.4	1.55373e-10	5.59092e-09	Clec4a2	C-type lectin domain family 4, member a2	GO:0002470 plasmacytoid dendritic cell antigen processing and presentation;GO:0002468 dendritic cell antigen processing and presentation;GO:0042590 antigen processing and presentation of exogenous peptide antigen via MHC class I
Dppa3	73708	9.86451	2.86731	0.612785	4.67915	2.88069e-06	5.93537e-05	Dppa3	developmental pluripotency-associated 3	GO:0044726 protection of DNA demethylation of female pronucleus;GO:1901536 negative regulation of DNA demethylation;GO:0044725 chromatin reprogramming in the zygote
Gm5431	432555	38.6391	2.86704	0.531717	5.39204	6.96621e-08	1.83354e-06	Gm5431	predicted gene 5431	GO:0035458 cellular response to interferon-beta;GO:0035456 response to interferon-beta;GO:0071345 cellular response to cytokine stimulus
Insrr	23920	8.08261	2.8653	0.621588	4.60965	4.03345e-06	8.08513e-05	Insrr	insulin receptor-related receptor	GO:0071469 cellular response to alkaline pH;GO:0010446 response to alkaline pH;GO:0030238 male sex determination
Has2	15117	37.5464	2.86127	0.41498	6.89495	5.38853e-12	2.21279e-10	Has2	hyaluronan synthase 2	GO:1900623 regulation of monocyte aggregation;GO:1900625 positive regulation of monocyte aggregation;GO:0045226 extracellular polysaccharide biosynthetic process
Cd27	21940	60.4593	2.86031	0.410715	6.96422	3.30228e-12	1.37517e-10	Cd27	CD27 antigen	GO:0045579 positive regulation of B cell differentiation;GO:0070233 negative regulation of T cell apoptotic process;GO:0045577 regulation of B cell differentiation
Tyrobp	22177	1190.45	2.85334	0.390623	7.30459	2.78107e-13	1.34066e-11	Tyrobp	TYRO protein tyrosine kinase binding protein	GO:0002222 stimulatory killer cell immunoglobulin-like receptor signaling pathway;GO:0110090 positive regulation of hippocampal neuron apoptotic process;GO:1904151 positive regulation of microglial cell mediated cytotoxicity
Marco	17167	140.036	2.85242	0.491515	5.80332	6.5013e-09	1.97488e-07	Marco	macrophage receptor with collagenous structure	GO:0043277 apoptotic cell clearance;GO:0006909 phagocytosis;GO:0006897 endocytosis
Oasl1	231655	684.767	2.84876	0.182026	15.6503	3.30569e-55	1.83259e-52	Oasl1	2'-5' oligoadenylate synthetase-like 1	GO:0070106 interleukin-27-mediated signaling pathway;GO:1900246 positive regulation of RIG-I signaling pathway;GO:0060700 regulation of ribonuclease activity
Casp1	12362	278.012	2.84746	0.342583	8.31172	9.43266e-17	6.0864e-15	Casp1	caspase 1	GO:0051882 mitochondrial depolarization;GO:0140447 cytokine precursor processing;GO:0007231 osmosensory signaling pathway
Ifi204	15951	491.605	2.84579	0.230114	12.3669	3.94946e-35	8.44138e-33	Ifi204	interferon activated gene 204	GO:0030224 monocyte differentiation;GO:0035457 cellular response to interferon-alpha;GO:0097202 activation of cysteine-type endopeptidase activity
Gjb5	14622	7.88766	2.82779	0.622147	4.5452	5.48823e-06	0.00010699	Gjb5	gap junction protein, beta 5	GO:0060708 spongiotrophoblast differentiation;GO:0060712 spongiotrophoblast layer development;GO:0060707 trophoblast giant cell differentiation
Lrg1	76905	280.344	2.82774	0.544401	5.19422	2.05583e-07	5.03734e-06	Lrg1	leucine-rich alpha-2-glycoprotein 1	GO:0051546 keratinocyte migration;GO:0060054 positive regulation of epithelial cell proliferation involved in wound healing;GO:0035313 wound healing, spreading of epidermal cells
Tnfrsf1b	21938	1451.41	2.82725	0.264427	10.692	1.11002e-26	1.50318e-24	Tnfrsf1b	tumor necrosis factor receptor superfamily, member 1b	GO:0150098 glial cell-neuron signaling;GO:0003332 negative regulation of extracellular matrix constituent secretion;GO:1902339 positive regulation of apoptotic process involved in morphogenesis
Shtn1	71653	182.921	2.82622	0.403364	7.00663	2.44133e-12	1.04108e-10	Shtn1	shootin 1	GO:0061163 endoplasmic reticulum polarization;GO:0061573 actin filament bundle retrograde transport;GO:0070650 actin filament bundle distribution
Tap2	21355	5521.97	2.82302	0.23255	12.1394	6.53146e-34	1.28742e-31	Tap2	transporter 2, ATP-binding cassette, sub-family B (MDR/TAP)	GO:0002591 positive regulation of antigen processing and presentation of peptide antigen via MHC class I;GO:0046968 peptide antigen transport;GO:0002488 antigen processing and presentation of endogenous peptide antigen via MHC class Ib via ER pathway
Ifi209	236312	108.808	2.82263	0.339853	8.30544	9.945e-17	6.36911e-15	Ifi209	interferon activated gene 209	GO:0035458 cellular response to interferon-beta;GO:0002218 activation of innate immune response;GO:0035456 response to interferon-beta
Lad1	16763	48.0198	2.82238	0.549603	5.13531	2.81685e-07	6.77114e-06	Lad1	ladinin
Dmkn	73712	20.2757	2.8222	0.623237	4.52829	5.94616e-06	0.00011541	Dmkn	dermokine	GO:1903575 cornified envelope assembly;GO:0071709 membrane assembly;GO:0044091 membrane biogenesis
Nhs	195727	19.8591	2.82155	0.565487	4.9896	6.05037e-07	1.38853e-05	Nhs	NHS actin remodeling regulator	GO:0002088 lens development in camera-type eye;GO:0043010 camera-type eye development;GO:0001654 eye development
Ikzf1	22778	269.414	2.8203	0.397923	7.08755	1.36503e-12	6.06909e-11	Ikzf1	IKAROS family zinc finger 1	GO:0045660 positive regulation of neutrophil differentiation;GO:0045658 regulation of neutrophil differentiation;GO:0051138 positive regulation of NK T cell differentiation
Ifit3	15959	2610.77	2.81757	0.171681	16.4117	1.57842e-60	1.16672e-57	Ifit3	interferon-induced protein with tetratricopeptide repeats 3	GO:0035457 cellular response to interferon-alpha;GO:0035634 response to stilbenoid;GO:0035455 response to interferon-alpha
Ncr1	17086	7.74061	2.81624	0.622345	4.52521	6.03361e-06	0.000116724	Ncr1	natural cytotoxicity triggering receptor 1	GO:0009597 detection of virus;GO:0051607 defense response to virus;GO:0140546 defense response to symbiont
Ifit3b	667370	580.203	2.81551	0.218102	12.9091	3.99826e-38	8.97838e-36	Ifit3b	interferon-induced protein with tetratricopeptide repeats 3B	GO:0051607 defense response to virus;GO:0140546 defense response to symbiont;GO:0009615 response to virus
Spn	20737	316.65	2.81234	0.411715	6.83079	8.44464e-12	3.43596e-10	Spn	sialophorin	GO:0001808 negative regulation of type IV hypersensitivity;GO:0002884 negative regulation of hypersensitivity;GO:0001807 regulation of type IV hypersensitivity
Abcg3	27405	82.0445	2.80153	0.396002	7.07454	1.49949e-12	6.63365e-11	Abcg3	ATP binding cassette subfamily G member 3	GO:0097744 renal urate salt excretion;GO:0032218 riboflavin transport;GO:1990962 xenobiotic transport across blood-brain barrier
Nfam1	74039	214.568	2.8011	0.345141	8.1158	4.8258e-16	2.9119e-14	Nfam1	Nfat activating molecule with ITAM motif 1	GO:0050861 positive regulation of B cell receptor signaling pathway;GO:0050855 regulation of B cell receptor signaling pathway;GO:0050857 positive regulation of antigen receptor-mediated signaling pathway
Fcgr3	14131	1481.37	2.80094	0.299263	9.35947	8.0141e-21	7.29078e-19	Fcgr3	Fc receptor, IgG, low affinity III	GO:0001803 regulation of type III hypersensitivity;GO:0001805 positive regulation of type III hypersensitivity;GO:0001788 antibody-dependent cellular cytotoxicity
Pglyrp1	21946	111.964	2.79838	0.436178	6.41568	1.40196e-10	5.06532e-09	Pglyrp1	peptidoglycan recognition protein 1	GO:0032824 negative regulation of natural killer cell differentiation;GO:0032827 negative regulation of natural killer cell differentiation involved in immune response;GO:0032826 regulation of natural killer cell differentiation involved in immune response
Nr1h3	22259	231.692	2.79638	0.301468	9.27589	1.76138e-20	1.55457e-18	Nr1h3	nuclear receptor subfamily 1, group H, member 3	GO:0090341 negative regulation of secretion of lysosomal enzymes;GO:0090182 regulation of secretion of lysosomal enzymes;GO:0048550 negative regulation of pinocytosis
Icam1	15894	457.182	2.79637	0.214639	13.0283	8.45225e-39	1.94731e-36	Icam1	intercellular adhesion molecule 1	GO:0002291 T cell activation via T cell receptor contact with antigen bound to MHC molecule on antigen presenting cell;GO:0046813 receptor-mediated virion attachment to host cell;GO:0002457 T cell antigen processing and presentation
Ifi207	226691	361.435	2.79556	0.320184	8.7311	2.52199e-18	1.90383e-16	Ifi207	interferon activated gene 207	GO:0030224 monocyte differentiation;GO:0097202 activation of cysteine-type endopeptidase activity;GO:0043392 negative regulation of DNA binding
Gm53175	68395	62.976	2.79464	0.397964	7.02236	2.18152e-12	9.41609e-11	Gm53175	predicted gene, 53175
Gbp11	634650	111.854	2.79241	0.46642	5.98689	2.13898e-09	6.94972e-08	Gbp11	guanylate binding protein 11	GO:0042832 defense response to protozoan;GO:0001562 response to protozoan;GO:0071346 cellular response to interferon-gamma
Mcpt8	17231	7.44552	2.7841	0.622662	4.47128	7.77526e-06	0.000147997	Mcpt8	mast cell protease 8	GO:0006508 proteolysis;GO:0019538 protein metabolic process;GO:1901564 organonitrogen compound metabolic process
Mir5107	100628611	10.8203	2.78128	0.606135	4.58855	4.46325e-06	8.86653e-05	Mir5107	microRNA 5107
Fpr1	14293	22.5579	2.78024	0.608843	4.56642	4.9612e-06	9.76823e-05	Fpr1	formyl peptide receptor 1	GO:0002430 complement receptor mediated signaling pathway;GO:0007200 phospholipase C-activating G protein-coupled receptor signaling pathway;GO:0007204 positive regulation of cytosolic calcium ion concentration
None	100862241	20.5453	2.77418	0.620043	4.47418	7.67066e-06	0.000146163	None	None	None
Nlrp1b	637515	34.1771	2.77328	0.607675	4.56375	5.02475e-06	9.87143e-05	Nlrp1b	NLR family, pyrin domain containing 1B	GO:0032610 interleukin-1 alpha production;GO:1904784 NLRP1 inflammasome complex assembly;GO:0140632 inflammasome complex assembly
Ffar2	233079	20.3111	2.7724	0.605151	4.58133	4.62021e-06	9.12724e-05	Ffar2	free fatty acid receptor 2	GO:0002879 positive regulation of acute inflammatory response to non-antigenic stimulus;GO:0002877 regulation of acute inflammatory response to non-antigenic stimulus;GO:0002752 cell surface pattern recognition receptor signaling pathway
Ifi44	99899	211.686	2.7723	0.275015	10.0805	6.73535e-24	6.94681e-22	Ifi44	interferon-induced protein 44	GO:0009617 response to bacterium;GO:0006955 immune response;GO:0051707 response to other organism
Itk	16428	85.6043	2.76968	0.569637	4.86218	1.161e-06	2.52713e-05	Itk	IL2 inducible T cell kinase	GO:0001865 NK T cell differentiation;GO:0032633 interleukin-4 production;GO:0046629 gamma-delta T cell activation
Ptprc	19264	1072.62	2.76632	0.372233	7.43169	1.07222e-13	5.34304e-12	Ptprc	protein tyrosine phosphatase, receptor type, C	GO:0044855 plasma membrane raft distribution;GO:0044856 plasma membrane raft localization;GO:2000471 regulation of hematopoietic stem cell migration
Blnk	17060	219.41	2.76113	0.273614	10.0913	6.03638e-24	6.29914e-22	Blnk	B cell linker	GO:0050853 B cell receptor signaling pathway;GO:0042113 B cell activation;GO:0050851 antigen receptor-mediated signaling pathway
Tlr11	239081	20.9073	2.75916	0.489207	5.64007	1.69978e-08	4.86357e-07	Tlr11	toll-like receptor 11	GO:0002224 toll-like receptor signaling pathway;GO:0002221 pattern recognition receptor signaling pathway;GO:0002764 immune response-regulating signaling pathway
Lck	16818	313.954	2.75843	0.28233	9.77024	1.51098e-22	1.49748e-20	Lck	lymphocyte protein tyrosine kinase	GO:0038094 Fc-gamma receptor signaling pathway;GO:0070474 positive regulation of uterine smooth muscle contraction;GO:0045588 positive regulation of gamma-delta T cell differentiation
Pira6	18729	33.325	2.75101	0.499884	5.50328	3.72783e-08	1.02055e-06	Pira6	paired-Ig-like receptor A6	GO:0008150 biological_process
Ccl3	20302	194.706	2.74689	0.321195	8.55211	1.20858e-17	8.57609e-16	Ccl3	chemokine (C-C motif) ligand 3	GO:0043615 astrocyte cell migration;GO:0048246 macrophage chemotaxis;GO:1905517 macrophage migration
Lyz2	17105	8393.43	2.74569	0.381768	7.19202	6.38384e-13	2.93392e-11	Lyz2	lysozyme 2	GO:0019835 cytolysis;GO:0031640 killing of cells of another organism;GO:0050829 defense response to Gram-negative bacterium
H2-T9	15051	114.38	2.74365	0.327447	8.37891	5.34183e-17	3.576e-15	H2-T9	histocompatibility 2, T region locus 9	GO:0008150 biological_process
B2m	12010	156600	2.73554	0.34993	7.8174	5.39264e-15	2.92555e-13	B2m	beta-2 microglobulin	GO:0010041 response to iron(III) ion;GO:0071283 cellular response to iron(III) ion;GO:1904432 regulation of ferrous iron binding
Il12rb1	16161	1223.87	2.72707	0.348233	7.83116	4.834e-15	2.64676e-13	Il12rb1	interleukin 12 receptor, beta 1	GO:0051142 positive regulation of NK T cell proliferation;GO:0032819 positive regulation of natural killer cell proliferation;GO:0051140 regulation of NK T cell proliferation
Adgrg5	382045	14.5542	2.72662	0.564656	4.82883	1.37341e-06	2.96402e-05	Adgrg5	adhesion G protein-coupled receptor G5	GO:0007189 adenylate cyclase-activating G protein-coupled receptor signaling pathway;GO:0007188 adenylate cyclase-modulating G protein-coupled receptor signaling pathway;GO:0007186 G protein-coupled receptor signaling pathway
Xdh	22436	701.767	2.72246	0.363809	7.48322	7.25225e-14	3.65497e-12	Xdh	xanthine dehydrogenase	GO:0010044 response to aluminum ion;GO:2001213 negative regulation of vasculogenesis;GO:0009114 hypoxanthine catabolic process
Ptpn22	19260	199.16	2.71835	0.401409	6.77203	1.2699e-11	5.08532e-10	Ptpn22	protein tyrosine phosphatase, non-receptor type 22 (lymphoid)	GO:0035644 phosphoanandamide dephosphorylation;GO:0071661 regulation of granzyme B production;GO:0071663 positive regulation of granzyme B production
Cd300a	217303	596.691	2.71778	0.297378	9.13917	6.2935e-20	5.34195e-18	Cd300a	CD300A molecule	GO:0002552 serotonin secretion by mast cell;GO:1902567 negative regulation of eosinophil activation;GO:1902569 negative regulation of activation of Janus kinase activity
Irf7	54123	1370.98	2.71663	0.207062	13.1199	2.53354e-39	6.42071e-37	Irf7	interferon regulatory factor 7	GO:0034127 regulation of MyD88-independent toll-like receptor signaling pathway;GO:0034124 regulation of MyD88-dependent toll-like receptor signaling pathway;GO:0032606 type I interferon production
Lilrb4b	14727	384.391	2.71391	0.320757	8.46096	2.65186e-17	1.83765e-15	Lilrb4b	leukocyte immunoglobulin-like receptor, subfamily B, member 4B	GO:0045584 negative regulation of cytotoxic T cell differentiation;GO:0002774 Fc receptor mediated inhibitory signaling pathway;GO:2000524 negative regulation of T cell costimulation
P2ry14	140795	94.0777	2.7136	0.377799	7.18265	6.83719e-13	3.11441e-11	P2ry14	purinergic receptor P2Y, G-protein coupled, 14	GO:0061484 hematopoietic stem cell homeostasis;GO:0048872 homeostasis of number of cells;GO:0042592 homeostatic process
Ms4a4d	66607	83.3627	2.71095	0.346407	7.82592	5.03975e-15	2.75093e-13	Ms4a4d	membrane-spanning 4-domains, subfamily A, member 4D	GO:0008150 biological_process
Ifi208	100033459	48.8148	2.71002	0.452629	5.98728	2.13374e-09	6.94543e-08	Ifi208	interferon activated gene 208	GO:0035458 cellular response to interferon-beta;GO:0002218 activation of innate immune response;GO:0035456 response to interferon-beta
Lcn2	16819	175.66	2.70921	0.521136	5.19866	2.00734e-07	4.92535e-06	Lcn2	lipocalin 2	GO:0009635 response to herbicide;GO:0034758 positive regulation of iron ion transport;GO:0034761 positive regulation of iron ion transmembrane transport
H2-Q4	15015	5130.4	2.70611	0.138911	19.4808	1.59615e-84	4.04511e-81	H2-Q4	histocompatibility 2, Q region locus 4	GO:0002486 antigen processing and presentation of endogenous peptide antigen via MHC class I via ER pathway, TAP-independent;GO:0002476 antigen processing and presentation of endogenous peptide antigen via MHC class Ib;GO:0002484 antigen processing and presentation of endogenous peptide antigen via MHC class I via ER pathway
Gna15	14676	75.2051	2.69237	0.359952	7.4798	7.44368e-14	3.74082e-12	Gna15	guanine nucleotide binding protein, alpha 15	GO:0060158 phospholipase C-activating dopamine receptor signaling pathway;GO:0007212 dopamine receptor signaling pathway;GO:0051482 positive regulation of cytosolic calcium ion concentration involved in phospholipase C-activating G protein-coupled signaling pathway
Cd6	12511	59.7205	2.6886	0.580404	4.63228	3.61654e-06	7.32391e-05	Cd6	CD6 antigen	GO:0001771 immunological synapse formation;GO:0002438 acute inflammatory response to antigenic stimulus;GO:1900017 positive regulation of cytokine production involved in inflammatory response
Prph	19132	1014.56	2.68488	0.312242	8.59872	8.06107e-18	5.81314e-16	Prph	peripherin	GO:0045109 intermediate filament organization;GO:0045104 intermediate filament cytoskeleton organization;GO:0045103 intermediate filament-based process
Cyth4	72318	894.49	2.6819	0.229918	11.6646	1.93353e-31	3.46473e-29	Cyth4	cytohesin 4	GO:0032012 regulation of ARF protein signal transduction;GO:0046578 regulation of Ras protein signal transduction;GO:0051056 regulation of small GTPase mediated signal transduction
F10	14058	255.491	2.68182	0.380132	7.05498	1.72631e-12	7.5804e-11	F10	coagulation factor X	GO:0031638 zymogen activation;GO:0007596 blood coagulation;GO:0050817 coagulation
Csf1r	12978	2405.49	2.68056	0.335431	7.99139	1.33421e-15	7.68472e-14	Csf1r	colony stimulating factor 1 receptor	GO:0038145 macrophage colony-stimulating factor signaling pathway;GO:0120041 positive regulation of macrophage proliferation;GO:0014005 microglia development
Ncf1	17969	550.858	2.68039	0.322644	8.30756	9.76887e-17	6.27897e-15	Ncf1	neutrophil cytosolic factor 1	GO:0070947 neutrophil-mediated killing of fungus;GO:0070946 neutrophil-mediated killing of gram-positive bacterium;GO:0006742 NADP catabolic process
Ccrl2	54199	401.476	2.68026	0.237944	11.2643	1.9699e-29	3.12018e-27	Ccrl2	chemokine (C-C motif) receptor-like 2	GO:0019722 calcium-mediated signaling;GO:0019932 second-messenger-mediated signaling;GO:0060326 cell chemotaxis
Fasl	14103	31.1845	2.67989	0.577761	4.6384	3.51112e-06	7.12668e-05	Fasl	Fas ligand (TNF superfamily, member 6)	GO:1905780 regulation of phosphatidylserine exposure on apoptotic cell surface;GO:1905782 positive regulation of phosphatidylserine exposure on apoptotic cell surface;GO:0046666 retinal cell programmed cell death
Tapbp	21356	11491.3	2.67866	0.152609	17.5524	5.6978e-69	5.94582e-66	Tapbp	TAP binding protein	GO:0002398 MHC class Ib protein complex assembly;GO:0050822 peptide stabilization;GO:0050823 peptide antigen stabilization
Btk	12229	152.927	2.67733	0.290799	9.20683	3.35909e-20	2.89273e-18	Btk	Bruton agammaglobulinemia tyrosine kinase	GO:0002343 peripheral B cell selection;GO:0002344 B cell affinity maturation;GO:0002339 B cell selection
Adgre1	13733	1990.62	2.67709	0.34011	7.87127	3.51068e-15	1.94017e-13	Adgre1	adhesion G protein-coupled receptor E1	GO:0007189 adenylate cyclase-activating G protein-coupled receptor signaling pathway;GO:0007188 adenylate cyclase-modulating G protein-coupled receptor signaling pathway;GO:0002250 adaptive immune response
Nkg7	72310	372.84	2.67355	0.62633	4.26859	1.96715e-05	0.000347929	Nkg7	natural killer cell group 7 sequence	GO:0002420 natural killer cell mediated cytotoxicity directed against tumor cell target;GO:0002423 natural killer cell mediated immune response to tumor cell;GO:0002418 immune response to tumor cell
Clec2d	93694	469.818	2.67058	0.412537	6.47356	9.57184e-11	3.55239e-09	Clec2d	C-type lectin domain family 2, member d	GO:0042270 protection from natural killer cell mediated cytotoxicity;GO:0006968 cellular defense response;GO:0045953 negative regulation of natural killer cell mediated cytotoxicity
Oas3	246727	280.692	2.66939	0.457031	5.84072	5.19743e-09	1.5952e-07	Oas3	2'-5' oligoadenylate synthetase 3	GO:0035394 regulation of chemokine (C-X-C motif) ligand 9 production;GO:0035395 negative regulation of chemokine (C-X-C motif) ligand 9 production;GO:0039530 MDA-5 signaling pathway
Myo1g	246177	487.896	2.66675	0.30885	8.63445	5.90125e-18	4.2905e-16	Myo1g	myosin IG	GO:0002433 immune response-regulating cell surface receptor signaling pathway involved in phagocytosis;GO:0038096 Fc-gamma receptor signaling pathway involved in phagocytosis;GO:0071976 cell gliding
Jaml	270152	34.3368	2.66503	0.441764	6.0327	1.61243e-09	5.31681e-08	Jaml	junction adhesion molecule like	GO:0035696 monocyte extravasation;GO:0072672 neutrophil extravasation;GO:0060054 positive regulation of epithelial cell proliferation involved in wound healing
Ikzf3	22780	58.4667	2.66428	0.526916	5.05636	4.27331e-07	1.00143e-05	Ikzf3	IKAROS family zinc finger 3	GO:0045577 regulation of B cell differentiation;GO:0030888 regulation of B cell proliferation;GO:0042113 B cell activation
Psd4	215632	318.531	2.66027	0.379985	7.00099	2.54151e-12	1.07862e-10	Psd4	pleckstrin and Sec7 domain containing 4	GO:0032012 regulation of ARF protein signal transduction;GO:0046578 regulation of Ras protein signal transduction;GO:0051056 regulation of small GTPase mediated signal transduction
Vegfd	14205	45.3987	2.65969	0.447433	5.94434	2.77568e-09	8.87217e-08	Vegfd	vascular endothelial growth factor D	GO:0060754 positive regulation of mast cell chemotaxis;GO:0060753 regulation of mast cell chemotaxis;GO:0050930 induction of positive chemotaxis
Vav1	22324	453.194	2.65954	0.299185	8.88929	6.1503e-19	4.87082e-17	Vav1	vav 1 oncogene	GO:0045954 positive regulation of natural killer cell mediated cytotoxicity;GO:0002717 positive regulation of natural killer cell mediated immunity;GO:0042269 regulation of natural killer cell mediated cytotoxicity
Pdgfc	54635	131.925	2.65771	0.53766	4.94311	7.68871e-07	1.73314e-05	Pdgfc	platelet-derived growth factor, C polypeptide	GO:0007171 activation of transmembrane receptor protein tyrosine kinase activity;GO:0031954 positive regulation of protein autophosphorylation;GO:0048008 platelet-derived growth factor receptor signaling pathway
Wfdc17	100034251	532.013	2.6573	0.480789	5.52696	3.25836e-08	8.97567e-07	Wfdc17	WAP four-disulfide core domain 17	GO:0019731 antibacterial humoral response;GO:0019730 antimicrobial humoral response;GO:0006959 humoral immune response
Cd200r1	57781	140.824	2.65524	0.275266	9.6461	5.10627e-22	4.8965e-20	Cd200r1	CD200 receptor 1	GO:2000405 negative regulation of T cell migration;GO:1905522 negative regulation of macrophage migration;GO:0150079 negative regulation of neuroinflammatory response
Rab19	19331	46.2116	2.65439	0.523883	5.06676	4.0465e-07	9.50795e-06	Rab19	RAB19, member RAS oncogene family	GO:0000045 autophagosome assembly;GO:1905037 autophagosome organization;GO:0016236 macroautophagy
Fut7	14347	17.2365	2.65403	0.568047	4.6722	2.9799e-06	6.13266e-05	Fut7	fucosyltransferase 7	GO:0002522 leukocyte migration involved in immune response;GO:0097022 lymphocyte migration into lymph node;GO:0001807 regulation of type IV hypersensitivity
Ms4a6b	69774	307.754	2.65374	0.380107	6.98157	2.91901e-12	1.23022e-10	Ms4a6b	membrane-spanning 4-domains, subfamily A, member 6B	GO:0007166 cell surface receptor signaling pathway;GO:0007165 signal transduction;GO:0023052 signaling
Ccl5	20304	785.176	2.65133	0.394728	6.71684	1.85712e-11	7.33747e-10	Ccl5	chemokine (C-C motif) ligand 5	GO:0035687 T-helper 1 cell extravasation;GO:0035688 T-helper 1 cell diapedesis;GO:0035697 CD8-positive, alpha-beta T cell extravasation
Pglyrp2	57757	15.9219	2.64866	0.612153	4.32679	1.513e-05	0.000274163	Pglyrp2	peptidoglycan recognition protein 2	GO:0032824 negative regulation of natural killer cell differentiation;GO:0032827 negative regulation of natural killer cell differentiation involved in immune response;GO:0032826 regulation of natural killer cell differentiation involved in immune response
Gldc	104174	24.3073	2.64745	0.603897	4.38394	1.1655e-05	0.000215374	Gldc	glycine decarboxylase	GO:0006546 glycine catabolic process;GO:0019464 glycine decarboxylation via glycine cleavage system;GO:0009071 serine family amino acid catabolic process
Stab2	192188	23.676	2.64664	0.49566	5.33963	9.31369e-08	2.4191e-06	Stab2	stabilin 2	GO:0050830 defense response to Gram-positive bacterium;GO:0042742 defense response to bacterium;GO:0006897 endocytosis
Ms4a6d	68774	778.029	2.64486	0.294436	8.98282	2.63917e-19	2.13785e-17	Ms4a6d	membrane-spanning 4-domains, subfamily A, member 6D	GO:0007166 cell surface receptor signaling pathway;GO:0007165 signal transduction;GO:0023052 signaling
Neurl3	214854	283.29	2.64336	0.261138	10.1225	4.39222e-24	4.61053e-22	Neurl3	neuralized E3 ubiquitin protein ligase 3	GO:0016567 protein ubiquitination;GO:0032446 protein modification by small protein conjugation;GO:0070647 protein modification by small protein conjugation or removal
Srp54b	665155	94.4619	2.64147	0.621958	4.24702	2.16632e-05	0.000378626	Srp54b	signal recognition particle 54B	GO:0030851 granulocyte differentiation;GO:0045047 protein targeting to ER;GO:0072599 establishment of protein localization to endoplasmic reticulum
Hcst	23900	57.3096	2.63778	0.492006	5.36128	8.26343e-08	2.15578e-06	Hcst	hematopoietic cell signal transducer	GO:0014068 positive regulation of phosphatidylinositol 3-kinase signaling;GO:0014066 regulation of phosphatidylinositol 3-kinase signaling;GO:0006468 protein phosphorylation
Ccl7	20306	1034.17	2.63571	0.408695	6.44908	1.1253e-10	4.11765e-09	Ccl7	chemokine (C-C motif) ligand 7	GO:2000503 positive regulation of natural killer cell chemotaxis;GO:2000501 regulation of natural killer cell chemotaxis;GO:0048245 eosinophil chemotaxis
Fgr	14191	172.406	2.63523	0.377678	6.97744	3.00614e-12	1.26372e-10	Fgr	FGR proto-oncogene, Src family tyrosine kinase	GO:0032815 negative regulation of natural killer cell activation;GO:0033008 positive regulation of mast cell activation involved in immune response;GO:0043306 positive regulation of mast cell degranulation
Cd84	12523	689.267	2.63491	0.237981	11.0719	1.71644e-28	2.60253e-26	Cd84	CD84 antigen	GO:0032685 negative regulation of granulocyte macrophage colony-stimulating factor production;GO:0032701 negative regulation of interleukin-18 production;GO:0043305 negative regulation of mast cell degranulation
Cd48	12506	354.682	2.62728	0.314531	8.35301	6.65447e-17	4.40486e-15	Cd48	CD48 antigen	GO:0045576 mast cell activation;GO:0002274 myeloid leukocyte activation;GO:0002819 regulation of adaptive immune response
Cyp27a1	104086	53.7822	2.62725	0.459672	5.71548	1.09396e-08	3.20245e-07	Cyp27a1	cytochrome P450, family 27, subfamily a, polypeptide 1	GO:0036378 calcitriol biosynthetic process from calciol;GO:0042368 vitamin D biosynthetic process;GO:0044107 cellular alcohol metabolic process
Pdcd1lg2	58205	77.9865	2.62402	0.398335	6.58746	4.47401e-11	1.69955e-09	Pdcd1lg2	programmed cell death 1 ligand 2	GO:0046007 negative regulation of activated T cell proliferation;GO:0032693 negative regulation of interleukin-10 production;GO:0031295 T cell costimulation
Itgal	16408	466.411	2.61844	0.39525	6.62476	3.47806e-11	1.33841e-09	Itgal	integrin alpha L	GO:0035683 memory T cell extravasation;GO:0002291 T cell activation via T cell receptor contact with antigen bound to MHC molecule on antigen presenting cell;GO:0050798 activated T cell proliferation
Il7r	16197	316.221	2.61657	0.336665	7.77205	7.72264e-15	4.1515e-13	Il7r	interleukin 7 receptor	GO:0001915 negative regulation of T cell mediated cytotoxicity;GO:0033089 positive regulation of T cell differentiation in thymus;GO:0002710 negative regulation of T cell mediated immunity
Ccl4	20303	169.854	2.61149	0.347363	7.51805	5.5601e-14	2.82625e-12	Ccl4	chemokine (C-C motif) ligand 4	GO:0048245 eosinophil chemotaxis;GO:0072677 eosinophil migration;GO:0043117 positive regulation of vascular permeability
Marchf1	72925	95.3168	2.6086	0.396448	6.57991	4.7072e-11	1.78431e-09	Marchf1	membrane associated ring-CH-type finger 1	GO:0002495 antigen processing and presentation of peptide antigen via MHC class II;GO:0002504 antigen processing and presentation of peptide or polysaccharide antigen via MHC class II;GO:0048002 antigen processing and presentation of peptide antigen
Krt7	110310	44.4104	2.60563	0.59889	4.35076	1.35666e-05	0.000247605	Krt7	keratin 7	GO:0031424 keratinization;GO:0045109 intermediate filament organization;GO:0045104 intermediate filament cytoskeleton organization
Il21r	60504	182.904	2.60258	0.394449	6.59802	4.16688e-11	1.59311e-09	Il21r	interleukin 21 receptor	GO:0016064 immunoglobulin mediated immune response;GO:0019724 B cell mediated immunity;GO:0002449 lymphocyte mediated immunity
Nlrp1a	195046	32.3823	2.60044	0.483552	5.37778	7.54089e-08	1.97893e-06	Nlrp1a	NLR family, pyrin domain containing 1A	GO:1904784 NLRP1 inflammasome complex assembly;GO:0140632 inflammasome complex assembly;GO:0097264 self proteolysis
C3ar1	12267	1519.43	2.592	0.247042	10.4921	9.38715e-26	1.16453e-23	C3ar1	complement component 3a receptor 1	GO:0002462 tolerance induction to nonself antigen;GO:0002461 tolerance induction dependent upon immune response;GO:0072126 positive regulation of glomerular mesangial cell proliferation
Snx20	71607	307.592	2.58882	0.368479	7.02569	2.13004e-12	9.2163e-11	Snx20	sorting nexin 20	GO:0015031 protein transport;GO:0045184 establishment of protein localization;GO:0071705 nitrogen compound transport
Il1rn	16181	955.834	2.58259	0.216025	11.955	6.11008e-33	1.16551e-30	Il1rn	interleukin 1 receptor antagonist	GO:2000660 negative regulation of interleukin-1-mediated signaling pathway;GO:0001660 fever generation;GO:2000659 regulation of interleukin-1-mediated signaling pathway
Tusc1	69136	54.4044	2.58237	0.404667	6.38146	1.75403e-10	6.27348e-09	Tusc1	tumor suppressor candidate 1	GO:0008150 biological_process
Esr1	13982	224.792	2.57686	0.464142	5.55188	2.82606e-08	7.89516e-07	Esr1	estrogen receptor 1 (alpha)	GO:0060523 prostate epithelial cord elongation;GO:0060737 prostate gland morphogenetic growth;GO:0060750 epithelial cell proliferation involved in mammary gland duct elongation
Fcer1g	14127	1518.02	2.5747	0.350638	7.34292	2.0899e-13	1.02134e-11	Fcer1g	Fc receptor, IgE, high affinity I, gamma polypeptide	GO:0001803 regulation of type III hypersensitivity;GO:0001805 positive regulation of type III hypersensitivity;GO:0002554 serotonin secretion by platelet
Tasl	71398	38.5057	2.56898	0.489786	5.24512	1.56184e-07	3.9024e-06	Tasl	TLR adaptor interacting with endolysosomal SLC15A4	GO:0034159 regulation of toll-like receptor 8 signaling pathway;GO:0034161 positive regulation of toll-like receptor 8 signaling pathway;GO:0034155 regulation of toll-like receptor 7 signaling pathway
Cd22	12483	199.51	2.5676	0.44223	5.80603	6.39699e-09	1.94653e-07	Cd22	CD22 antigen	GO:0050859 negative regulation of B cell receptor signaling pathway;GO:0002638 negative regulation of immunoglobulin production;GO:0050855 regulation of B cell receptor signaling pathway
Tmem37	170706	128.279	2.56655	0.384609	6.67313	2.50406e-11	9.76309e-10	Tmem37	transmembrane protein 37	GO:0070588 calcium ion transmembrane transport;GO:0006816 calcium ion transport;GO:0098662 inorganic cation transmembrane transport
Pdlim4	30794	106.002	2.56353	0.36562	7.01147	2.3583e-12	1.01054e-10	Pdlim4	PDZ and LIM domain 4	GO:0098976 excitatory chemical synaptic transmission;GO:0051496 positive regulation of stress fiber assembly;GO:0032233 positive regulation of actin filament bundle assembly
Ptger4	19219	52.443	2.55942	0.416533	6.14458	8.01738e-10	2.71428e-08	Ptger4	prostaglandin E receptor 4 (subtype EP4)	GO:0042465 kinesis;GO:0042466 chemokinesis;GO:1904335 regulation of ductus arteriosus closure
Stat4	20849	77.1232	2.55875	0.396359	6.45564	1.07765e-10	3.95809e-09	Stat4	signal transducer and activator of transcription 4	GO:0061484 hematopoietic stem cell homeostasis;GO:0007259 receptor signaling pathway via JAK-STAT;GO:0097696 receptor signaling pathway via STAT
S100a4	20198	697.348	2.556	0.436546	5.85505	4.76879e-09	1.47641e-07	S100a4	S100 calcium binding protein A4	GO:0043123 positive regulation of I-kappaB kinase/NF-kappaB signaling;GO:0043122 regulation of I-kappaB kinase/NF-kappaB signaling;GO:1902533 positive regulation of intracellular signal transduction
Usp18	24110	1783.69	2.55188	0.293692	8.68896	3.6576e-18	2.7378e-16	Usp18	ubiquitin specific peptidase 18	GO:0035634 response to stilbenoid;GO:0016579 protein deubiquitination;GO:0070646 protein modification by small protein removal
Spint2	20733	77.6663	2.55089	0.423068	6.0295	1.64469e-09	5.41313e-08	Spint2	serine protease inhibitor, Kunitz type 2	GO:0060671 epithelial cell differentiation involved in embryonic placenta development;GO:0060672 epithelial cell morphogenesis involved in placental branching;GO:0060670 branching involved in labyrinthine layer morphogenesis
D630029K05Rik	103175	7.26956	2.55066	0.620109	4.11324	3.90146e-05	0.000637898	D630029K05Rik	RIKEN cDNA D630029K05 gene	GO:0008150 biological_process
Arhgap4	171207	183.786	2.54808	0.352037	7.2381	4.55003e-13	2.13538e-11	Arhgap4	Rho GTPase activating protein 4	GO:0030336 negative regulation of cell migration;GO:2000146 negative regulation of cell motility;GO:0051271 negative regulation of cellular component movement
Alox5ap	11690	594.106	2.54708	0.368147	6.91865	4.55984e-12	1.8812e-10	Alox5ap	arachidonate 5-lipoxygenase activating protein	GO:0002540 leukotriene production involved in inflammatory response;GO:0002538 arachidonic acid metabolite production involved in inflammatory response;GO:0019372 lipoxygenase pathway
Lpl	16956	1127.2	2.53496	0.327495	7.74046	9.90564e-15	5.27706e-13	Lpl	lipoprotein lipase	GO:0034371 chylomicron remodeling;GO:0055095 lipoprotein particle mediated signaling;GO:0055096 low-density lipoprotein particle mediated signaling
Pik3ap1	83490	477.151	2.53424	0.408578	6.2026	5.55383e-10	1.9131e-08	Pik3ap1	phosphoinositide-3-kinase adaptor protein 1	GO:0034134 toll-like receptor 2 signaling pathway;GO:0034154 toll-like receptor 7 signaling pathway;GO:0034162 toll-like receptor 9 signaling pathway
Saa3	20210	662.599	2.53362	0.513851	4.93066	8.19542e-07	1.84034e-05	Saa3	serum amyloid A 3	GO:0007252 I-kappaB phosphorylation;GO:0035634 response to stilbenoid;GO:0006953 acute-phase response
Gm5547	433637	6.1191	2.53238	0.625633	4.04771	5.1721e-05	0.000823636	Gm5547	predicted gene 5547	GO:0008150 biological_process
D16Ertd472e	67102	96.9475	2.52789	0.422542	5.98258	2.19627e-09	7.12283e-08	D16Ertd472e	DNA segment, Chr 16, ERATO Doi 472, expressed	GO:0021895 cerebral cortex neuron differentiation;GO:0060999 positive regulation of dendritic spine development;GO:0060998 regulation of dendritic spine development
Tnfsf10	22035	177.52	2.52617	0.475532	5.3123	1.08253e-07	2.79129e-06	Tnfsf10	tumor necrosis factor (ligand) superfamily, member 10	GO:0090200 positive regulation of release of cytochrome c from mitochondria;GO:0090199 regulation of release of cytochrome c from mitochondria;GO:2001238 positive regulation of extrinsic apoptotic signaling pathway
Arl4c	320982	464.578	2.52477	0.234839	10.7511	5.85886e-27	8.2489e-25	Arl4c	ADP-ribosylation factor-like 4C	GO:0032456 endocytic recycling;GO:0098876 vesicle-mediated transport to the plasma membrane;GO:0016197 endosomal transport
Slc11a1	18173	1501.82	2.52409	0.271521	9.29608	1.45716e-20	1.2925e-18	Slc11a1	solute carrier family 11 (proton-coupled divalent metal ion transporters), member 1	GO:0015707 nitrite transport;GO:0032632 interleukin-3 production;GO:0045342 MHC class II biosynthetic process
Camk1d	227541	118.564	2.52334	0.489635	5.1535	2.55666e-07	6.1876e-06	Camk1d	calcium/calmodulin-dependent protein kinase ID	GO:0060267 positive regulation of respiratory burst;GO:0060263 regulation of respiratory burst;GO:0032793 positive regulation of CREB transcription factor activity
Hdc	15186	92.1365	2.5232	0.346276	7.28667	3.17708e-13	1.51509e-11	Hdc	histidine decarboxylase	GO:0001694 histamine biosynthetic process;GO:0001692 histamine metabolic process;GO:0052803 imidazole-containing compound metabolic process
Trim12a	76681	467.853	2.52209	0.30215	8.34714	6.99336e-17	4.61198e-15	Trim12a	tripartite motif-containing 12A	GO:0044790 suppression of viral release by host;GO:0031664 regulation of lipopolysaccharide-mediated signaling pathway;GO:0046597 negative regulation of viral entry into host cell
Lsp1	16985	807.368	2.52132	0.330414	7.6308	2.3331e-14	1.21376e-12	Lsp1	lymphocyte specific 1	GO:0098760 response to interleukin-7;GO:0098761 cellular response to interleukin-7;GO:0006935 chemotaxis
Ccr1	12768	393.465	2.51925	0.283915	8.87327	7.10296e-19	5.55094e-17	Ccr1	chemokine (C-C motif) receptor 1	GO:0030502 negative regulation of bone mineralization;GO:0090026 positive regulation of monocyte chemotaxis;GO:0070168 negative regulation of biomineral tissue development
Adipoq	11450	117.806	2.51886	0.565083	4.4575	8.29201e-06	0.000156991	Adipoq	adiponectin, C1Q and collagen domain containing	GO:2000477 regulation of metanephric podocyte development;GO:2000478 positive regulation of metanephric podocyte development;GO:2000532 regulation of renal albumin absorption
Gdf3	14562	63.1066	2.51792	0.322614	7.80476	5.96156e-15	3.22433e-13	Gdf3	growth differentiation factor 3	GO:0048859 formation of anatomical boundary;GO:0090009 primitive streak formation;GO:0032525 somite rostral/caudal axis specification
Eya2	14049	9.85664	2.51595	0.619105	4.06384	4.82713e-05	0.000773561	Eya2	EYA transcriptional coactivator and phosphatase 2	GO:0016576 histone dephosphorylation;GO:0097345 mitochondrial outer membrane permeabilization;GO:1902110 positive regulation of mitochondrial membrane permeability involved in apoptotic process
Ifi27l2a	76933	404.658	2.51269	0.501977	5.00559	5.56908e-07	1.28306e-05	Ifi27l2a	interferon, alpha-inducible protein 27 like 2A	GO:0007568 aging;GO:0097190 apoptotic signaling pathway;GO:0009615 response to virus
Mafb	16658	539.149	2.50938	0.307163	8.16956	3.09524e-16	1.89998e-14	Mafb	v-maf musculoaponeurotic fibrosarcoma oncogene family, protein B (avian)	GO:0021572 rhombomere 6 development;GO:0021560 abducens nerve development;GO:0021598 abducens nerve morphogenesis
Tnfrsf14	230979	193.737	2.50762	0.380418	6.59175	4.3468e-11	1.65833e-09	Tnfrsf14	tumor necrosis factor receptor superfamily, member 14 (herpesvirus entry mediator)	GO:1905675 negative regulation of adaptive immune memory response;GO:1905674 regulation of adaptive immune memory response;GO:0046642 negative regulation of alpha-beta T cell proliferation
Dmrta1	242523	16.7513	2.50702	0.549175	4.56507	4.99335e-06	9.82062e-05	Dmrta1	doublesex and mab-3 related transcription factor like family A1	GO:0060179 male mating behavior;GO:0007617 mating behavior;GO:0019098 reproductive behavior
Il10	16153	11.7223	2.50407	0.596343	4.19905	2.68041e-05	0.000460314	Il10	interleukin 10	GO:0002875 negative regulation of chronic inflammatory response to antigenic stimulus;GO:0060302 negative regulation of cytokine activity;GO:0002874 regulation of chronic inflammatory response to antigenic stimulus
Gm5150	381484	34.7133	2.50396	0.576101	4.3464	1.38392e-05	0.000251544	Gm5150	predicted gene 5150	GO:0050766 positive regulation of phagocytosis;GO:0050764 regulation of phagocytosis;GO:0050870 positive regulation of T cell activation
Atp6v1c2	68775	82.4502	2.50392	0.427754	5.85364	4.80943e-09	1.4864e-07	Atp6v1c2	ATPase, H+ transporting, lysosomal V1 subunit C2	GO:0030177 positive regulation of Wnt signaling pathway;GO:0030111 regulation of Wnt signaling pathway;GO:0006811 ion transport
Themis	210757	61.5532	2.50343	0.495309	5.05429	4.32e-07	1.01104e-05	Themis	thymocyte selection associated	GO:0043383 negative T cell selection;GO:0043368 positive T cell selection;GO:0045058 T cell selection
Oas2	246728	825.853	2.50118	0.387148	6.46051	1.04348e-10	3.84053e-09	Oas2	2'-5' oligoadenylate synthetase 2	GO:0070106 interleukin-27-mediated signaling pathway;GO:0060700 regulation of ribonuclease activity;GO:0060337 type I interferon signaling pathway
Cd244a	18106	71.033	2.50095	0.521179	4.79865	1.59742e-06	3.40195e-05	Cd244a	CD244 molecule A	GO:0071661 regulation of granzyme B production;GO:0071663 positive regulation of granzyme B production;GO:2000566 positive regulation of CD8-positive, alpha-beta T cell proliferation
Trem3	58218	9.63275	2.50072	0.618931	4.04038	5.33646e-05	0.000846012	Trem3	triggering receptor expressed on myeloid cells 3	GO:0070945 neutrophil-mediated killing of gram-negative bacterium;GO:0072672 neutrophil extravasation;GO:0032602 chemokine production
Gm6034	547347	11.4893	2.50023	0.622318	4.01761	5.87926e-05	0.000920547	Gm6034	predicted gene 6034	GO:0008150 biological_process
Aldh1a2	19378	24.1475	2.49291	0.546881	4.5584	5.15439e-06	0.000100926	Aldh1a2	aldehyde dehydrogenase family 1, subfamily A2	GO:0090242 retinoic acid receptor signaling pathway involved in somitogenesis;GO:0035799 ureter maturation;GO:0042904 9-cis-retinoic acid biosynthetic process
Gm8995	668139	217.059	2.49279	0.377342	6.6062	3.94312e-11	1.51409e-09	Gm8995	predicted gene 8995
F630028O10Rik	100038363	49.8019	2.49244	0.428528	5.81628	6.01734e-09	1.83731e-07	F630028O10Rik	RIKEN cDNA F630028O10 gene
Sla	20491	273.433	2.49147	0.43131	5.77651	7.62645e-09	2.28536e-07	Sla	src-like adaptor	GO:0007169 transmembrane receptor protein tyrosine kinase signaling pathway;GO:0007167 enzyme-linked receptor protein signaling pathway;GO:0045087 innate immune response
Tgm2	21817	1882.11	2.48949	0.341061	7.29924	2.89392e-13	1.39128e-11	Tgm2	transglutaminase 2, C polypeptide	GO:0018277 protein deamination;GO:1904014 response to serotonin;GO:1904015 cellular response to serotonin
Slc8a1	20541	133.045	2.48835	0.388907	6.3983	1.57116e-10	5.64218e-09	Slc8a1	solute carrier family 8 (sodium/calcium exchanger), member 1	GO:1901660 calcium ion export;GO:0086064 cell communication by electrical coupling involved in cardiac conduction;GO:0098735 positive regulation of the force of heart contraction
Ptpro	19277	83.7734	2.48549	0.344011	7.22501	5.01071e-13	2.33307e-11	Ptpro	protein tyrosine phosphatase, receptor type, O	GO:0036058 filtration diaphragm assembly;GO:0036060 slit diaphragm assembly;GO:0003105 negative regulation of glomerular filtration
Dram1	71712	295.153	2.48501	0.281493	8.82796	1.06606e-18	8.22258e-17	Dram1	DNA-damage regulated autophagy modulator 1	GO:0006914 autophagy;GO:0061919 process utilizing autophagic mechanism;GO:0010506 regulation of autophagy
Nos2	18126	920.186	2.48312	0.42067	5.90277	3.57453e-09	1.12433e-07	Nos2	nitric oxide synthase 2, inducible	GO:0032310 prostaglandin secretion;GO:0031284 positive regulation of guanylate cyclase activity;GO:0007199 G protein-coupled receptor signaling pathway coupled to cGMP nucleotide second messenger
Slc36a2	246049	8.40652	2.47865	0.6138	4.03819	5.38642e-05	0.000852196	Slc36a2	solute carrier family 36 (proton/amino acid symporter), member 2	GO:0032973 amino acid export across plasma membrane;GO:1900925 positive regulation of glycine import across plasma membrane;GO:1900923 regulation of glycine import across plasma membrane
Kcnt2	240776	62.1589	2.47831	0.502844	4.92859	8.28272e-07	1.85525e-05	Kcnt2	potassium channel, subfamily T, member 2	GO:0097623 potassium ion export across plasma membrane;GO:0140115 export across plasma membrane;GO:0071805 potassium ion transmembrane transport
Ighg2b	16016	13.259	2.47794	0.626213	3.95702	7.5891e-05	0.00115861	Ighg2b	immunoglobulin heavy constant gamma 2B	GO:0001812 positive regulation of type I hypersensitivity;GO:0001796 regulation of type IIa hypersensitivity;GO:0001798 positive regulation of type IIa hypersensitivity
Atp6v0d2	242341	499.431	2.47651	0.326374	7.58794	3.25027e-14	1.66167e-12	Atp6v0d2	ATPase, H+ transporting, lysosomal V0 subunit D2	GO:0007035 vacuolar acidification;GO:0051452 intracellular pH reduction;GO:1902600 proton transmembrane transport
Gzmk	14945	21.322	2.47624	0.613722	4.03478	5.46525e-05	0.000861044	Gzmk	granzyme K	GO:0006508 proteolysis;GO:0019538 protein metabolic process;GO:1901564 organonitrogen compound metabolic process
Slamf9	98365	283.603	2.47427	0.488261	5.06751	4.03049e-07	9.48288e-06	Slamf9	SLAM family member 9	GO:0002371 dendritic cell cytokine production;GO:0002373 plasmacytoid dendritic cell cytokine production;GO:0002410 plasmacytoid dendritic cell chemotaxis
Gsdmd	69146	886.31	2.46936	0.174912	14.1177	2.95399e-45	1.00776e-42	Gsdmd	gasdermin D	GO:0035915 pore formation in membrane of another organism;GO:0032741 positive regulation of interleukin-18 production;GO:0032661 regulation of interleukin-18 production
Gpr132	56696	71.4303	2.46795	0.422032	5.84778	4.98181e-09	1.53167e-07	Gpr132	G protein-coupled receptor 132	GO:0010972 negative regulation of G2/M transition of mitotic cell cycle;GO:1902750 negative regulation of cell cycle G2/M phase transition;GO:0000082 G1/S transition of mitotic cell cycle
Sirpb1c	100038947	40.8615	2.46792	0.45384	5.43786	5.39249e-08	1.44071e-06	Sirpb1c	signal-regulatory protein beta 1C	GO:0050766 positive regulation of phagocytosis;GO:0050764 regulation of phagocytosis;GO:0050870 positive regulation of T cell activation
Slc7a10	53896	6.4611	2.465	0.62623	3.93625	8.27654e-05	0.00125492	Slc7a10	solute carrier family 7 (cationic amino acid transporter, y+ system), member 10	GO:0042941 D-alanine transport;GO:0042942 D-serine transport;GO:0032329 serine transport
Cd101	630146	9.05847	2.46464	0.606589	4.06311	4.84235e-05	0.000775301	Cd101	CD101 antigen	GO:0002763 positive regulation of myeloid leukocyte differentiation;GO:0045639 positive regulation of myeloid cell differentiation;GO:0002761 regulation of myeloid leukocyte differentiation
Ccr2	12772	453.436	2.46206	0.404615	6.08493	1.16542e-09	3.87165e-08	Ccr2	chemokine (C-C motif) receptor 2	GO:0035705 T-helper 17 cell chemotaxis;GO:0043310 negative regulation of eosinophil degranulation;GO:2000464 positive regulation of astrocyte chemotaxis
Pak1	18479	185.187	2.46172	0.418914	5.87642	4.19242e-09	1.30709e-07	Pak1	p21 (RAC1) activated kinase 1	GO:0061534 gamma-aminobutyric acid secretion, neurotransmission;GO:0061535 glutamate secretion, neurotransmission;GO:0099552 trans-synaptic signaling by lipid, modulating synaptic transmission
Comp	12845	33.3253	2.46059	0.575798	4.27335	1.92557e-05	0.000341254	Comp	cartilage oligomeric matrix protein	GO:1990079 cartilage homeostasis;GO:0035989 tendon development;GO:1902732 positive regulation of chondrocyte proliferation
Clec4n	56620	380.234	2.4598	0.278979	8.81715	1.17409e-18	9.01661e-17	Clec4n	C-type lectin domain family 4, member n	GO:0001879 detection of yeast;GO:0016046 detection of fungus;GO:0002223 stimulatory C-type lectin receptor signaling pathway
Tm4sf19	277203	31.5225	2.45761	0.466951	5.26311	1.41637e-07	3.56908e-06	Tm4sf19	transmembrane 4 L six family member 19	GO:0008150 biological_process
Cfp	18636	1739.31	2.45267	0.325599	7.53279	4.96681e-14	2.53193e-12	Cfp	complement factor properdin	GO:0006957 complement activation, alternative pathway;GO:1903028 positive regulation of opsonization;GO:1903027 regulation of opsonization
3300005D01Rik	78512	17.0774	2.45088	0.559718	4.37877	1.19351e-05	0.000219635	3300005D01Rik	RIKEN cDNA 3300005D01 gene	GO:0009611 response to wounding;GO:0006950 response to stress;GO:0050896 response to stimulus
Lyl1	17095	87.5254	2.44244	0.506474	4.82243	1.41817e-06	3.0495e-05	Lyl1	lymphoblastomic leukemia 1	GO:0001955 blood vessel maturation;GO:0060216 definitive hemopoiesis;GO:0030183 B cell differentiation
Trbv12-2	100124674	22.1384	2.42837	0.625412	3.88284	0.000103243	0.00152248	Trbv12-2	T cell receptor beta, variable 12-2	GO:0007166 cell surface receptor signaling pathway;GO:0007165 signal transduction;GO:0023052 signaling
Ugt1a7c	394432	90.9205	2.42793	0.443821	5.47053	4.487e-08	1.20972e-06	Ugt1a7c	UDP glucuronosyltransferase 1 family, polypeptide A7C	GO:0006711 estrogen catabolic process;GO:0046226 coumarin catabolic process;GO:0046271 phenylpropanoid catabolic process
Klhdc7a	242721	15.4635	2.42514	0.594842	4.07694	4.56323e-05	0.00073459	Klhdc7a	kelch domain containing 7A
Tapbpl	213233	2002.78	2.42107	0.222554	10.8786	1.45812e-27	2.12025e-25	Tapbpl	TAP binding protein-like	GO:0002590 negative regulation of antigen processing and presentation of peptide antigen via MHC class I;GO:0002589 regulation of antigen processing and presentation of peptide antigen via MHC class I;GO:0002397 MHC class I protein complex assembly
Crlf2	57914	504.01	2.41943	0.291039	8.31307	9.32597e-17	6.06017e-15	Crlf2	cytokine receptor-like factor 2	GO:0035745 T-helper 2 cell cytokine production;GO:0035743 CD4-positive, alpha-beta T cell cytokine production;GO:0002369 T cell cytokine production
Prxl2b	66469	166.125	2.41396	0.433188	5.57255	2.51037e-08	7.05767e-07	Prxl2b	peroxiredoxin like 2B	GO:0001516 prostaglandin biosynthetic process;GO:0046457 prostanoid biosynthetic process;GO:0006636 unsaturated fatty acid biosynthetic process
Bst2	69550	19176.5	2.41265	0.300321	8.03358	9.4671e-16	5.56114e-14	Bst2	bone marrow stromal cell antigen 2	GO:0002736 regulation of plasmacytoid dendritic cell cytokine production;GO:0002737 negative regulation of plasmacytoid dendritic cell cytokine production;GO:0002731 negative regulation of dendritic cell cytokine production
Kcnj13	100040591	12912.2	2.41144	0.489709	4.92422	8.46962e-07	1.88758e-05	Kcnj13	potassium inwardly-rectifying channel, subfamily J, member 13	GO:0043267 negative regulation of potassium ion transport;GO:1990573 potassium ion import across plasma membrane;GO:0098659 inorganic cation import across plasma membrane
Irag2	16970	207.81	2.40876	0.391891	6.1465	7.92131e-10	2.68688e-08	Irag2	inositol 1,4,5-triphosphate receptor associated 2	GO:0006997 nucleus organization;GO:0007338 single fertilization;GO:0009566 fertilization
Ptpn5	19259	11.5314	2.4	0.613351	3.91294	9.11808e-05	0.0013708	Ptpn5	protein tyrosine phosphatase, non-receptor type 5	GO:2001025 positive regulation of response to drug;GO:2001023 regulation of response to drug;GO:0035902 response to immobilization stress
Lilrb4a	14728	607.575	2.39847	0.298039	8.0475	8.4503e-16	4.99695e-14	Lilrb4a	leukocyte immunoglobulin-like receptor, subfamily B, member 4A	GO:0035739 CD4-positive, alpha-beta T cell proliferation;GO:0035740 CD8-positive, alpha-beta T cell proliferation;GO:1900099 negative regulation of plasma cell differentiation
Dock2	94176	669.896	2.39737	0.440343	5.44432	5.20039e-08	1.39148e-06	Dock2	dedicator of cyto-kinesis 2	GO:0001766 membrane raft polarization;GO:0031580 membrane raft distribution;GO:0002277 myeloid dendritic cell activation involved in immune response
Vsir	74048	887.944	2.39719	0.23069	10.3914	2.71374e-25	3.18819e-23	Vsir	V-set immunoregulatory receptor	GO:2000565 negative regulation of CD8-positive, alpha-beta T cell proliferation;GO:0120158 positive regulation of collagen catabolic process;GO:0010710 regulation of collagen catabolic process
Msr1	20288	866.442	2.39435	0.210102	11.3961	4.37221e-30	7.11587e-28	Msr1	macrophage scavenger receptor 1	GO:0010886 positive regulation of cholesterol storage;GO:0010744 positive regulation of macrophage derived foam cell differentiation;GO:0042953 lipoprotein transport
Ccl8	20307	2103.8	2.39404	0.6249	3.83107	0.000127587	0.0018522	Ccl8	chemokine (C-C motif) ligand 8	GO:0044828 negative regulation by host of viral genome replication;GO:0044793 negative regulation by host of viral process;GO:0048245 eosinophil chemotaxis
Ifitm3	66141	20566	2.38927	0.332915	7.17682	7.13522e-13	3.23731e-11	Ifitm3	interferon induced transmembrane protein 3	GO:0060337 type I interferon signaling pathway;GO:0071357 cellular response to type I interferon;GO:0046597 negative regulation of viral entry into host cell
Npy	109648	15.7218	2.38887	0.54923	4.34948	1.3646e-05	0.000248798	Npy	neuropeptide Y	GO:0032903 regulation of nerve growth factor production;GO:0032899 regulation of neurotrophin production;GO:0032097 positive regulation of response to food
Lat	16797	123.892	2.3882	0.326467	7.31527	2.56855e-13	1.24498e-11	Lat	linker for activation of T cells	GO:0006968 cellular defense response;GO:0002279 mast cell activation involved in immune response;GO:0043303 mast cell degranulation
Ccl9	20308	1111	2.38684	0.223869	10.6618	1.53603e-26	2.01845e-24	Ccl9	chemokine (C-C motif) ligand 9	GO:0045662 negative regulation of myoblast differentiation;GO:0002548 monocyte chemotaxis;GO:0048247 lymphocyte chemotaxis
Stat1	20846	25608.2	2.38548	0.258908	9.21364	3.15251e-20	2.72808e-18	Stat1	signal transducer and activator of transcription 1	GO:0034240 negative regulation of macrophage fusion;GO:0046725 negative regulation by virus of viral protein levels in host cell;GO:0070106 interleukin-27-mediated signaling pathway
D730005E14Rik	109361	12.726	2.38481	0.580941	4.10508	4.04178e-05	0.000658413	D730005E14Rik	RIKEN cDNA D730005E14 gene	GO:0008150 biological_process
Il12b	16160	13.5613	2.38424	0.558695	4.26752	1.9766e-05	0.000348905	Il12b	interleukin 12b	GO:0010536 positive regulation of activation of Janus kinase activity;GO:0035744 T-helper 1 cell cytokine production;GO:0010533 regulation of activation of Janus kinase activity
Mir100hg	100042464	63.0969	2.38412	0.520233	4.58279	4.5882e-06	9.07409e-05	Mir100hg	Mir100 Mirlet7a-2 Mir125b-1 cluster host gene	GO:0008150 biological_process
4930512H18Rik	75111	21.3778	2.38332	0.61801	3.85644	0.00011505	0.00168677	4930512H18Rik	RIKEN cDNA 4930512H18 gene	GO:0008150 biological_process
Prtn3	19152	12.4617	2.38295	0.594648	4.00733	6.14096e-05	0.000956856	Prtn3	proteinase 3	GO:0097029 mature conventional dendritic cell differentiation;GO:0072672 neutrophil extravasation;GO:0045217 cell-cell junction maintenance
Slc17a6	140919	10.6919	2.38063	0.622924	3.8217	0.000132535	0.00191701	Slc17a6	solute carrier family 17 (sodium-dependent inorganic phosphate cotransporter), member 6	GO:1990384 hyaloid vascular plexus regression;GO:0098700 neurotransmitter loading into synaptic vesicle;GO:0060033 anatomical structure regression
Ccr7	12775	80.566	2.37085	0.337706	7.02046	2.21145e-12	9.5221e-11	Ccr7	chemokine (C-C motif) receptor 7	GO:2000526 positive regulation of glycoprotein biosynthetic process involved in immunological synapse formation;GO:0002518 lymphocyte chemotaxis across high endothelial venule;GO:0002649 regulation of tolerance induction to self antigen
Maob	109731	6.04493	2.36802	0.621864	3.80793	0.000140133	0.00200966	Maob	monoamine oxidase B	GO:0014063 negative regulation of serotonin secretion;GO:0045915 positive regulation of catecholamine metabolic process;GO:0045964 positive regulation of dopamine metabolic process
A430093F15Rik	403202	9.8157	2.36761	0.620247	3.8172	0.000134975	0.00194671	A430093F15Rik	RIKEN cDNA A430093F15 gene	GO:0008150 biological_process
Csf3r	12986	168.593	2.36658	0.408139	5.79848	6.69206e-09	2.02589e-07	Csf3r	colony stimulating factor 3 receptor (granulocyte)	GO:0030593 neutrophil chemotaxis;GO:0071621 granulocyte chemotaxis;GO:1990266 neutrophil migration
Dhx58	80861	2630.69	2.36616	0.217979	10.855	1.88836e-27	2.72354e-25	Dhx58	DEXH (Asp-Glu-X-His) box polypeptide 58	GO:1900245 positive regulation of MDA-5 signaling pathway;GO:0039534 negative regulation of MDA-5 signaling pathway;GO:0039533 regulation of MDA-5 signaling pathway
Gvin2	100042856	14.6577	2.36077	0.610921	3.86428	0.000111417	0.00163756	Gvin2	GTPase, very large interferon inducible, family member 2	GO:0008150 biological_process
Arg1	11846	1929.28	2.35698	0.265861	8.86545	7.61932e-19	5.92303e-17	Arg1	arginase, liver	GO:0019547 arginine catabolic process to ornithine;GO:1905541 regulation of L-arginine import across plasma membrane;GO:0070953 regulation of neutrophil mediated killing of fungus
Slc16a10	72472	129.807	2.35294	0.33433	7.03778	1.95331e-12	8.51392e-11	Slc16a10	solute carrier family 16 (monocarboxylic acid transporters), member 10	GO:0070460 thyroid-stimulating hormone secretion;GO:0070327 thyroid hormone transport;GO:0006590 thyroid hormone generation
Flt3l	14256	196.134	2.35136	0.30741	7.64893	2.02658e-14	1.0574e-12	Flt3l	FMS-like tyrosine kinase 3 ligand	GO:0090290 positive regulation of osteoclast proliferation;GO:0090289 regulation of osteoclast proliferation;GO:0071865 regulation of apoptotic process in bone marrow cell
Pla2g4c	232889	148.127	2.34638	0.411025	5.70861	1.13903e-08	3.3289e-07	Pla2g4c	phospholipase A2, group IVC (cytosolic, calcium-independent)	GO:0006663 platelet activating factor biosynthetic process;GO:0036152 phosphatidylethanolamine acyl-chain remodeling;GO:0046469 platelet activating factor metabolic process
Ltf	17002	19.6422	2.34506	0.617791	3.79587	0.000147125	0.00210484	Ltf	lactotransferrin	GO:1900190 regulation of single-species biofilm formation;GO:1900191 negative regulation of single-species biofilm formation;GO:1900228 regulation of single-species biofilm formation in or on host organism
Fermt3	108101	1222.85	2.34277	0.24073	9.73196	2.20303e-22	2.17121e-20	Fermt3	fermitin family member 3	GO:0033622 integrin activation;GO:0033632 regulation of cell-cell adhesion mediated by integrin;GO:0070527 platelet aggregation
Mx1	17857	292.277	2.34252	0.422298	5.54707	2.90498e-08	8.10058e-07	Mx1	MX dynamin-like GTPase 1	GO:0051607 defense response to virus;GO:0140546 defense response to symbiont;GO:0009615 response to virus
Ebi3	50498	51.5335	2.34124	0.440776	5.31162	1.08653e-07	2.79332e-06	Ebi3	Epstein-Barr virus induced gene 3	GO:0033210 leptin-mediated signaling pathway;GO:0044320 cellular response to leptin stimulus;GO:0044321 response to leptin
Them6	223626	23.45	2.34111	0.464591	5.03907	4.67791e-07	1.08621e-05	Them6	thioesterase superfamily member 6	GO:0008150 biological_process
Ctla4	12477	40.0884	2.34085	0.598397	3.91187	9.1585e-05	0.00137562	Ctla4	cytotoxic T-lymphocyte-associated protein 4	GO:0045590 negative regulation of regulatory T cell differentiation;GO:0030889 negative regulation of B cell proliferation;GO:0050869 negative regulation of B cell activation
Prss30	30943	5.67031	2.34066	0.626367	3.73688	0.000186314	0.00259216	Prss30	protease, serine 30	GO:0006814 sodium ion transport;GO:0030001 metal ion transport;GO:0006812 cation transport
Ccl11	20292	102.347	2.33728	0.509844	4.5843	4.55516e-06	9.02888e-05	Ccl11	chemokine (C-C motif) ligand 11	GO:0002551 mast cell chemotaxis;GO:0097531 mast cell migration;GO:0060763 mammary duct terminal end bud growth
Ifitm1	68713	113.045	2.33628	0.494868	4.72102	2.34664e-06	4.90334e-05	Ifitm1	interferon induced transmembrane protein 1	GO:0060337 type I interferon signaling pathway;GO:0071357 cellular response to type I interferon;GO:0046597 negative regulation of viral entry into host cell
Gvin3	434223	107.373	2.33464	0.555059	4.20611	2.59805e-05	0.000447471	Gvin3	GTPase, very large interferon inducible, family member 3	GO:0008150 biological_process
Pik3r5	320207	282.359	2.33358	0.328076	7.11293	1.13605e-12	5.10214e-11	Pik3r5	phosphoinositide-3-kinase regulatory subunit 5	GO:0043551 regulation of phosphatidylinositol 3-kinase activity;GO:0043550 regulation of lipid kinase activity;GO:0043406 positive regulation of MAP kinase activity
Fes	14159	522.784	2.33263	0.228758	10.1969	2.04635e-24	2.2548e-22	Fes	feline sarcoma oncogene	GO:0071305 cellular response to vitamin D;GO:0033280 response to vitamin D;GO:0045657 positive regulation of monocyte differentiation
Slc9a4	110895	10.3102	2.32832	0.622481	3.74039	0.000183739	0.00256252	Slc9a4	solute carrier family 9 (sodium/hydrogen exchanger), member 4	GO:0001696 gastric acid secretion;GO:0098719 sodium ion import across plasma membrane;GO:0046717 acid secretion
Glipr1	73690	96.5105	2.32769	0.408142	5.70313	1.17629e-08	3.43214e-07	Glipr1	GLI pathogenesis-related 1 (glioma)
Flrt2	399558	111.334	2.32734	0.437388	5.32101	1.03193e-07	2.67247e-06	Flrt2	fibronectin leucine rich transmembrane protein 2	GO:0061343 cell adhesion involved in heart morphogenesis;GO:0071711 basement membrane organization;GO:0008543 fibroblast growth factor receptor signaling pathway
Clec4d	17474	302.613	2.32724	0.386053	6.02827	1.65721e-09	5.44425e-08	Clec4d	C-type lectin domain family 4, member d	GO:0030887 positive regulation of myeloid dendritic cell activation;GO:0030885 regulation of myeloid dendritic cell activation;GO:0038094 Fc-gamma receptor signaling pathway
Tlr13	279572	572.05	2.32547	0.3664	6.34681	2.19826e-10	7.79941e-09	Tlr13	toll-like receptor 13	GO:0034178 toll-like receptor 13 signaling pathway;GO:0002755 MyD88-dependent toll-like receptor signaling pathway;GO:0002224 toll-like receptor signaling pathway
Ltb	16994	92.4326	2.32233	0.554851	4.18549	2.8455e-05	0.000481672	Ltb	lymphotoxin B	GO:0048535 lymph node development;GO:0032735 positive regulation of interleukin-12 production;GO:0032655 regulation of interleukin-12 production
Milr1	380732	123.505	2.31818	0.378588	6.12321	9.17088e-10	3.08712e-08	Milr1	mast cell immunoglobulin like receptor 1	GO:0033004 negative regulation of mast cell activation;GO:0002279 mast cell activation involved in immune response;GO:0043303 mast cell degranulation
Gpr141	353346	71.5735	2.31663	0.521451	4.44266	8.88539e-06	0.000166801	Gpr141	G protein-coupled receptor 141	GO:0007165 signal transduction;GO:0023052 signaling;GO:0007154 cell communication
Bdnf	12064	12.4765	2.31425	0.593992	3.89609	9.77575e-05	0.00145733	Bdnf	brain derived neurotrophic factor	GO:0099082 retrograde trans-synaptic signaling by neuropeptide;GO:0099083 retrograde trans-synaptic signaling by neuropeptide, modulating synaptic transmission;GO:0061193 taste bud development
Ly6c1	17067	279.857	2.31306	0.323832	7.14278	9.14631e-13	4.13917e-11	Ly6c1	lymphocyte antigen 6 complex, locus C1	GO:0095500 acetylcholine receptor signaling pathway;GO:1905145 cellular response to acetylcholine;GO:1905144 response to acetylcholine
Cd300ld	217305	158.192	2.31274	0.364475	6.34542	2.21818e-10	7.85441e-09	Cd300ld	CD300 molecule like family member d	GO:0032675 regulation of interleukin-6 production;GO:0032680 regulation of tumor necrosis factor production;GO:1903555 regulation of tumor necrosis factor superfamily cytokine production
Lncenc1	100039691	172.659	2.30765	0.249675	9.24261	2.40557e-20	2.1022e-18	Lncenc1	long non-coding RNA, embryonic stem cells expressed 1	GO:0010468 regulation of gene expression;GO:0060255 regulation of macromolecule metabolic process;GO:0019222 regulation of metabolic process
Chl1	12661	40.2379	2.30751	0.518449	4.4508	8.55515e-06	0.000161628	Chl1	cell adhesion molecule L1-like	GO:0035640 exploration behavior;GO:0008344 adult locomotory behavior;GO:0001764 neuron migration
Efemp1	216616	69.3411	2.30663	0.578783	3.98531	6.7391e-05	0.0010423	Efemp1	epidermal growth factor-containing fibulin-like extracellular matrix protein 1	GO:1903975 regulation of glial cell migration;GO:0032331 negative regulation of chondrocyte differentiation;GO:0061037 negative regulation of cartilage development
Apoc2	11813	38.6345	2.30145	0.549276	4.18997	2.7899e-05	0.00047407	Apoc2	apolipoprotein C2	GO:0060697 positive regulation of phospholipid catabolic process;GO:0010915 regulation of very-low-density lipoprotein particle clearance;GO:0010916 negative regulation of very-low-density lipoprotein particle clearance
Klk1	16612	8.86217	2.29765	0.62368	3.68402	0.000229581	0.00310898	Klk1	kallikrein 1	GO:0031638 zymogen activation;GO:0003073 regulation of systemic arterial blood pressure;GO:0016485 protein processing
Cd300e	217306	19.6407	2.29363	0.596091	3.84778	0.000119191	0.00174029	Cd300e	CD300E molecule	GO:0002376 immune system process;GO:0008150 biological_process
Ppl	19041	15.4518	2.29213	0.624431	3.67075	0.000241842	0.00324287	Ppl	periplakin	GO:0031424 keratinization;GO:0045104 intermediate filament cytoskeleton organization;GO:0045103 intermediate filament-based process
Cyp2e1	13106	8.86016	2.28992	0.612818	3.7367	0.000186448	0.00259216	Cyp2e1	cytochrome P450, family 2, subfamily e, polypeptide 1	GO:0002933 lipid hydroxylation;GO:0018960 4-nitrophenol metabolic process;GO:0016098 monoterpenoid metabolic process
Htr7	15566	13.9217	2.2886	0.60808	3.76366	0.000167448	0.00235382	Htr7	5-hydroxytryptamine (serotonin) receptor 7	GO:0042310 vasoconstriction;GO:0007187 G protein-coupled receptor signaling pathway, coupled to cyclic nucleotide second messenger;GO:0006939 smooth muscle contraction
C3	12266	941.403	2.27968	0.416415	5.47453	4.38669e-08	1.18447e-06	C3	complement component 3	GO:0044532 modulation of apoptotic process in another organism;GO:0044533 positive regulation of apoptotic process in another organism;GO:0097278 complement-dependent cytotoxicity
Slc5a1	20537	55.951	2.27965	0.465485	4.89737	9.71282e-07	2.14044e-05	Slc5a1	solute carrier family 5 (sodium/glucose cotransporter), member 1	GO:0000017 alpha-glucoside transport;GO:0042946 glucoside transport;GO:0035377 transepithelial water transport
Kcna3	16491	5.59811	2.27875	0.626169	3.6392	0.000273487	0.00357528	Kcna3	potassium voltage-gated channel, shaker-related subfamily, member 3	GO:0071805 potassium ion transmembrane transport;GO:0006813 potassium ion transport;GO:0051260 protein homooligomerization
Ubash3a	328795	22.3729	2.27454	0.618822	3.6756	0.000237293	0.00319633	Ubash3a	ubiquitin associated and SH3 domain containing, A	GO:0050860 negative regulation of T cell receptor signaling pathway;GO:0050858 negative regulation of antigen receptor-mediated signaling pathway;GO:0050856 regulation of T cell receptor signaling pathway
Nfix	18032	460.393	2.27176	0.248691	9.13485	6.5495e-20	5.48058e-18	Nfix	nuclear factor I/X	GO:0021684 cerebellar granular layer formation;GO:0021707 cerebellar granule cell differentiation;GO:0021683 cerebellar granular layer morphogenesis
Siglece	83382	40.2521	2.27083	0.51426	4.41573	1.0067e-05	0.000187987	Siglece	sialic acid binding Ig-like lectin E	GO:0060101 negative regulation of phagocytosis, engulfment;GO:1905154 negative regulation of membrane invagination;GO:0060099 regulation of phagocytosis, engulfment
Ptpn18	19253	1811.25	2.26539	0.367159	6.17004	6.8271e-10	2.32017e-08	Ptpn18	protein tyrosine phosphatase, non-receptor type 18	GO:0035335 peptidyl-tyrosine dephosphorylation;GO:0001825 blastocyst formation;GO:0001824 blastocyst development
Evi2b	216984	255.744	2.26101	0.412275	5.48423	4.15274e-08	1.12645e-06	Evi2b	ecotropic viral integration site 2b	GO:0045660 positive regulation of neutrophil differentiation;GO:0045658 regulation of neutrophil differentiation;GO:0030854 positive regulation of granulocyte differentiation
Clec4e	56619	99.2249	2.25793	0.37597	6.00561	1.9061e-09	6.23143e-08	Clec4e	C-type lectin domain family 4, member e	GO:0038094 Fc-gamma receptor signaling pathway;GO:0038093 Fc receptor signaling pathway;GO:0061760 antifungal innate immune response
Plcl2	224860	170.679	2.25518	0.282582	7.98062	1.45595e-15	8.27838e-14	Plcl2	phospholipase C-like 2	GO:0002337 B-1a B cell differentiation;GO:0002322 B cell proliferation involved in immune response;GO:0050859 negative regulation of B cell receptor signaling pathway
Inpp5j	170835	47.2951	2.25205	0.391289	5.75548	8.63965e-09	2.55446e-07	Inpp5j	inositol polyphosphate 5-phosphatase J	GO:0031115 negative regulation of microtubule polymerization;GO:0046855 inositol phosphate dephosphorylation;GO:0046838 phosphorylated carbohydrate dephosphorylation
Rasgef1b	320292	189.644	2.25183	0.302657	7.44022	1.00516e-13	5.02295e-12	Rasgef1b	RasGEF domain family, member 1B	GO:0007265 Ras protein signal transduction;GO:0007264 small GTPase mediated signal transduction;GO:0043547 positive regulation of GTPase activity
Gm8815	667792	77.1337	2.25021	0.30876	7.28789	3.1484e-13	1.50546e-11	Gm8815	predicted gene 8815
Epcam	17075	38.8454	2.24966	0.550791	4.08441	4.41885e-05	0.000714589	Epcam	epithelial cell adhesion molecule	GO:2000048 negative regulation of cell-cell adhesion mediated by cadherin;GO:2000047 regulation of cell-cell adhesion mediated by cadherin;GO:0023019 signal transduction involved in regulation of gene expression
Ptgr1	67103	224.689	2.24809	0.376907	5.96458	2.45263e-09	7.91084e-08	Ptgr1	prostaglandin reductase 1	GO:0006692 prostanoid metabolic process;GO:0006693 prostaglandin metabolic process;GO:0033559 unsaturated fatty acid metabolic process
Nckap1l	105855	1388.15	2.24665	0.385626	5.82598	5.67776e-09	1.73661e-07	Nckap1l	NCK associated protein 1 like	GO:0043317 regulation of cytotoxic T cell degranulation;GO:0043318 negative regulation of cytotoxic T cell degranulation;GO:0070358 actin polymerization-dependent cell motility
Rassf4	213391	562.019	2.24537	0.363403	6.17874	6.46169e-10	2.20443e-08	Rassf4	Ras association (RalGDS/AF-6) domain family member 4	GO:0007049 cell cycle;GO:0007165 signal transduction;GO:0023052 signaling
Clec5a	23845	59.4326	2.24202	0.405427	5.53003	3.20177e-08	8.83351e-07	Clec5a	C-type lectin domain family 5, member a	GO:0002076 osteoblast development;GO:0033033 negative regulation of myeloid cell apoptotic process;GO:0033032 regulation of myeloid cell apoptotic process
Nxpe5	381680	175.56	2.24094	0.345647	6.4833	8.9736e-11	3.33735e-09	Nxpe5	neurexophilin and PC-esterase domain family, member 5	GO:0008150 biological_process
H2ac11	319167	17.5568	2.23997	0.559914	4.00055	6.31952e-05	0.000981684	H2ac11	H2A clustered histone 11
Phf11	628693	9.77037	2.23648	0.619357	3.61097	0.000305059	0.00392724	Phf11	PHD finger protein 11
Slamf6	30925	12.4385	2.23626	0.610497	3.66301	0.000249264	0.00332228	Slamf6	SLAM family member 6	GO:0001787 natural killer cell proliferation;GO:0072540 T-helper 17 cell lineage commitment;GO:0072539 T-helper 17 cell differentiation
Ccl24	56221	20.5318	2.23588	0.592602	3.77299	0.000161303	0.00227647	Ccl24	chemokine (C-C motif) ligand 24	GO:2000418 positive regulation of eosinophil migration;GO:2000416 regulation of eosinophil migration;GO:0048245 eosinophil chemotaxis
Mcub	66815	214.438	2.23399	0.278979	8.00775	1.16825e-15	6.79499e-14	Mcub	mitochondrial calcium uniporter dominant negative beta subunit	GO:0036444 calcium import into the mitochondrion;GO:0006851 mitochondrial calcium ion transmembrane transport;GO:0051560 mitochondrial calcium ion homeostasis
Cmklr1	14747	247.282	2.23132	0.420103	5.31137	1.08804e-07	2.79332e-06	Cmklr1	chemokine-like receptor 1	GO:0002430 complement receptor mediated signaling pathway;GO:0032695 negative regulation of interleukin-12 production;GO:0010759 positive regulation of macrophage chemotaxis
Nod2	257632	60.7291	2.23075	0.425189	5.24649	1.55026e-07	3.8844e-06	Nod2	nucleotide-binding oligomerization domain containing 2	GO:0002805 regulation of antimicrobial peptide biosynthetic process;GO:0002807 positive regulation of antimicrobial peptide biosynthetic process;GO:0002808 regulation of antibacterial peptide biosynthetic process
Cd68	12514	3662.09	2.22962	0.192609	11.5759	5.4601e-31	9.31367e-29	Cd68	CD68 antigen	GO:0002605 negative regulation of dendritic cell antigen processing and presentation;GO:0002578 negative regulation of antigen processing and presentation;GO:0035425 autocrine signaling
Clec9a	232414	53.5078	2.22848	0.405001	5.50242	3.74624e-08	1.02401e-06	Clec9a	C-type lectin domain family 9, member a	GO:0006898 receptor-mediated endocytosis;GO:0001819 positive regulation of cytokine production;GO:0006897 endocytosis
Ccl2	20296	1355.96	2.22743	0.304446	7.31636	2.54794e-13	1.23837e-11	Ccl2	chemokine (C-C motif) ligand 2	GO:2000502 negative regulation of natural killer cell chemotaxis;GO:0090264 regulation of immune complex clearance by monocytes and macrophages;GO:0090265 positive regulation of immune complex clearance by monocytes and macrophages
Dpyd	99586	157.509	2.22557	0.444066	5.01181	5.39203e-07	1.24876e-05	Dpyd	dihydropyrimidine dehydrogenase	GO:0006214 thymidine catabolic process;GO:0046127 pyrimidine deoxyribonucleoside catabolic process;GO:0006212 uracil catabolic process
P2ry13	74191	72.6215	2.22501	0.461112	4.82531	1.39783e-06	3.01306e-05	P2ry13	purinergic receptor P2Y, G-protein coupled 13	GO:0007194 negative regulation of adenylate cyclase activity;GO:0031280 negative regulation of cyclase activity;GO:0051350 negative regulation of lyase activity
Tnfsf15	326623	13.4694	2.22371	0.616079	3.60946	0.000306837	0.00394728	Tnfsf15	tumor necrosis factor (ligand) superfamily, member 15	GO:0007250 activation of NF-kappaB-inducing kinase activity;GO:0038061 NIK/NF-kappaB signaling;GO:0006919 activation of cysteine-type endopeptidase activity involved in apoptotic process
H2-T22	15039	9343.92	2.22197	0.144908	15.3337	4.5531e-53	2.30777e-50	H2-T22	histocompatibility 2, T region locus 22	GO:0002486 antigen processing and presentation of endogenous peptide antigen via MHC class I via ER pathway, TAP-independent;GO:0002476 antigen processing and presentation of endogenous peptide antigen via MHC class Ib;GO:0002484 antigen processing and presentation of endogenous peptide antigen via MHC class I via ER pathway
Gfi1	14581	31.3406	2.2217	0.480247	4.62617	3.72494e-06	7.52624e-05	Gfi1	growth factor independent 1 transcription repressor	GO:0010956 negative regulation of calcidiol 1-monooxygenase activity;GO:0070105 positive regulation of interleukin-6-mediated signaling pathway;GO:0042660 positive regulation of cell fate specification
Lat2	56743	622.465	2.22104	0.256128	8.6716	4.26105e-18	3.13656e-16	Lat2	linker for activation of T cells family, member 2	GO:0002279 mast cell activation involved in immune response;GO:0043303 mast cell degranulation;GO:0002448 mast cell mediated immunity
Omg	18377	318.307	2.21906	0.312018	7.11198	1.1439e-12	5.11154e-11	Omg	oligodendrocyte myelin glycoprotein	GO:0048683 regulation of collateral sprouting of intact axon in response to injury;GO:0048670 regulation of collateral sprouting;GO:0031102 neuron projection regeneration
Rspo3	72780	21.8117	2.21898	0.530652	4.18161	2.89452e-05	0.000489037	Rspo3	R-spondin 3	GO:2000052 positive regulation of non-canonical Wnt signaling pathway;GO:0060670 branching involved in labyrinthine layer morphogenesis;GO:2000050 regulation of non-canonical Wnt signaling pathway
C5ar1	12273	366.026	2.21625	0.255929	8.65962	4.7335e-18	3.45565e-16	C5ar1	complement component 5a receptor 1	GO:0021534 cell proliferation in hindbrain;GO:1902947 regulation of tau-protein kinase activity;GO:0002430 complement receptor mediated signaling pathway
Amy1	11722	11.4239	2.21624	0.617452	3.58933	0.000331525	0.00423722	Amy1	amylase 1, salivary	GO:0005975 carbohydrate metabolic process;GO:0009617 response to bacterium;GO:0051707 response to other organism
Cd8a	12525	260.558	2.2148	0.626121	3.53734	0.000404182	0.00502819	Cd8a	CD8 antigen, alpha chain	GO:0045065 cytotoxic T cell differentiation;GO:0002456 T cell mediated immunity;GO:0050850 positive regulation of calcium-mediated signaling
Atp2c2	69047	17.0925	2.2101	0.557253	3.96606	7.30701e-05	0.00112231	Atp2c2	ATPase, Ca++ transporting, type 2C, member 2	GO:0006828 manganese ion transport;GO:0090280 positive regulation of calcium ion import;GO:0090279 regulation of calcium ion import
Zc3h12d	237256	61.7261	2.20811	0.398084	5.54684	2.90872e-08	8.10058e-07	Zc3h12d	zinc finger CCCH type containing 12D	GO:0061158 3'-UTR-mediated mRNA destabilization;GO:0090502 RNA phosphodiester bond hydrolysis, endonucleolytic;GO:0090501 RNA phosphodiester bond hydrolysis
Tnfsf11	21943	4.81672	2.20489	0.6259	3.52274	0.000427109	0.00528007	Tnfsf11	tumor necrosis factor (ligand) superfamily, member 11	GO:0071812 positive regulation of fever generation by positive regulation of prostaglandin secretion;GO:0071848 positive regulation of ERK1 and ERK2 cascade via TNFSF11-mediated signaling;GO:1904616 regulation of actin binding
H2-Q10	15007	37.5239	2.19749	0.514835	4.26833	1.96941e-05	0.000347982	H2-Q10	histocompatibility 2, Q region locus 10	GO:0002486 antigen processing and presentation of endogenous peptide antigen via MHC class I via ER pathway, TAP-independent;GO:0002476 antigen processing and presentation of endogenous peptide antigen via MHC class Ib;GO:0002484 antigen processing and presentation of endogenous peptide antigen via MHC class I via ER pathway
Ighm	16019	344.394	2.19584	0.316173	6.94506	3.78311e-12	1.56805e-10	Ighm	immunoglobulin heavy constant mu	GO:0002343 peripheral B cell selection;GO:0002344 B cell affinity maturation;GO:0002339 B cell selection
E330020D12Rik	626058	6.38015	2.19071	0.621478	3.52501	0.000423474	0.00524611	E330020D12Rik	Riken cDNA E330020D12 gene	GO:0008150 biological_process
Adgrg6	215798	30.1939	2.18962	0.514666	4.25445	2.09565e-05	0.000367724	Adgrg6	adhesion G protein-coupled receptor G6	GO:0060347 heart trabecula formation;GO:0019933 cAMP-mediated signaling;GO:0060343 trabecula formation
Igkc	16071	98.988	2.18849	0.394042	5.55394	2.79306e-08	7.81529e-07	Igkc	immunoglobulin kappa constant	GO:0030183 B cell differentiation;GO:0006910 phagocytosis, recognition;GO:0006958 complement activation, classical pathway
Il27ra	50931	52.7615	2.18796	0.42767	5.11602	3.12057e-07	7.45074e-06	Il27ra	interleukin 27 receptor, alpha	GO:2000408 negative regulation of T cell extravasation;GO:2000405 negative regulation of T cell migration;GO:2000407 regulation of T cell extravasation
Apol7a	75761	5.35509	2.18754	0.625511	3.49721	0.000470154	0.00572445	Apol7a	apolipoprotein L 7a
Nlrp3	216799	80.8544	2.18729	0.470804	4.64586	3.38668e-06	6.90572e-05	Nlrp3	NLR family, pyrin domain containing 3	GO:0032621 interleukin-18 production;GO:0044546 NLRP3 inflammasome complex assembly;GO:0140632 inflammasome complex assembly
Serpinb8	20725	564.143	2.18658	0.188631	11.5918	4.53512e-31	7.88755e-29	Serpinb8	serine (or cysteine) peptidase inhibitor, clade B, member 8	GO:0090136 epithelial cell-cell adhesion;GO:0010951 negative regulation of endopeptidase activity;GO:0010466 negative regulation of peptidase activity
Nfkbid	243910	24.2709	2.18515	0.466787	4.68125	2.8513e-06	5.88686e-05	Nfkbid	nuclear factor of kappa light polypeptide gene enhancer in B cells inhibitor, delta	GO:0070245 positive regulation of thymocyte apoptotic process;GO:2000321 positive regulation of T-helper 17 cell differentiation;GO:0033085 negative regulation of T cell differentiation in thymus
Acap1	216859	83.5426	2.18186	0.305708	7.13709	9.53308e-13	4.30323e-11	Acap1	ArfGAP with coiled-coil, ankyrin repeat and PH domains 1	GO:0016042 lipid catabolic process;GO:0006629 lipid metabolic process;GO:1901575 organic substance catabolic process
Scarf1	380713	2486.28	2.17791	0.200054	10.8866	1.33461e-27	1.97299e-25	Scarf1	scavenger receptor class F, member 1	GO:0048680 positive regulation of axon regeneration;GO:0016322 neuron remodeling;GO:0070572 positive regulation of neuron projection regeneration
Pilra	231805	119.603	2.17315	0.39986	5.43479	5.48624e-08	1.46355e-06	Pilra	paired immunoglobin-like type 2 receptor alpha	GO:0007165 signal transduction;GO:0023052 signaling;GO:0007154 cell communication
Il1b	16176	100.764	2.17287	0.414202	5.24593	1.55497e-07	3.89071e-06	Il1b	interleukin 1 beta	GO:1903597 negative regulation of gap junction assembly;GO:0035504 regulation of myosin light chain kinase activity;GO:0035505 positive regulation of myosin light chain kinase activity
Itgam	16409	1253.71	2.17214	0.389365	5.57868	2.42352e-08	6.82434e-07	Itgam	integrin alpha M	GO:0110090 positive regulation of hippocampal neuron apoptotic process;GO:2000361 regulation of prostaglandin-E synthase activity;GO:2000363 positive regulation of prostaglandin-E synthase activity
Mmp27	234911	52.9683	2.17012	0.482541	4.49728	6.88293e-06	0.000132146	Mmp27	matrix metallopeptidase 27	GO:0030574 collagen catabolic process;GO:0032963 collagen metabolic process;GO:0030198 extracellular matrix organization
Samsn1	67742	103.746	2.16801	0.267762	8.09675	5.64452e-16	3.3829e-14	Samsn1	SAM domain, SH3 domain and nuclear localization signals, 1	GO:0050869 negative regulation of B cell activation;GO:0050732 negative regulation of peptidyl-tyrosine phosphorylation;GO:0002820 negative regulation of adaptive immune response
Cd300lb	217304	223.537	2.16786	0.377377	5.74455	9.21678e-09	2.71154e-07	Cd300lb	CD300 molecule like family member B	GO:0002446 neutrophil mediated immunity;GO:0033005 positive regulation of mast cell activation;GO:0033003 regulation of mast cell activation
Il1r2	16178	51.2652	2.16264	0.458548	4.71628	2.40201e-06	5.01314e-05	Il1r2	interleukin 1 receptor, type II	GO:0032690 negative regulation of interleukin-1 alpha production;GO:2000660 negative regulation of interleukin-1-mediated signaling pathway;GO:2000659 regulation of interleukin-1-mediated signaling pathway
Adrb1	11554	6.22407	2.16171	0.624741	3.46017	0.000539834	0.00646198	Adrb1	adrenergic receptor, beta 1	GO:0003061 positive regulation of the force of heart contraction by norepinephrine;GO:0002025 norepinephrine-epinephrine-mediated vasodilation involved in regulation of systemic arterial blood pressure;GO:1900135 positive regulation of renin secretion into blood stream
Plaat3	225845	2755.76	2.16143	0.328046	6.58881	4.43377e-11	1.68788e-09	Plaat3	phospholipase A and acyltransferase 3	GO:0030397 membrane disassembly;GO:0070292 N-acylphosphatidylethanolamine metabolic process;GO:1904177 regulation of adipose tissue development
Trim30a	20128	1829.92	2.16131	0.29045	7.44127	9.97246e-14	4.9975e-12	Trim30a	tripartite motif-containing 30A	GO:1900226 negative regulation of NLRP3 inflammasome complex assembly;GO:0046598 positive regulation of viral entry into host cell;GO:0075294 positive regulation by symbiont of entry into host
Nectin4	71740	54.7143	2.16076	0.424914	5.08518	3.67273e-07	8.69884e-06	Nectin4	nectin cell adhesion molecule 4	GO:0007157 heterophilic cell-cell adhesion via plasma membrane cell adhesion molecules;GO:0046718 viral entry into host cell;GO:0044409 entry into host
Wdr95	381693	15.7493	2.15785	0.599126	3.60166	0.000316195	0.00405004	Wdr95	WD40 repeat domain 95	GO:0008150 biological_process
Rbp4	19662	12.3264	2.1577	0.575099	3.75187	0.00017552	0.0024595	Rbp4	retinol binding protein 4, plasma	GO:0048807 female genitalia morphogenesis;GO:0034633 retinol transport;GO:0071938 vitamin A transport
Wfdc21	66107	12.0234	2.15664	0.602185	3.58137	0.000341801	0.00434663	Wfdc21	WAP four-disulfide core domain 21	GO:0050872 white fat cell differentiation;GO:0019731 antibacterial humoral response;GO:0045444 fat cell differentiation
Cytip	227929	242.42	2.15459	0.356771	6.03915	1.54924e-09	5.11798e-08	Cytip	cytohesin 1 interacting protein	GO:0030155 regulation of cell adhesion;GO:0050794 regulation of cellular process;GO:0050789 regulation of biological process
Bambi-ps1	81913	24.5039	2.15127	0.587115	3.66413	0.000248182	0.00331033	Bambi-ps1	BMP and activin membrane-bound inhibitor, pseudogene (Xenopus laevis)
Rab7b	226421	614.249	2.14914	0.232023	9.26262	1.99484e-20	1.75191e-18	Rab7b	RAB7B, member RAS oncogene family	GO:0034164 negative regulation of toll-like receptor 9 signaling pathway;GO:0034499 late endosome to Golgi transport;GO:0034144 negative regulation of toll-like receptor 4 signaling pathway
Kmo	98256	37.4019	2.14913	0.488427	4.40011	1.08195e-05	0.000200772	Kmo	kynurenine 3-monooxygenase (kynurenine 3-hydroxylase)	GO:0034275 kynurenic acid metabolic process;GO:0034276 kynurenic acid biosynthetic process;GO:0097052 L-kynurenine metabolic process
Mmp13	17386	402.285	2.14886	0.411397	5.22333	1.75734e-07	4.33591e-06	Mmp13	matrix metallopeptidase 13	GO:1904242 regulation of pancreatic trypsinogen secretion;GO:1904244 positive regulation of pancreatic trypsinogen secretion;GO:0003417 growth plate cartilage development
Sfrp5	54612	7.14228	2.14804	0.624125	3.44168	0.000578117	0.00685548	Sfrp5	secreted frizzled-related sequence protein 5	GO:2000056 regulation of Wnt signaling pathway involved in digestive tract morphogenesis;GO:2000057 negative regulation of Wnt signaling pathway involved in digestive tract morphogenesis;GO:2000040 regulation of planar cell polarity pathway involved in axis elongation
Txk	22165	17.5549	2.14803	0.568264	3.77999	0.000156834	0.00222046	Txk	TXK tyrosine kinase	GO:0060332 positive regulation of response to interferon-gamma;GO:0060335 positive regulation of interferon-gamma-mediated signaling pathway;GO:0001865 NK T cell differentiation
Gmfg	63986	198.072	2.14753	0.4729	4.54118	5.59393e-06	0.000108931	Gmfg	glia maturation factor, gamma	GO:0071846 actin filament debranching;GO:0034316 negative regulation of Arp2/3 complex-mediated actin nucleation;GO:0051126 negative regulation of actin nucleation
Spon2	100689	19.7184	2.14673	0.537767	3.99194	6.55353e-05	0.00101537	Spon2	spondin 2, extracellular matrix protein	GO:0008228 opsonization;GO:0043152 induction of bacterial agglutination;GO:0060907 positive regulation of macrophage cytokine production
Skap1	78473	25.5506	2.14646	0.491469	4.36743	1.25719e-05	0.000230636	Skap1	src family associated phosphoprotein 1	GO:0033634 positive regulation of cell-cell adhesion mediated by integrin;GO:0033632 regulation of cell-cell adhesion mediated by integrin;GO:0033625 positive regulation of integrin activation
Fst	14313	24.5034	2.14506	0.587852	3.64898	0.000263279	0.00346788	Fst	follistatin	GO:0051798 positive regulation of hair follicle development;GO:0032926 negative regulation of activin receptor signaling pathway;GO:0043616 keratinocyte proliferation
Arrdc4	66412	97.089	2.14488	0.304259	7.04951	1.79547e-12	7.84524e-11	Arrdc4	arrestin domain containing 4	GO:0140112 extracellular vesicle biogenesis;GO:0051443 positive regulation of ubiquitin-protein transferase activity;GO:0051438 regulation of ubiquitin-protein transferase activity
Prkcb	18751	192.508	2.14219	0.329673	6.49791	8.14456e-11	3.0482e-09	Prkcb	protein kinase C, beta	GO:0035408 histone H3-T6 phosphorylation;GO:0035405 histone-threonine phosphorylation;GO:0050861 positive regulation of B cell receptor signaling pathway
Slc22a18	18400	684.083	2.14147	0.255007	8.39769	4.55363e-17	3.11897e-15	Slc22a18	solute carrier family 22 (organic cation transporter), member 18	GO:1990961 xenobiotic detoxification by transmembrane export across the plasma membrane;GO:0046618 xenobiotic export from cell;GO:0042908 xenobiotic transport
Adam8	11501	2406.45	2.13759	0.277683	7.69796	1.38253e-14	7.25623e-13	Adam8	a disintegrin and metallopeptidase domain 8	GO:2000398 regulation of thymocyte aggregation;GO:2000399 negative regulation of thymocyte aggregation;GO:2000413 regulation of fibronectin-dependent thymocyte migration
Wdfy4	545030	416.721	2.13746	0.412452	5.18232	2.19143e-07	5.34746e-06	Wdfy4	WD repeat and FYVE domain containing 4	GO:0036037 CD8-positive, alpha-beta T cell activation;GO:0098586 cellular response to virus;GO:0046631 alpha-beta T cell activation
Plek	56193	1593.13	2.13722	0.318165	6.71732	1.85096e-11	7.32946e-10	Plek	pleckstrin	GO:0010920 negative regulation of inositol phosphate biosynthetic process;GO:0010924 regulation of inositol-polyphosphate 5-phosphatase activity;GO:0010925 positive regulation of inositol-polyphosphate 5-phosphatase activity
Sod3	20657	579.694	2.13701	0.268746	7.95177	1.83873e-15	1.03882e-13	Sod3	superoxide dismutase 3, extracellular	GO:0019430 removal of superoxide radicals;GO:0071450 cellular response to oxygen radical;GO:0071451 cellular response to superoxide
Pced1b	239647	52.3373	2.13536	0.333844	6.39627	1.59217e-10	5.70606e-09	Pced1b	PC-esterase domain containing 1B	GO:0008150 biological_process
Susd3	66329	77.7975	2.13533	0.360377	5.92527	3.1179e-09	9.93026e-08	Susd3	sushi domain containing 3	GO:0008150 biological_process
Fcrlb	435653	38.1885	2.13504	0.496827	4.29735	1.72856e-05	0.000309119	Fcrlb	Fc receptor-like B	GO:0050777 negative regulation of immune response;GO:0002683 negative regulation of immune system process;GO:0050776 regulation of immune response
Trim5	667823	35.2914	2.1344	0.454841	4.69264	2.69702e-06	5.58938e-05	Trim5	tripartite motif-containing 5	GO:0044790 suppression of viral release by host;GO:0031664 regulation of lipopolysaccharide-mediated signaling pathway;GO:0046597 negative regulation of viral entry into host cell
Pnp2	667034	17.8746	2.13292	0.600398	3.55251	0.000381581	0.00479409	Pnp2	purine-nucleoside phosphorylase 2	GO:0006738 nicotinamide riboside catabolic process;GO:0046495 nicotinamide riboside metabolic process;GO:0070637 pyridine nucleoside metabolic process
Ear2	13587	52.3267	2.13189	0.587138	3.63098	0.000282344	0.00367482	Ear2	eosinophil-associated, ribonuclease A family, member 2	GO:0002227 innate immune response in mucosa;GO:0002385 mucosal immune response;GO:0002251 organ or tissue specific immune response
Podn	242608	45.2816	2.12871	0.472908	4.50133	6.75298e-06	0.000129928	Podn	podocan	GO:0030336 negative regulation of cell migration;GO:2000146 negative regulation of cell motility;GO:0051271 negative regulation of cellular component movement
En1	13798	6.62453	2.12805	0.614042	3.46564	0.000528978	0.00635346	En1	engrailed 1	GO:0061743 motor learning;GO:0030917 midbrain-hindbrain boundary development;GO:0021903 rostrocaudal neural tube patterning
Psme2	19188	14107	2.12379	0.374714	5.66776	1.44677e-08	4.18009e-07	Psme2	proteasome (prosome, macropain) activator subunit 2 (PA28 beta)	GO:0019884 antigen processing and presentation of exogenous antigen;GO:0019882 antigen processing and presentation;GO:2000045 regulation of G1/S transition of mitotic cell cycle
H2-Q2	15013	15.8482	2.12304	0.580605	3.6566	0.000255582	0.00338613	H2-Q2	histocompatibility 2, Q region locus 2	GO:0002486 antigen processing and presentation of endogenous peptide antigen via MHC class I via ER pathway, TAP-independent;GO:0002476 antigen processing and presentation of endogenous peptide antigen via MHC class Ib;GO:0002484 antigen processing and presentation of endogenous peptide antigen via MHC class I via ER pathway
Dsg2	13511	7.11736	2.1228	0.626311	3.38937	0.000700535	0.00810137	Dsg2	desmoglein 2	GO:0003165 Purkinje myocyte development;GO:0086073 bundle of His cell-Purkinje myocyte adhesion involved in cell communication;GO:0003164 His-Purkinje system development
Trim30d	209387	266.255	2.12148	0.34315	6.18237	6.31481e-10	2.15847e-08	Trim30d	tripartite motif-containing 30D	GO:0044790 suppression of viral release by host;GO:0031664 regulation of lipopolysaccharide-mediated signaling pathway;GO:0046597 negative regulation of viral entry into host cell
Cd209a	170786	44.2078	2.1214	0.477439	4.44329	8.85934e-06	0.000166665	Cd209a	CD209a antigen	GO:0042129 regulation of T cell proliferation;GO:0050670 regulation of lymphocyte proliferation;GO:0032944 regulation of mononuclear cell proliferation
Sqor	59010	158.884	2.11963	0.264839	8.00347	1.20964e-15	7.01275e-14	Sqor	sulfide quinone oxidoreductase	GO:0019418 sulfide oxidation;GO:0070221 sulfide oxidation, using sulfide:quinone oxidoreductase;GO:0070813 hydrogen sulfide metabolic process
Cdcp1	109332	9.57823	2.11952	0.625837	3.38669	0.000707413	0.00817558	Cdcp1	CUB domain containing protein 1	GO:0008150 biological_process
Cx3cr1	13051	115.987	2.11939	0.414484	5.11332	3.16541e-07	7.54763e-06	Cx3cr1	chemokine (C-X3-C motif) receptor 1	GO:0002881 negative regulation of chronic inflammatory response to non-antigenic stimulus;GO:0150089 multiple spine synapse organization;GO:0150090 multiple spine synapse organization, single dendrite
Tnip3	414084	42.2598	2.11773	0.524471	4.03783	5.39468e-05	0.000852196	Tnip3	TNFAIP3 interacting protein 3	GO:0002756 MyD88-independent toll-like receptor signaling pathway;GO:0034142 toll-like receptor 4 signaling pathway;GO:0043124 negative regulation of I-kappaB kinase/NF-kappaB signaling
Gpa33	59290	20.6601	2.11512	0.620594	3.40823	0.000653862	0.00763125	Gpa33	glycoprotein A33 (transmembrane)
Traf1	22029	122.892	2.1142	0.45027	4.69541	2.66066e-06	5.52048e-05	Traf1	TNF receptor-associated factor 1	GO:0033209 tumor necrosis factor-mediated signaling pathway;GO:0070534 protein K63-linked ubiquitination;GO:0046330 positive regulation of JNK cascade
Phf11d	219132	728.449	2.11393	0.231926	9.11466	7.89204e-20	6.573e-18	Phf11d	PHD finger protein 11D	GO:0008150 biological_process
Spic	20728	15.2009	2.10974	0.601106	3.50976	0.000448509	0.00550626	Spic	Spi-C transcription factor (Spi-1/PU.1 related)	GO:0001824 blastocyst development;GO:0001701 in utero embryonic development;GO:0043009 chordate embryonic development
Ticam2	225471	104.816	2.10942	0.428361	4.92439	8.4622e-07	1.88758e-05	Ticam2	toll-like receptor adaptor molecule 2	GO:2000494 positive regulation of interleukin-18-mediated signaling pathway;GO:2000492 regulation of interleukin-18-mediated signaling pathway;GO:0071651 positive regulation of chemokine (C-C motif) ligand 5 production
Fcho1	74015	72.3987	2.10702	0.433951	4.85544	1.20122e-06	2.6051e-05	Fcho1	FCH domain only 1	GO:0048268 clathrin coat assembly;GO:0072583 clathrin-dependent endocytosis;GO:0050852 T cell receptor signaling pathway
Gimap1os	100041450	16.5864	2.10527	0.578035	3.64211	0.000270411	0.00354291	Gimap1os	GTPase, IMAP family member 1, opposite strand	GO:0008150 biological_process
Crybg1	11630	227.12	2.10321	0.388157	5.41844	6.01214e-08	1.59425e-06	Crybg1	crystallin beta-gamma domain containing 1	GO:0008150 biological_process
Tspan32	27027	227.117	2.10265	0.235914	8.9128	4.97584e-19	3.97619e-17	Tspan32	tetraspanin 32	GO:0030886 negative regulation of myeloid dendritic cell activation;GO:0030885 regulation of myeloid dendritic cell activation;GO:0070527 platelet aggregation
Gm5532	433367	16.2875	2.10198	0.595517	3.52967	0.000416077	0.00516168	Gm5532	predicted gene 5532	GO:0008150 biological_process
Lamb3	16780	7.1276	2.1011	0.624185	3.36615	0.000762241	0.00868475	Lamb3	laminin, beta 3	GO:0070831 basement membrane assembly;GO:0071711 basement membrane organization;GO:0085029 extracellular matrix assembly
Isg15	100038882	2808.5	2.09822	0.35287	5.94616	2.74508e-09	8.79019e-08	Isg15	ISG15 ubiquitin-like modifier	GO:0032461 positive regulation of protein oligomerization;GO:0032020 ISG15-protein conjugation;GO:0032459 regulation of protein oligomerization
Apol7c	108956	5.88329	2.09627	0.623098	3.36427	0.000767467	0.00873307	Apol7c	apolipoprotein L 7c
Tlr8	170744	139.422	2.09259	0.525649	3.98096	6.86378e-05	0.00105973	Tlr8	toll-like receptor 8	GO:0034158 toll-like receptor 8 signaling pathway;GO:0002755 MyD88-dependent toll-like receptor signaling pathway;GO:0032695 negative regulation of interleukin-12 production
Cd28	12487	41.6044	2.09051	0.525812	3.97578	7.01502e-05	0.00108026	Cd28	CD28 antigen	GO:0045066 regulatory T cell differentiation;GO:0048304 positive regulation of isotype switching to IgG isotypes;GO:0045060 negative thymic T cell selection
Bcl2l14	66813	11.2835	2.08409	0.575549	3.62104	0.000293422	0.0037995	Bcl2l14	BCL2-like 14 (apoptosis facilitator)	GO:2001238 positive regulation of extrinsic apoptotic signaling pathway;GO:2001235 positive regulation of apoptotic signaling pathway;GO:2001236 regulation of extrinsic apoptotic signaling pathway
Ifitm6	213002	32.4226	2.08258	0.440178	4.73121	2.23184e-06	4.68e-05	Ifitm6	interferon induced transmembrane protein 6	GO:0060337 type I interferon signaling pathway;GO:0071357 cellular response to type I interferon;GO:0046597 negative regulation of viral entry into host cell
AI504432	229694	33.049	2.08003	0.568404	3.65943	0.000252779	0.00335902	AI504432	expressed sequence AI504432	GO:0008150 biological_process
Lcp2	16822	659.506	2.07976	0.242785	8.56626	1.06901e-17	7.64687e-16	Lcp2	lymphocyte cytosolic protein 2	GO:0045576 mast cell activation;GO:0050852 T cell receptor signaling pathway;GO:0001816 cytokine production
Parp14	547253	3675.29	2.07594	0.390251	5.31952	1.04044e-07	2.68667e-06	Parp14	poly (ADP-ribose) polymerase family, member 14	GO:1902216 positive regulation of interleukin-4-mediated signaling pathway;GO:1902214 regulation of interleukin-4-mediated signaling pathway;GO:0060331 negative regulation of response to interferon-gamma
Erap1	80898	4694.7	2.07539	0.358119	5.79525	6.8219e-09	2.06168e-07	Erap1	endoplasmic reticulum aminopeptidase 1	GO:0006509 membrane protein ectodomain proteolysis;GO:0043171 peptide catabolic process;GO:0033619 membrane protein proteolysis
Clec4b1	69810	33.2663	2.06927	0.585571	3.53377	0.000409675	0.00508938	Clec4b1	C-type lectin domain family 4, member b1	GO:0002470 plasmacytoid dendritic cell antigen processing and presentation;GO:0002468 dendritic cell antigen processing and presentation;GO:0042590 antigen processing and presentation of exogenous peptide antigen via MHC class I
Cd55	13136	35.4018	2.06846	0.422342	4.8976	9.70123e-07	2.14044e-05	Cd55	CD55 molecule, decay accelerating factor for complement	GO:2000563 positive regulation of CD4-positive, alpha-beta T cell proliferation;GO:0045959 negative regulation of complement activation, classical pathway;GO:1903659 regulation of complement-dependent cytotoxicity
Arl5c	217151	81.8372	2.06633	0.356877	5.79005	7.03652e-09	2.11573e-07	Arl5c	ADP-ribosylation factor-like 5C	GO:1903292 protein localization to Golgi membrane;GO:0034067 protein localization to Golgi apparatus;GO:0072657 protein localization to membrane
Nat8l	269642	18.2881	2.06599	0.484578	4.26349	2.01261e-05	0.000354556	Nat8l	N-acetyltransferase 8-like	GO:0051586 positive regulation of dopamine uptake involved in synaptic transmission;GO:0051944 positive regulation of catecholamine uptake involved in synaptic transmission;GO:0051582 positive regulation of neurotransmitter uptake
Entpd1	12495	550.982	2.06595	0.30142	6.85406	7.17839e-12	2.92746e-10	Entpd1	ectonucleoside triphosphate diphosphohydrolase 1	GO:2001170 negative regulation of ATP biosynthetic process;GO:0046032 ADP catabolic process;GO:0030809 negative regulation of nucleotide biosynthetic process
Rhbg	58176	4.30779	2.06491	0.62442	3.30692	0.000943282	0.0104066	Rhbg	Rhesus blood group-associated B glycoprotein	GO:0070634 transepithelial ammonium transport;GO:0097272 ammonium homeostasis;GO:0072488 ammonium transmembrane transport
Adig	246747	9.40957	2.06067	0.626095	3.29131	0.000997235	0.0108867	Adig	adipogenin	GO:0050872 white fat cell differentiation;GO:0050873 brown fat cell differentiation;GO:0045600 positive regulation of fat cell differentiation
Podnl1	244550	16.515	2.0591	0.58203	3.53778	0.000403501	0.00502323	Podnl1	podocan-like 1
Apobr	171504	251.381	2.05885	0.341751	6.0244	1.69733e-09	5.56574e-08	Apobr	apolipoprotein B receptor	GO:0006641 triglyceride metabolic process;GO:0006639 acylglycerol metabolic process;GO:0006638 neutral lipid metabolic process
Nrn1	68404	38.6647	2.05869	0.549001	3.74989	0.000176912	0.0024751	Nrn1	neuritin 1	GO:1990138 neuron projection extension;GO:2000300 regulation of synaptic vesicle exocytosis;GO:0048588 developmental cell growth
2310002L09Rik	71886	8.34062	2.05778	0.621799	3.3094	0.000934964	0.0103277	2310002L09Rik	RIKEN cDNA 2310002L09 gene	GO:0031032 actomyosin structure organization;GO:0030036 actin cytoskeleton organization;GO:0030029 actin filament-based process
Fas	14102	55.1579	2.05378	0.336059	6.11137	9.87777e-10	3.30626e-08	Fas	Fas (TNF receptor superfamily member 6)	GO:0036337 Fas signaling pathway;GO:1900148 negative regulation of Schwann cell migration;GO:0031104 dendrite regeneration
Tff1	21784	12.005	2.05377	0.619526	3.31507	0.000916202	0.0101457	Tff1	trefoil factor 1	GO:0030277 maintenance of gastrointestinal epithelium;GO:0010669 epithelial structure maintenance;GO:0022600 digestive system process
Il15ra	16169	133.469	2.04964	0.381503	5.37253	7.76385e-08	2.03443e-06	Il15ra	interleukin 15 receptor, alpha chain	GO:0035723 interleukin-15-mediated signaling pathway;GO:0071350 cellular response to interleukin-15;GO:0070672 response to interleukin-15
Serpinb9	20723	2738.72	2.04848	0.247087	8.29054	1.12735e-16	7.11716e-15	Serpinb9	serine (or cysteine) peptidase inhibitor, clade B, member 9	GO:0042270 protection from natural killer cell mediated cytotoxicity;GO:0001913 T cell mediated cytotoxicity;GO:0002438 acute inflammatory response to antigenic stimulus
Dmp1	13406	38.6419	2.04763	0.612219	3.3446	0.000824004	0.00925765	Dmp1	dentin matrix protein 1	GO:0070173 regulation of enamel mineralization;GO:0070170 regulation of tooth mineralization;GO:0031214 biomineral tissue development
Gm20559	330256	1467.99	2.04682	0.247251	8.2783	1.24944e-16	7.83221e-15	Gm20559	predicted gene, 20559
Lrmda	76633	35.5908	2.04645	0.477784	4.28321	1.84217e-05	0.000327784	Lrmda	leucine rich melanocyte differentiation associated	GO:0030318 melanocyte differentiation;GO:0050931 pigment cell differentiation;GO:0048066 developmental pigmentation
Ly6a2	546643	11.4308	2.04172	0.544321	3.75094	0.000176171	0.00246668	Ly6a2	lymphocyte antigen 6 complex, locus A2
Prss22	70835	12.6249	2.03713	0.625199	3.25838	0.00112052	0.0119388	Prss22	protease, serine 22	GO:0010952 positive regulation of peptidase activity;GO:0045862 positive regulation of proteolysis;GO:0052547 regulation of peptidase activity
Mgmt	17314	47.8398	2.03594	0.465601	4.3727	1.22717e-05	0.000225363	Mgmt	O-6-methylguanine-DNA methyltransferase	GO:0006307 DNA dealkylation involved in DNA repair;GO:0035510 DNA dealkylation;GO:0006304 DNA modification
Abcc3	76408	162.962	2.03412	0.290051	7.013	2.3326e-12	1.00195e-10	Abcc3	ATP-binding cassette, sub-family C (CFTR/MRP), member 3	GO:0015722 canalicular bile acid transport;GO:0071716 leukotriene transport;GO:0006855 xenobiotic transmembrane transport
Gdf10	14560	7.71683	2.03337	0.621481	3.27181	0.0010686	0.011496	Gdf10	growth differentiation factor 10	GO:0010862 positive regulation of pathway-restricted SMAD protein phosphorylation;GO:0060393 regulation of pathway-restricted SMAD protein phosphorylation;GO:0045668 negative regulation of osteoblast differentiation
Xaf1	327959	1805.05	2.03332	0.254564	7.98745	1.37757e-15	7.90877e-14	Xaf1	XIAP associated factor 1	GO:0035456 response to interferon-beta;GO:0006915 apoptotic process;GO:0012501 programmed cell death
Aspa	11484	317.508	2.03281	0.303176	6.70505	2.01339e-11	7.88468e-10	Aspa	aspartoacylase	GO:0006083 acetate metabolic process;GO:0048714 positive regulation of oligodendrocyte differentiation;GO:0045687 positive regulation of glial cell differentiation
Dusp23	68440	93.5758	2.03241	0.449066	4.52587	6.01487e-06	0.000116489	Dusp23	dual specificity phosphatase 23	GO:0006470 protein dephosphorylation;GO:0016311 dephosphorylation;GO:0006796 phosphate-containing compound metabolic process
Phlda2	22113	6.37681	2.03137	0.624258	3.25406	0.0011377	0.0120824	Phlda2	pleckstrin homology like domain, family A, member 2	GO:0060721 regulation of spongiotrophoblast cell proliferation;GO:0060723 regulation of cell proliferation involved in embryonic placenta development;GO:1903547 regulation of growth hormone activity
Gapt	238875	35.2122	2.03108	0.467674	4.34294	1.40588e-05	0.000255274	Gapt	Grb2-binding adaptor, transmembrane	GO:0002322 B cell proliferation involved in immune response;GO:0001782 B cell homeostasis;GO:0002381 immunoglobulin production involved in immunoglobulin-mediated immune response
AU022793	105976	39.5127	2.02602	0.482565	4.19844	2.68762e-05	0.000460661	AU022793	expressed sequence AU022793	GO:0008150 biological_process
Tlr2	24088	424.436	2.0255	0.244043	8.29975	1.04332e-16	6.63387e-15	Tlr2	toll-like receptor 2	GO:0042495 detection of triacyl bacterial lipopeptide;GO:1903971 positive regulation of response to macrophage colony-stimulating factor;GO:1903974 positive regulation of cellular response to macrophage colony-stimulating factor stimulus
Srgn	19073	1214.4	2.02506	0.322226	6.2846	3.28703e-10	1.14787e-08	Srgn	serglycin	GO:0033371 T cell secretory granule organization;GO:0033367 protein localization to mast cell secretory granule;GO:0033368 protease localization to mast cell secretory granule
Siglec1	20612	819.603	2.02366	0.479914	4.21671	2.47898e-05	0.000429883	Siglec1	sialic acid binding Ig-like lectin 1, sialoadhesin	GO:0075512 clathrin-dependent endocytosis of virus by host cell;GO:0070234 positive regulation of T cell apoptotic process;GO:0019065 receptor-mediated endocytosis of virus by host cell
Cd274	60533	3261.95	2.01864	0.350979	5.75147	8.84692e-09	2.61139e-07	Cd274	CD274 antigen	GO:0002843 regulation of tolerance induction to tumor cell;GO:0002845 positive regulation of tolerance induction to tumor cell;GO:1905404 positive regulation of activated CD8-positive, alpha-beta T cell apoptotic process
Tmem26	327766	22.5667	2.01579	0.58361	3.454	0.000552345	0.00659395	Tmem26	transmembrane protein 26	GO:0008150 biological_process
Scara3	219151	68.7479	2.01564	0.517751	3.89307	9.8982e-05	0.00147064	Scara3	scavenger receptor class A, member 3	GO:0030198 extracellular matrix organization;GO:0043062 extracellular structure organization;GO:0045229 external encapsulating structure organization
Acp5	11433	410.313	2.01371	0.324799	6.19987	5.6509e-10	1.93877e-08	Acp5	acid phosphatase 5, tartrate resistant	GO:0032929 negative regulation of superoxide anion generation;GO:0032695 negative regulation of interleukin-12 production;GO:0045019 negative regulation of nitric oxide biosynthetic process
Nuak2	74137	67.6912	2.01285	0.350159	5.74838	9.01037e-09	2.65522e-07	Nuak2	NUAK family, SNF1-like kinase, 2	GO:0042149 cellular response to glucose starvation;GO:0009267 cellular response to starvation;GO:0042594 response to starvation
Prex1	277360	522.717	2.01263	0.437101	4.60449	4.13472e-06	8.27877e-05	Prex1	phosphatidylinositol-3,4,5-trisphosphate-dependent Rac exchange factor 1	GO:1900026 positive regulation of substrate adhesion-dependent cell spreading;GO:1900024 regulation of substrate adhesion-dependent cell spreading;GO:0030593 neutrophil chemotaxis
Adgre4	52614	24.5212	2.01242	0.571593	3.52072	0.000430383	0.00531315	Adgre4	adhesion G protein-coupled receptor E4	GO:0007173 epidermal growth factor receptor signaling pathway;GO:0038127 ERBB signaling pathway;GO:0007189 adenylate cyclase-activating G protein-coupled receptor signaling pathway
Naip5	17951	81.9203	2.01138	0.479169	4.19763	2.69725e-05	0.000461864	Naip5	NLR family, apoptosis inhibitory protein 5	GO:0035635 entry of bacterium into host cell;GO:0016045 detection of bacterium;GO:0010804 negative regulation of tumor necrosis factor-mediated signaling pathway
Gm19316	100502673	45.9686	2.00735	0.381655	5.2596	1.44365e-07	3.62753e-06	Gm19316	predicted gene, 19316
Zfp783	232785	13.4518	2.00049	0.561918	3.56012	0.000370688	0.00467378	Zfp783	zinc finger protein 783
Psma8	73677	9.40356	2.00028	0.621023	3.22094	0.00127773	0.0133807	Psma8	proteasome subunit alpha 8	GO:0060631 regulation of meiosis I;GO:0040020 regulation of meiotic nuclear division;GO:0051445 regulation of meiotic cell cycle
Il13ra2	16165	4.30446	2.00021	0.623147	3.20985	0.00132805	0.0137937	Il13ra2	interleukin 13 receptor, alpha 2	GO:0043305 negative regulation of mast cell degranulation;GO:0033007 negative regulation of mast cell activation involved in immune response;GO:0002887 negative regulation of myeloid leukocyte mediated immunity
Ifi35	70110	5821.82	1.99804	0.275256	7.25884	3.90421e-13	1.83715e-11	Ifi35	interferon-induced protein 35	GO:0034145 positive regulation of toll-like receptor 4 signaling pathway;GO:0002281 macrophage activation involved in immune response;GO:0034143 regulation of toll-like receptor 4 signaling pathway
Cpxm1	56264	190.79	1.99731	0.594084	3.362	0.0007738	0.00878831	Cpxm1	carboxypeptidase X 1 (M14 family)	GO:0016485 protein processing;GO:0051604 protein maturation;GO:0006518 peptide metabolic process
Napsa	16541	251.68	1.99518	0.346648	5.75565	8.63095e-09	2.55446e-07	Napsa	napsin A aspartic peptidase	GO:0043129 surfactant homeostasis;GO:0048875 chemical homeostasis within a tissue;GO:0033619 membrane protein proteolysis
Rbm47	245945	85.7501	1.99282	0.389177	5.12062	3.04541e-07	7.29089e-06	Rbm47	RNA binding motif protein 47	GO:0016554 cytidine to uridine editing;GO:0016553 base conversion or substitution editing;GO:0002244 hematopoietic progenitor cell differentiation
Bspry	192120	14.2878	1.9916	0.58129	3.42617	0.000612154	0.0072109	Bspry	B-box and SPRY domain containing	GO:0006816 calcium ion transport;GO:1990830 cellular response to leukemia inhibitory factor;GO:1990823 response to leukemia inhibitory factor
Epha5	13839	102.985	1.9904	0.465431	4.27647	1.89879e-05	0.000337183	Epha5	Eph receptor A5	GO:0071372 cellular response to follicle-stimulating hormone stimulus;GO:0032354 response to follicle-stimulating hormone;GO:0071371 cellular response to gonadotropin stimulus
Il4ra	16190	1311.08	1.98744	0.217504	9.13748	6.39245e-20	5.37451e-18	Il4ra	interleukin 4 receptor, alpha	GO:0045626 negative regulation of T-helper 1 cell differentiation;GO:0002826 negative regulation of T-helper 1 type immune response;GO:0045630 positive regulation of T-helper 2 cell differentiation
Tlr12	384059	138.821	1.98643	0.362838	5.4747	4.38263e-08	1.18447e-06	Tlr12	toll-like receptor 12	GO:0042832 defense response to protozoan;GO:0001562 response to protozoan;GO:0002224 toll-like receptor signaling pathway
Syt15	319508	25.9027	1.98534	0.514261	3.86057	0.000113124	0.00166127	Syt15	synaptotagmin XV	GO:0014059 regulation of dopamine secretion;GO:0017158 regulation of calcium ion-dependent exocytosis;GO:0017156 calcium-ion regulated exocytosis
Klrb1c	17059	17.5661	1.9849	0.538843	3.68363	0.000229939	0.00310909	Klrb1c	killer cell lectin-like receptor subfamily B member 1C	GO:0045954 positive regulation of natural killer cell mediated cytotoxicity;GO:0002717 positive regulation of natural killer cell mediated immunity;GO:0042269 regulation of natural killer cell mediated cytotoxicity
Clec4a4	474145	4.67773	1.98437	0.622339	3.18856	0.00142981	0.0147043	Clec4a4	C-type lectin domain family 4, member a4	GO:0002470 plasmacytoid dendritic cell antigen processing and presentation;GO:0002468 dendritic cell antigen processing and presentation;GO:0042590 antigen processing and presentation of exogenous peptide antigen via MHC class I
A2m	232345	5.96746	1.98436	0.625599	3.17194	0.00151422	0.0154293	A2m	alpha-2-macroglobulin	GO:0001868 regulation of complement activation, lectin pathway;GO:0001869 negative regulation of complement activation, lectin pathway;GO:0045916 negative regulation of complement activation
Nr1d1	217166	3945.03	1.98101	0.248096	7.98486	1.4068e-15	8.05054e-14	Nr1d1	nuclear receptor subfamily 1, group D, member 1	GO:0061888 regulation of astrocyte activation;GO:0061889 negative regulation of astrocyte activation;GO:0070859 positive regulation of bile acid biosynthetic process
Tlr7	170743	218.95	1.97902	0.403581	4.90366	9.40673e-07	2.08334e-05	Tlr7	toll-like receptor 7	GO:0034154 toll-like receptor 7 signaling pathway;GO:0007252 I-kappaB phosphorylation;GO:0002755 MyD88-dependent toll-like receptor signaling pathway
Klri1	503550	4.74935	1.97633	0.622068	3.17703	0.00148794	0.0152067	Klri1	killer cell lectin-like receptor family I member 1	GO:0002223 stimulatory C-type lectin receptor signaling pathway;GO:1990840 response to lectin;GO:1990858 cellular response to lectin
Gpr18	110168	14.3945	1.9713	0.55502	3.55177	0.000382649	0.0048041	Gpr18	G protein-coupled receptor 18	GO:0002299 alpha-beta intraepithelial T cell differentiation;GO:0002300 CD8-positive, alpha-beta intraepithelial T cell differentiation;GO:0002304 gamma-delta intraepithelial T cell differentiation
Lbp	16803	103.271	1.96967	0.500173	3.93798	8.217e-05	0.00124696	Lbp	lipopolysaccharide binding protein	GO:0045919 positive regulation of cytolysis;GO:0015920 lipopolysaccharide transport;GO:0060265 positive regulation of respiratory burst involved in inflammatory response
Ccbe1	320924	56.576	1.96954	0.447999	4.3963	1.1011e-05	0.000203899	Ccbe1	collagen and calcium binding EGF domains 1	GO:1901492 positive regulation of lymphangiogenesis;GO:1900748 positive regulation of vascular endothelial growth factor signaling pathway;GO:1901490 regulation of lymphangiogenesis
Smyd1	12180	6.7252	1.96912	0.625226	3.14946	0.00163573	0.0164594	Smyd1	SET and MYND domain containing 1	GO:0010831 positive regulation of myotube differentiation;GO:0010830 regulation of myotube differentiation;GO:0045663 positive regulation of myoblast differentiation
Dennd1c	70785	105.964	1.96894	0.376414	5.23077	1.68804e-07	4.1941e-06	Dennd1c	DENN/MADD domain containing 1C	GO:0032456 endocytic recycling;GO:0098876 vesicle-mediated transport to the plasma membrane;GO:0016197 endosomal transport
Ccdc88b	78317	341.253	1.96544	0.246251	7.98143	1.44644e-15	8.25075e-14	Ccdc88b	coiled-coil domain containing 88B	GO:0042832 defense response to protozoan;GO:0001562 response to protozoan;GO:0031122 cytoplasmic microtubule organization
Slfn10-ps	237887	30.9823	1.96422	0.469857	4.18047	2.90907e-05	0.000491027	Slfn10-ps	schlafen 10, pseudogene
Cyp7b1	13123	20.9577	1.96379	0.504906	3.88942	0.000100483	0.00148795	Cyp7b1	cytochrome P450, family 7, subfamily b, polypeptide 1	GO:0035754 B cell chemotaxis;GO:0006699 bile acid biosynthetic process;GO:0033147 negative regulation of intracellular estrogen receptor signaling pathway
Alox5	11689	45.7275	1.96294	0.464224	4.22844	2.3532e-05	0.000409272	Alox5	arachidonate 5-lipoxygenase	GO:1901751 leukotriene A4 metabolic process;GO:1901753 leukotriene A4 biosynthetic process;GO:0002540 leukotriene production involved in inflammatory response
Medag	70717	94.2474	1.96144	0.391207	5.01381	5.33613e-07	1.23743e-05	Medag	mesenteric estrogen dependent adipogenesis	GO:0045600 positive regulation of fat cell differentiation;GO:0045598 regulation of fat cell differentiation;GO:0045597 positive regulation of cell differentiation
Chil3	12655	142.39	1.95874	0.355332	5.51244	3.53899e-08	9.71851e-07	Chil3	chitinase-like 3	GO:0006030 chitin metabolic process;GO:0006032 chitin catabolic process;GO:1901072 glucosamine-containing compound catabolic process
Trbv12-1	100124672	4.57849	1.95856	0.626272	3.12733	0.00176399	0.017499	Trbv12-1	T cell receptor beta, variable 12-1	GO:0007166 cell surface receptor signaling pathway;GO:0007165 signal transduction;GO:0023052 signaling
Flt3	14255	43.8108	1.95802	0.502678	3.89517	9.81288e-05	0.00146041	Flt3	FMS-like tyrosine kinase 3	GO:0002572 pro-T cell differentiation;GO:0036145 dendritic cell homeostasis;GO:0002328 pro-B cell differentiation
Hgf	15234	52.1455	1.95451	0.532265	3.67206	0.000240602	0.0032311	Hgf	hepatocyte growth factor	GO:0060665 regulation of branching involved in salivary gland morphogenesis by mesenchymal-epithelial signaling;GO:0051450 myoblast proliferation;GO:0048012 hepatocyte growth factor receptor signaling pathway
Pcolce2	76477	58.5196	1.95391	0.506729	3.85592	0.000115297	0.00168899	Pcolce2	procollagen C-endopeptidase enhancer 2	GO:1990830 cellular response to leukemia inhibitory factor;GO:1990823 response to leukemia inhibitory factor;GO:0071345 cellular response to cytokine stimulus
H2-Q1	15006	11.9232	1.95054	0.597348	3.26533	0.00109336	0.0117127	H2-Q1	histocompatibility 2, Q region locus 1	GO:0002486 antigen processing and presentation of endogenous peptide antigen via MHC class I via ER pathway, TAP-independent;GO:0002476 antigen processing and presentation of endogenous peptide antigen via MHC class Ib;GO:0002484 antigen processing and presentation of endogenous peptide antigen via MHC class I via ER pathway
Mras	17532	1382.64	1.94864	0.240187	8.11301	4.93796e-16	2.96947e-14	Mras	muscle and microspikes RAS	GO:0007265 Ras protein signal transduction;GO:0007264 small GTPase mediated signal transduction;GO:1990830 cellular response to leukemia inhibitory factor
Ankrd66	100043332	4.18087	1.9486	0.621934	3.13313	0.00172951	0.0172078	Ankrd66	ankyrin repeat domain 66	GO:0008150 biological_process
Srpx	51795	53.299	1.94804	0.574652	3.38995	0.000699053	0.00809478	Srpx	sushi-repeat-containing protein	GO:0060244 negative regulation of cell proliferation involved in contact inhibition;GO:0060242 contact inhibition;GO:0060245 detection of cell density
Igf1	16000	342.994	1.94606	0.275916	7.05309	1.74983e-12	7.66467e-11	Igf1	insulin-like growth factor 1	GO:0060283 negative regulation of oocyte development;GO:1904073 regulation of trophectodermal cell proliferation;GO:1904075 positive regulation of trophectodermal cell proliferation
Gm9733	751864	18.0271	1.94504	0.584844	3.32575	0.000881815	0.00980777	Gm9733	predicted gene 9733	GO:0050766 positive regulation of phagocytosis;GO:0050764 regulation of phagocytosis;GO:0050870 positive regulation of T cell activation
Apol7e	666348	12.48	1.94486	0.532458	3.65261	0.000259588	0.00343152	Apol7e	apolipoprotein L 7e
Gm8369	666926	11.7948	1.94429	0.623359	3.11906	0.00181432	0.0178613	Gm8369	predicted gene 8369	GO:0008150 biological_process
Grap2	17444	38.0757	1.94406	0.474532	4.09679	4.18921e-05	0.000680137	Grap2	GRB2-related adaptor protein 2
Cd7	12516	28.6932	1.944	0.622899	3.12089	0.00180307	0.0177703	Cd7	CD7 antigen	GO:0048873 homeostasis of number of cells within a tissue;GO:0001894 tissue homeostasis;GO:0060249 anatomical structure homeostasis
Cdkn1c	12577	49.8327	1.94367	0.543136	3.5786	0.000345439	0.00438818	Cdkn1c	cyclin-dependent kinase inhibitor 1C (P57)	GO:1902746 regulation of lens fiber cell differentiation;GO:0071514 genomic imprinting;GO:0007096 regulation of exit from mitosis
Igsf9	93842	8.16142	1.94219	0.623306	3.11596	0.0018335	0.0180001	Igsf9	immunoglobulin superfamily, member 9	GO:0007156 homophilic cell adhesion via plasma membrane adhesion molecules;GO:0016358 dendrite development;GO:0098742 cell-cell adhesion via plasma-membrane adhesion molecules
Hcls1	15163	1240.92	1.93974	0.218229	8.88854	6.19168e-19	4.88179e-17	Hcls1	hematopoietic cell specific Lyn substrate 1	GO:0030854 positive regulation of granulocyte differentiation;GO:0045651 positive regulation of macrophage differentiation;GO:0030852 regulation of granulocyte differentiation
Serinc2	230779	35.624	1.9389	0.552648	3.50838	0.00045084	0.00552723	Serinc2	serine incorporator 2	GO:1904217 regulation of CDP-diacylglycerol-serine O-phosphatidyltransferase activity;GO:1904219 positive regulation of CDP-diacylglycerol-serine O-phosphatidyltransferase activity;GO:1904222 positive regulation of serine C-palmitoyltransferase activity
Itm2a	16431	569.072	1.93816	0.334854	5.78808	7.1194e-09	2.13702e-07	Itm2a	integral membrane protein 2A	GO:0002317 plasma cell differentiation;GO:0042985 negative regulation of amyloid precursor protein biosynthetic process;GO:0042984 regulation of amyloid precursor protein biosynthetic process
Smim24	72273	25.0532	1.93739	0.467113	4.14758	3.36002e-05	0.000557501	Smim24	small integral membrane protein 24	GO:0008150 biological_process
Tlr1	21897	232.249	1.93683	0.42471	4.56035	5.10673e-06	0.000100214	Tlr1	toll-like receptor 1	GO:0034130 toll-like receptor 1 signaling pathway;GO:0042495 detection of triacyl bacterial lipopeptide;GO:0071725 response to triacyl bacterial lipopeptide
Folr2	14276	393.929	1.93644	0.39284	4.92934	8.25073e-07	1.85042e-05	Folr2	folate receptor 2 (fetal)	GO:1904447 folate import across plasma membrane;GO:0015884 folic acid transport;GO:0098838 folate transmembrane transport
Hsh2d	209488	22.5332	1.93602	0.593747	3.26068	0.00111144	0.0118705	Hsh2d	hematopoietic SH2 domain containing	GO:0051902 negative regulation of mitochondrial depolarization;GO:1904180 negative regulation of membrane depolarization;GO:0051900 regulation of mitochondrial depolarization
Arhgap22	239027	41.5902	1.93581	0.517634	3.73974	0.000184212	0.0025671	Arhgap22	Rho GTPase activating protein 22	GO:0090630 activation of GTPase activity;GO:0099175 regulation of postsynapse organization;GO:0043547 positive regulation of GTPase activity
Cd33	12489	91.1485	1.93238	0.438511	4.40669	1.04963e-05	0.000195388	Cd33	CD33 antigen	GO:1903615 positive regulation of protein tyrosine phosphatase activity;GO:0150102 negative regulation of monocyte activation;GO:1903613 regulation of protein tyrosine phosphatase activity
Prr33	677289	14.555	1.93181	0.591362	3.2667	0.00108807	0.0116631	Prr33	proline rich 33	GO:0009611 response to wounding;GO:0006950 response to stress;GO:0050896 response to stimulus
Smim3	106878	78.4572	1.92939	0.300391	6.42293	1.33676e-10	4.83961e-09	Smim3	small integral membrane protein 3	GO:0008150 biological_process
Ccr8	12776	7.22842	1.92764	0.626235	3.07814	0.00208295	0.0199415	Ccr8	chemokine (C-C motif) receptor 8	GO:0019722 calcium-mediated signaling;GO:0019932 second-messenger-mediated signaling;GO:0060326 cell chemotaxis
Il1a	16175	56.0652	1.92565	0.417314	4.61438	3.9427e-06	7.92113e-05	Il1a	interleukin 1 alpha	GO:1904445 negative regulation of establishment of Sertoli cell barrier;GO:1904444 regulation of establishment of Sertoli cell barrier;GO:0072639 interleukin-33 production
Ret	19713	20.316	1.92538	0.560359	3.43597	0.000590438	0.00698292	Ret	ret proto-oncogene	GO:0072216 positive regulation of metanephros development;GO:0072298 regulation of metanephric glomerulus development;GO:0072300 positive regulation of metanephric glomerulus development
Adgrd1	243277	72.4021	1.9235	0.510229	3.76987	0.000163335	0.00230148	Adgrd1	adhesion G protein-coupled receptor D1	GO:0007189 adenylate cyclase-activating G protein-coupled receptor signaling pathway;GO:0007188 adenylate cyclase-modulating G protein-coupled receptor signaling pathway;GO:0007186 G protein-coupled receptor signaling pathway
Pigz	239827	52.9845	1.92349	0.375768	5.11883	3.07433e-07	7.35023e-06	Pigz	phosphatidylinositol glycan anchor biosynthesis, class Z	GO:0006506 GPI anchor biosynthetic process;GO:0006505 GPI anchor metabolic process;GO:0009247 glycolipid biosynthetic process
Gabrd	14403	39.6898	1.91845	0.478963	4.00542	6.19075e-05	0.000963368	Gabrd	gamma-aminobutyric acid (GABA) A receptor, subunit delta	GO:1902476 chloride transmembrane transport;GO:0098661 inorganic anion transmembrane transport;GO:0006821 chloride transport
Sirpb1b	668101	9.61596	1.91616	0.612738	3.12722	0.00176469	0.017499	Sirpb1b	signal-regulatory protein beta 1B	GO:0050766 positive regulation of phagocytosis;GO:0050764 regulation of phagocytosis;GO:0050870 positive regulation of T cell activation
Mmp12	17381	2944.12	1.91582	0.266664	7.18438	6.75118e-13	3.08675e-11	Mmp12	matrix metallopeptidase 12	GO:1904905 negative regulation of endothelial cell-matrix adhesion via fibronectin;GO:0060309 elastin catabolic process;GO:0051541 elastin metabolic process
Sros1	319272	6.47368	1.91486	0.612654	3.12552	0.00177489	0.0175608	Sros1	non-coding RNA suppressor of Stat1	GO:0008150 biological_process
Apoc1	11812	11.024	1.91343	0.607929	3.14745	0.00164699	0.0165445	Apoc1	apolipoprotein C-I	GO:0010900 negative regulation of phosphatidylcholine catabolic process;GO:0150174 negative regulation of phosphatidylcholine metabolic process;GO:0010899 regulation of phosphatidylcholine catabolic process
Lgi2	246316	16.7093	1.91089	0.536738	3.56019	0.00037058	0.00467378	Lgi2	leucine-rich repeat LGI family, member 2	GO:1904862 inhibitory synapse assembly;GO:0007416 synapse assembly;GO:0034329 cell junction assembly
Ces1d	104158	12.4279	1.90861	0.539279	3.53918	0.000401369	0.00501076	Ces1d	carboxylesterase 1D	GO:0061725 cytosolic lipolysis;GO:0061411 positive regulation of transcription from RNA polymerase II promoter in response to cold;GO:0106106 cold-induced thermogenesis
Gvin1	74558	7.56527	1.90637	0.625421	3.04814	0.00230261	0.0215786	Gvin1	GTPase, very large interferon inducible 1	GO:0008150 biological_process
Gpx3	14778	827.442	1.90431	0.406467	4.68504	2.79901e-06	5.78722e-05	Gpx3	glutathione peroxidase 3	GO:0042744 hydrogen peroxide catabolic process;GO:0042743 hydrogen peroxide metabolic process;GO:0006749 glutathione metabolic process
Ifi205	226695	75.571	1.90305	0.567519	3.35328	0.000798595	0.00901787	Ifi205	interferon activated gene 205	GO:0035458 cellular response to interferon-beta;GO:0002218 activation of innate immune response;GO:0032731 positive regulation of interleukin-1 beta production
Cfb	14962	1452.41	1.89777	0.181348	10.4648	1.25342e-25	1.52299e-23	Cfb	complement factor B	GO:0006957 complement activation, alternative pathway;GO:1903028 positive regulation of opsonization;GO:1903027 regulation of opsonization
Map10	74393	11.8324	1.89273	0.549874	3.44212	0.000577166	0.00684879	Map10	microtubule-associated protein 10	GO:0000022 mitotic spindle elongation;GO:0051256 mitotic spindle midzone assembly;GO:0051231 spindle elongation
Fcna	14133	213.929	1.89247	0.424342	4.45977	8.20461e-06	0.000155668	Fcna	ficolin A	GO:0001867 complement activation, lectin pathway;GO:0006956 complement activation;GO:0002253 activation of immune response
Cd300ld4	100043123	6.12992	1.89226	0.618375	3.06006	0.00221292	0.0208815	Cd300ld4	CD300 molecule like family member D4	GO:0008150 biological_process
Serpina3n	20716	328.64	1.89077	0.548497	3.44718	0.000566472	0.00674896	Serpina3n	serine (or cysteine) peptidase inhibitor, clade A, member 3N	GO:0006953 acute-phase response;GO:0002526 acute inflammatory response;GO:0010951 negative regulation of endopeptidase activity
H19	14955	563.182	1.89052	0.625421	3.0228	0.00250449	0.0231252	H19	H19, imprinted maternally expressed transcript	GO:2000653 regulation of genetic imprinting;GO:0040015 negative regulation of multicellular organism growth;GO:0031445 regulation of heterochromatin assembly
Dkkl1	50722	4.67203	1.88997	0.625728	3.02044	0.00252409	0.0232609	Dkkl1	dickkopf-like 1	GO:2000225 negative regulation of testosterone biosynthetic process;GO:2000224 regulation of testosterone biosynthetic process;GO:0007341 penetration of zona pellucida
Cmpk2	22169	2699.85	1.88928	0.27061	6.98155	2.91951e-12	1.23022e-10	Cmpk2	cytidine monophosphate (UMP-CMP) kinase 2, mitochondrial	GO:0006233 dTDP biosynthetic process;GO:0046072 dTDP metabolic process;GO:0006227 dUDP biosynthetic process
Xlr4c	72891	5.29298	1.88563	0.625578	3.01422	0.00257643	0.0236342	Xlr4c	X-linked lymphocyte-regulated 4C	GO:0007286 spermatid development;GO:0048515 spermatid differentiation;GO:0051321 meiotic cell cycle
Pycard	66824	1641.56	1.88175	0.284045	6.62484	3.47636e-11	1.33841e-09	Pycard	PYD and CARD domain containing	GO:0002582 positive regulation of antigen processing and presentation of peptide or polysaccharide antigen via MHC class II;GO:0002588 positive regulation of antigen processing and presentation of peptide antigen via MHC class II;GO:0002585 positive regulation of antigen processing and presentation of peptide antigen
B4galnt1	14421	499.268	1.88064	0.219567	8.56524	1.07853e-17	7.68399e-16	B4galnt1	beta-1,4-N-acetyl-galactosaminyl transferase 1	GO:0030259 lipid glycosylation;GO:0001574 ganglioside biosynthetic process;GO:0001573 ganglioside metabolic process
Fam110d	72690	132.594	1.88008	0.448182	4.1949	2.72993e-05	0.000466561	Fam110d	family with sequence similarity 110, member D	GO:0008150 biological_process
Pcsk2os2	378775	18.1957	1.878	0.532129	3.52922	0.000416786	0.00516686	Pcsk2os2	proprotein convertase subtilisin/kexin type 2, opposite strand 2	GO:0008150 biological_process
Idnk	75731	4109.15	1.87678	0.379481	4.94565	7.58918e-07	1.71288e-05	Idnk	idnK gluconokinase homolog (E. coli)	GO:0019520 aldonic acid metabolic process;GO:0019521 D-gluconate metabolic process;GO:0046176 aldonic acid catabolic process
Pira1	18722	4.04671	1.87653	0.620021	3.02656	0.0024735	0.0228884	Pira1	paired-Ig-like receptor A1	GO:0008150 biological_process
Gm3604	100041979	8.05397	1.87637	0.583171	3.21752	0.00129302	0.0134851	Gm3604	predicted gene 3604	GO:0006357 regulation of transcription by RNA polymerase II;GO:0006355 regulation of transcription, DNA-templated;GO:1903506 regulation of nucleic acid-templated transcription
Unc5cl	76589	3.90174	1.8761	0.62018	3.0251	0.00248552	0.0229771	Unc5cl	unc-5 family C-terminal like	GO:0038007 netrin-activated signaling pathway;GO:0046330 positive regulation of JNK cascade;GO:0043123 positive regulation of I-kappaB kinase/NF-kappaB signaling
Parp10	671535	5910.31	1.87541	0.187432	10.0058	1.43672e-23	1.44815e-21	Parp10	poly (ADP-ribose) polymerase family, member 10	GO:1900045 negative regulation of protein K63-linked ubiquitination;GO:0070212 protein poly-ADP-ribosylation;GO:1902915 negative regulation of protein polyubiquitination
Pabpc4l	241989	122.879	1.87504	0.381816	4.91084	9.06848e-07	2.01598e-05	Pabpc4l	poly(A) binding protein, cytoplasmic 4-like	GO:0008150 biological_process
Rubcnl	271221	21.4351	1.87412	0.465562	4.0255	5.68534e-05	0.000892548	Rubcnl	RUN and cysteine rich domain containing beclin 1 interacting protein like	GO:0061910 autophagosome-endosome fusion;GO:0061909 autophagosome-lysosome fusion;GO:0070873 regulation of glycogen metabolic process
Lrfn3	233067	11.4136	1.87388	0.58298	3.21431	0.0013076	0.0136052	Lrfn3	leucine rich repeat and fibronectin type III domain containing 3	GO:0099179 regulation of synaptic membrane adhesion;GO:0099560 synaptic membrane adhesion;GO:1905606 regulation of presynapse assembly
Cfh	12628	143.648	1.87274	0.533825	3.50815	0.000451243	0.00552835	Cfh	complement component factor h	GO:0001905 activation of membrane attack complex;GO:0002434 immune complex clearance;GO:0097273 creatinine homeostasis
Evi2a	14017	379.895	1.87174	0.342615	5.46311	4.67855e-08	1.25754e-06	Evi2a	ecotropic viral integration site 2a
Bcl11b	58208	21.7413	1.87076	0.446067	4.1939	2.74201e-05	0.000467724	Bcl11b	B cell leukemia/lymphoma 11B	GO:0071678 olfactory bulb axon guidance;GO:0097534 lymphoid lineage cell migration;GO:0097535 lymphoid lineage cell migration into thymus
Ramp1	51801	43.0635	1.86991	0.449036	4.16428	3.1234e-05	0.000523716	Ramp1	receptor (calcitonin) activity modifying protein 1	GO:1990408 calcitonin gene-related peptide receptor signaling pathway;GO:0097647 amylin receptor signaling pathway;GO:0097646 calcitonin family receptor signaling pathway
Parp9	80285	6415.49	1.86862	0.200298	9.32918	1.06694e-20	9.60785e-19	Parp9	poly (ADP-ribose) polymerase family, member 9	GO:0060332 positive regulation of response to interferon-gamma;GO:0060335 positive regulation of interferon-gamma-mediated signaling pathway;GO:0070212 protein poly-ADP-ribosylation
Lmo2	16909	472.707	1.8679	0.171646	10.8823	1.40041e-27	2.05317e-25	Lmo2	LIM domain only 2	GO:0097067 cellular response to thyroid hormone stimulus;GO:0045647 negative regulation of erythrocyte differentiation;GO:0097066 response to thyroid hormone
A530064D06Rik	328830	20.0112	1.86784	0.525613	3.55364	0.000379934	0.00478016	A530064D06Rik	RIKEN cDNA A530064D06 gene
Cd37	12493	370.267	1.86716	0.183341	10.1841	2.33486e-24	2.55682e-22	Cd37	CD37 antigen	GO:0030886 negative regulation of myeloid dendritic cell activation;GO:0030885 regulation of myeloid dendritic cell activation;GO:0042832 defense response to protozoan
Cysltr1	58861	84.2527	1.86562	0.453452	4.11426	3.88422e-05	0.000636251	Cysltr1	cysteinyl leukotriene receptor 1	GO:0002437 inflammatory response to antigenic stimulus;GO:0045907 positive regulation of vasoconstriction;GO:0019229 regulation of vasoconstriction
A630014C17Rik	399633	15.0438	1.86136	0.516418	3.60437	0.000312912	0.00401669	A630014C17Rik	RIKEN cDNA A630014C17 gene	GO:0008150 biological_process
Serpina3c	16625	9.26829	1.8608	0.622895	2.98734	0.00281421	0.025355	Serpina3c	serine (or cysteine) peptidase inhibitor, clade A, member 3C	GO:0010951 negative regulation of endopeptidase activity;GO:0010466 negative regulation of peptidase activity;GO:0043434 response to peptide hormone
Mefv	54483	37.6145	1.85995	0.564485	3.29495	0.000984398	0.0107864	Mefv	Mediterranean fever	GO:1904270 pyroptosome complex assembly;GO:0071641 negative regulation of macrophage inflammatory protein 1 alpha production;GO:0071640 regulation of macrophage inflammatory protein 1 alpha production
Oas1b	23961	415.303	1.85903	0.212295	8.75681	2.00853e-18	1.53583e-16	Oas1b	2'-5' oligoadenylate synthetase 1B	GO:0060700 regulation of ribonuclease activity;GO:0032069 regulation of nuclease activity;GO:0045071 negative regulation of viral genome replication
Ces1f	234564	4.15559	1.85342	0.619112	2.99368	0.00275639	0.0249864	Ces1f	carboxylesterase 1F	GO:0019626 short-chain fatty acid catabolic process;GO:0120188 regulation of bile acid secretion;GO:0046459 short-chain fatty acid metabolic process
Oit3	18302	16.1772	1.85031	0.593448	3.11789	0.00182149	0.017912	Oit3	oncoprotein induced transcript 3	GO:1903118 urate homeostasis;GO:0048878 chemical homeostasis;GO:0042592 homeostatic process
Ms4a4a	666907	82.1048	1.84936	0.47034	3.93196	8.42578e-05	0.00127537	Ms4a4a	membrane-spanning 4-domains, subfamily A, member 4A	GO:0008150 biological_process
Clgn	12745	12.0843	1.84897	0.622483	2.97031	0.00297497	0.0264817	Clgn	calmegin	GO:0007339 binding of sperm to zona pellucida;GO:0035036 sperm-egg recognition;GO:0009988 cell-cell recognition
Twist2	13345	19.5653	1.84708	0.519929	3.55256	0.000381509	0.00479409	Twist2	twist basic helix-loop-helix transcription factor 2	GO:0061303 cornea development in camera-type eye;GO:0010838 positive regulation of keratinocyte proliferation;GO:0010837 regulation of keratinocyte proliferation
Eif2s3y	26908	229.2	1.84643	0.336282	5.49071	4.00318e-08	1.08921e-06	Eif2s3y	eukaryotic translation initiation factor 2, subunit 3, structural gene Y-linked	GO:0045903 positive regulation of translational fidelity;GO:0006450 regulation of translational fidelity;GO:0001731 formation of translation preinitiation complex
Fcgr2b	14130	1639.12	1.84559	0.255743	7.21658	5.33121e-13	2.4758e-11	Fcgr2b	Fc receptor, IgG, low affinity IIb	GO:0001811 negative regulation of type I hypersensitivity;GO:0160006 Fc receptor-mediated immune complex endocytosis;GO:0002434 immune complex clearance
Tmprss6	71753	16.792	1.84185	0.530097	3.47455	0.00051171	0.00615857	Tmprss6	transmembrane serine protease 6	GO:0097264 self proteolysis;GO:0033619 membrane protein proteolysis;GO:0030514 negative regulation of BMP signaling pathway
Rgs1	50778	154.076	1.84139	0.268055	6.86947	6.44425e-12	2.63412e-10	Rgs1	regulator of G-protein signaling 1	GO:0061737 leukotriene signaling pathway;GO:0008277 regulation of G protein-coupled receptor signaling pathway;GO:0043547 positive regulation of GTPase activity
Hpgd	15446	21.6045	1.84109	0.592615	3.10673	0.0018917	0.0184389	Hpgd	hydroxyprostaglandin dehydrogenase 15 (NAD)	GO:1905828 regulation of prostaglandin catabolic process;GO:0097070 ductus arteriosus closure;GO:0007567 parturition
Tnfsf13b	24099	26.7148	1.83968	0.609327	3.01919	0.00253448	0.0233204	Tnfsf13b	tumor necrosis factor (ligand) superfamily, member 13b	GO:0031296 B cell costimulation;GO:0002636 positive regulation of germinal center formation;GO:0002634 regulation of germinal center formation
Pik3cg	30955	218.082	1.83809	0.380129	4.83544	1.32854e-06	2.87068e-05	Pik3cg	phosphatidylinositol-4,5-bisphosphate 3-kinase catalytic subunit gamma	GO:0010897 negative regulation of triglyceride catabolic process;GO:0003376 sphingosine-1-phosphate receptor signaling pathway;GO:2000270 negative regulation of fibroblast apoptotic process
Osm	18413	57.3391	1.83727	0.394226	4.66045	3.15525e-06	6.45606e-05	Osm	oncostatin M	GO:0038165 oncostatin-M-mediated signaling pathway;GO:0007260 tyrosine phosphorylation of STAT protein;GO:0045835 negative regulation of meiotic nuclear division
Slc22a3	20519	11.7353	1.83716	0.615239	2.98609	0.00282569	0.0254197	Slc22a3	solute carrier family 22 (organic cation transporter), member 3	GO:0051625 epinephrine uptake;GO:0051615 histamine uptake;GO:0051620 norepinephrine uptake
Ccl12	20293	403.415	1.8362	0.454188	4.04282	5.28127e-05	0.000838762	Ccl12	chemokine (C-C motif) ligand 12	GO:2000502 negative regulation of natural killer cell chemotaxis;GO:1901624 negative regulation of lymphocyte chemotaxis;GO:2000501 regulation of natural killer cell chemotaxis
Glb1l2	244757	8.57952	1.83312	0.625707	2.92968	0.00339308	0.0294344	Glb1l2	galactosidase, beta 1-like 2	GO:0005975 carbohydrate metabolic process;GO:0044238 primary metabolic process;GO:0071704 organic substance metabolic process
Crispld2	78892	76.0562	1.8253	0.401044	4.55136	5.33003e-06	0.00010425	Crispld2	cysteine-rich secretory protein LCCL domain containing 2	GO:0060325 face morphogenesis;GO:0060323 head morphogenesis;GO:0010171 body morphogenesis
Tlr6	21899	54.1949	1.8249	0.468369	3.89628	9.76802e-05	0.00145733	Tlr6	toll-like receptor 6	GO:0034150 toll-like receptor 6 signaling pathway;GO:0038124 toll-like receptor TLR6:TLR2 signaling pathway;GO:0042496 detection of diacyl bacterial lipopeptide
Pid1	98496	285.753	1.82441	0.260935	6.99181	2.7136e-12	1.14891e-10	Pid1	phosphotyrosine interaction domain containing 1	GO:2001170 negative regulation of ATP biosynthetic process;GO:0070346 positive regulation of fat cell proliferation;GO:0030809 negative regulation of nucleotide biosynthetic process
Dcn	13179	803.295	1.82355	0.541546	3.3673	0.000759077	0.00866539	Dcn	decorin	GO:0019800 peptide cross-linking via chondroitin 4-sulfate glycosaminoglycan;GO:0051901 positive regulation of mitochondrial depolarization;GO:1900747 negative regulation of vascular endothelial growth factor signaling pathway
Tm6sf1	107769	243.666	1.82254	0.322895	5.64437	1.6579e-08	4.75138e-07	Tm6sf1	transmembrane 6 superfamily member 1
Cxcl13	55985	7.63855	1.82233	0.624772	2.91678	0.00353661	0.0304856	Cxcl13	chemokine (C-X-C motif) ligand 13	GO:0035766 cell chemotaxis to fibroblast growth factor;GO:0035768 endothelial cell chemotaxis to fibroblast growth factor;GO:0035769 B cell chemotaxis across high endothelial venule
Matk	17179	67.8073	1.82158	0.318055	5.72726	1.02068e-08	2.99782e-07	Matk	megakaryocyte-associated tyrosine kinase	GO:0006468 protein phosphorylation;GO:0016310 phosphorylation;GO:0006796 phosphate-containing compound metabolic process
Has1	15116	12.2074	1.82048	0.626208	2.90715	0.00364742	0.0312284	Has1	hyaluronan synthase 1	GO:0045226 extracellular polysaccharide biosynthetic process;GO:0046379 extracellular polysaccharide metabolic process;GO:0030213 hyaluronan biosynthetic process
Ctsh	13036	2115.01	1.8166	0.214525	8.46801	2.49624e-17	1.7366e-15	Ctsh	cathepsin H	GO:0010813 neuropeptide catabolic process;GO:0060448 dichotomous subdivision of terminal units involved in lung branching;GO:0010815 bradykinin catabolic process
Vsig4	278180	12.9348	1.81464	0.598745	3.03075	0.0024395	0.0226224	Vsig4	V-set and immunoglobulin domain containing 4	GO:0045957 negative regulation of complement activation, alternative pathway;GO:0030451 regulation of complement activation, alternative pathway;GO:0045916 negative regulation of complement activation
Adamts15	235130	25.4053	1.81379	0.571852	3.17177	0.0015151	0.0154294	Adamts15	a disintegrin-like and metallopeptidase (reprolysin type) with thrombospondin type 1 motif, 15	GO:0022617 extracellular matrix disassembly;GO:0007520 myoblast fusion;GO:0000768 syncytium formation by plasma membrane fusion
Trim12c	319236	575.222	1.81325	0.281834	6.43377	1.2448e-10	4.52516e-09	Trim12c	tripartite motif-containing 12C	GO:0044790 suppression of viral release by host;GO:0031664 regulation of lipopolysaccharide-mediated signaling pathway;GO:0046597 negative regulation of viral entry into host cell
Gjb3	14620	4.02534	1.81194	0.617808	2.93284	0.00335872	0.0292077	Gjb3	gap junction protein, beta 3	GO:0001890 placenta development;GO:0048608 reproductive structure development;GO:0061458 reproductive system development
Tgtp1	21822	2368.89	1.81159	0.611543	2.96233	0.00305324	0.0270147	Tgtp1	T cell specific GTPase 1	GO:0035455 response to interferon-alpha;GO:0035458 cellular response to interferon-beta;GO:0035456 response to interferon-beta
A730011C13Rik	319916	104.835	1.81141	0.346367	5.22973	1.69754e-07	4.21179e-06	A730011C13Rik	RIKEN cDNA A730011C13 gene	GO:0008150 biological_process
Adora3	11542	17.9797	1.81075	0.494497	3.66179	0.000250454	0.00333563	Adora3	adenosine A3 receptor	GO:0002349 histamine production involved in inflammatory response;GO:0002441 histamine secretion involved in inflammatory response;GO:0002553 histamine secretion by mast cell
Icos	54167	33.456	1.80943	0.601526	3.00807	0.00262911	0.0240167	Icos	inducible T cell co-stimulator	GO:0002517 T cell tolerance induction;GO:0002507 tolerance induction;GO:0031295 T cell costimulation
Casp4	12363	319.184	1.80877	0.350251	5.16421	2.41457e-07	5.85971e-06	Casp4	caspase 4, apoptosis-related cysteine peptidase	GO:2000494 positive regulation of interleukin-18-mediated signaling pathway;GO:2000492 regulation of interleukin-18-mediated signaling pathway;GO:0035234 ectopic germ cell programmed cell death
Sfmbt2	353282	8.38455	1.80856	0.595443	3.03734	0.00238675	0.0222146	Sfmbt2	Scm-like with four mbt domains 2	GO:0010629 negative regulation of gene expression;GO:0045892 negative regulation of transcription, DNA-templated;GO:1903507 negative regulation of nucleic acid-templated transcription
Cds1	74596	39.2199	1.80855	0.424094	4.2645	2.00348e-05	0.000353297	Cds1	CDP-diacylglycerol synthase 1	GO:0016024 CDP-diacylglycerol biosynthetic process;GO:0046341 CDP-diacylglycerol metabolic process;GO:0140042 lipid droplet formation
Kcnk13	217826	105.793	1.8084	0.251491	7.19072	6.44514e-13	2.95444e-11	Kcnk13	potassium channel, subfamily K, member 13	GO:0030322 stabilization of membrane potential;GO:0071805 potassium ion transmembrane transport;GO:0006813 potassium ion transport
Serping1	12258	1530.92	1.80831	0.269426	6.71173	1.92325e-11	7.54832e-10	Serping1	serine (or cysteine) peptidase inhibitor, clade G, member 1	GO:0001868 regulation of complement activation, lectin pathway;GO:0001869 negative regulation of complement activation, lectin pathway;GO:0045916 negative regulation of complement activation
Hnmt	140483	9.83577	1.80695	0.60773	2.97328	0.00294631	0.0262916	Hnmt	histamine N-methyltransferase	GO:0001695 histamine catabolic process;GO:0052805 imidazole-containing compound catabolic process;GO:0001692 histamine metabolic process
Sell	20343	74.4871	1.80484	0.421999	4.27688	1.89535e-05	0.000336908	Sell	selectin, lymphocyte	GO:0050901 leukocyte tethering or rolling;GO:0061756 leukocyte adhesion to vascular endothelial cell;GO:0090023 positive regulation of neutrophil chemotaxis
Atp8b4	241633	243.633	1.80412	0.433679	4.16003	3.18206e-05	0.000531857	Atp8b4	ATPase, class I, type 8B, member 4	GO:0045332 phospholipid translocation;GO:0034204 lipid translocation;GO:0097035 regulation of membrane lipid distribution
Xist	213742	38.0141	1.80098	0.569505	3.16236	0.00156496	0.0158642	Xist	inactive X specific transcripts	GO:0060819 inactivation of X chromosome by genomic imprinting;GO:0060708 spongiotrophoblast differentiation;GO:0060712 spongiotrophoblast layer development
Treml2	328833	56.0735	1.79939	0.547832	3.28457	0.0010214	0.0110823	Treml2	triggering receptor expressed on myeloid cells-like 2	GO:0042110 T cell activation;GO:0046649 lymphocyte activation;GO:0045321 leukocyte activation
Cryzl2	226527	83.3362	1.79787	0.401777	4.47481	7.64808e-06	0.000145889	Cryzl2	crystallin zeta like 2
Perp	64058	63.3073	1.79481	0.394728	4.54696	5.44265e-06	0.000106218	Perp	PERP, TP53 apoptosis effector	GO:0002934 desmosome organization;GO:0097202 activation of cysteine-type endopeptidase activity;GO:0097186 amelogenesis
Rnu11	353373	11.719	1.79123	0.603822	2.96648	0.00301228	0.0267724	Rnu11	U11 small nuclear RNA	GO:0008150 biological_process
Scn5a	20271	16.241	1.78942	0.626166	2.85774	0.00426676	0.0356031	Scn5a	sodium channel, voltage-gated, type V, alpha	GO:0098912 membrane depolarization during atrial cardiac muscle cell action potential;GO:0086048 membrane depolarization during bundle of His cell action potential;GO:0086017 Purkinje myocyte action potential
Igkv6-15	108022	5.11447	1.78886	0.61541	2.90677	0.00365176	0.0312505	Igkv6-15	immunoglobulin kappa variable 6-15	GO:0002377 immunoglobulin production;GO:0002440 production of molecular mediator of immune response;GO:0006955 immune response
Runx3	12399	120.471	1.78728	0.430426	4.15236	3.29064e-05	0.000547616	Runx3	runt related transcription factor 3	GO:0043378 positive regulation of CD8-positive, alpha-beta T cell differentiation;GO:0043376 regulation of CD8-positive, alpha-beta T cell differentiation;GO:2001187 positive regulation of CD8-positive, alpha-beta T cell activation
Btnl2	547431	6.29774	1.78433	0.614134	2.90544	0.00366733	0.0313685	Btnl2	butyrophilin-like 2	GO:0050860 negative regulation of T cell receptor signaling pathway;GO:0050858 negative regulation of antigen receptor-mediated signaling pathway;GO:0032743 positive regulation of interleukin-2 production
Sytl3	83672	15.4128	1.78394	0.564545	3.15997	0.00157786	0.0159676	Sytl3	synaptotagmin-like 3	GO:0006887 exocytosis;GO:0032940 secretion by cell;GO:0140352 export from cell
Gpr171	229323	29.9825	1.78288	0.602892	2.95721	0.00310441	0.0273583	Gpr171	G protein-coupled receptor 171	GO:0060259 regulation of feeding behavior;GO:0051930 regulation of sensory perception of pain;GO:0051931 regulation of sensory perception
1600010M07Rik	69781	9.26999	1.78156	0.626125	2.84537	0.00443594	0.0367041	1600010M07Rik	RIKEN cDNA 1600010M07 gene	GO:0008150 biological_process
Otulinl	223433	332.914	1.78063	0.257654	6.91092	4.8153e-12	1.98198e-10	Otulinl	OTU deubiquitinase with linear linkage specificity like	GO:0008150 biological_process
Tnfrsf13b	57916	16.0298	1.78027	0.516852	3.44445	0.000572233	0.00679933	Tnfrsf13b	tumor necrosis factor receptor superfamily, member 13b	GO:0030889 negative regulation of B cell proliferation;GO:0001782 B cell homeostasis;GO:0050869 negative regulation of B cell activation
Rinl	320435	252.65	1.77822	0.242582	7.33039	2.29476e-13	1.11838e-11	Rinl	Ras and Rab interactor-like	GO:0006897 endocytosis;GO:0015031 protein transport;GO:0045184 establishment of protein localization
Klra8	16639	4.02925	1.77484	0.616274	2.87995	0.00397737	0.0335195	Klra8	killer cell lectin-like receptor, subfamily A, member 8	GO:0009615 response to virus;GO:0007155 cell adhesion;GO:0051707 response to other organism
Svip	75744	7.25089	1.77407	0.620858	2.85745	0.00427063	0.0356187	Svip	small VCP/p97-interacting protein	GO:1904239 regulation of VCP-NPL4-UFD1 AAA ATPase complex assembly;GO:1904240 negative regulation of VCP-NPL4-UFD1 AAA ATPase complex assembly;GO:1903070 negative regulation of ER-associated ubiquitin-dependent protein catabolic process
None	100503932	3.9184	1.77142	0.625665	2.83125	0.00463658	0.0379571	None	None	None
Hs6st2	50786	29.6101	1.76836	0.483121	3.66028	0.000251938	0.00335117	Hs6st2	heparan sulfate 6-O-sulfotransferase 2	GO:0015015 heparan sulfate proteoglycan biosynthetic process, enzymatic modification;GO:0015012 heparan sulfate proteoglycan biosynthetic process;GO:0030201 heparan sulfate proteoglycan metabolic process
Pkp3	56460	76.3061	1.76724	0.412485	4.28438	1.83252e-05	0.000326395	Pkp3	plakophilin 3	GO:0002159 desmosome assembly;GO:0002934 desmosome organization;GO:1902373 negative regulation of mRNA catabolic process
Fbln2	14115	881.769	1.76704	0.506336	3.48985	0.000483289	0.00585624	Fbln2	fibulin 2	GO:0010811 positive regulation of cell-substrate adhesion;GO:0010810 regulation of cell-substrate adhesion;GO:0030198 extracellular matrix organization
Klhl35	72184	21.2194	1.76548	0.451981	3.90609	9.38001e-05	0.00140542	Klhl35	kelch-like 35	GO:0008150 biological_process
Penk	18619	14.3472	1.76468	0.622913	2.83295	0.00461201	0.0378258	Penk	preproenkephalin	GO:0099538 synaptic signaling via neuropeptide;GO:2000987 positive regulation of behavioral fear response;GO:0002118 aggressive behavior
Arhgap15	76117	108.189	1.76394	0.300151	5.87686	4.18124e-09	1.3059e-07	Arhgap15	Rho GTPase activating protein 15	GO:0008360 regulation of cell shape;GO:0022604 regulation of cell morphogenesis;GO:0043087 regulation of GTPase activity
Rarres2	71660	301.787	1.76347	0.461466	3.82146	0.000132667	0.00191701	Rarres2	retinoic acid receptor responder (tazarotene induced) 2	GO:0019732 antifungal humoral response;GO:0061760 antifungal innate immune response;GO:0003084 positive regulation of systemic arterial blood pressure
Hcar2	80885	122.838	1.76163	0.295234	5.96688	2.41832e-09	7.8144e-08	Hcar2	hydroxycarboxylic acid receptor 2	GO:0070165 positive regulation of adiponectin secretion;GO:0070163 regulation of adiponectin secretion;GO:0050995 negative regulation of lipid catabolic process
Stambpl1	76630	59.3177	1.75963	0.446539	3.9406	8.12769e-05	0.00123446	Stambpl1	STAM binding protein like 1	GO:0070536 protein K63-linked deubiquitination;GO:0016579 protein deubiquitination;GO:0070646 protein modification by small protein removal
Rasgrf2	19418	14.9386	1.75816	0.535054	3.28595	0.00101638	0.0110346	Rasgrf2	RAS protein-specific guanine nucleotide-releasing factor 2	GO:2000310 regulation of NMDA receptor activity;GO:0099601 regulation of neurotransmitter receptor activity;GO:0035023 regulation of Rho protein signal transduction
Prrx2	20204	22.6723	1.75556	0.608802	2.88363	0.00393123	0.0332095	Prrx2	paired related homeobox 2	GO:0042474 middle ear morphogenesis;GO:0002053 positive regulation of mesenchymal cell proliferation;GO:0045880 positive regulation of smoothened signaling pathway
Fam167a	219148	18.6863	1.75462	0.576604	3.04302	0.00234217	0.0218455	Fam167a	family with sequence similarity 167, member A	GO:0008150 biological_process
Klhl32	212390	36.3247	1.75337	0.444117	3.94799	7.88097e-05	0.0012011	Klhl32	kelch-like 32	GO:0008150 biological_process
Dusp13	27389	5.65528	1.75246	0.626366	2.79782	0.0051448	0.0411121	Dusp13	dual specificity phosphatase 13	GO:0006470 protein dephosphorylation;GO:0043409 negative regulation of MAPK cascade;GO:0016311 dephosphorylation
H4c8	69386	31.0812	1.75141	0.569212	3.07691	0.00209158	0.0200133	H4c8	H4 clustered histone 8
Car4	12351	94.3768	1.74995	0.391833	4.46608	7.96671e-06	0.000151316	Car4	carbonic anhydrase 4	GO:0015670 carbon dioxide transport;GO:0015669 gas transport;GO:0019755 one-carbon compound transport
Eda2r	245527	50.4625	1.74861	0.427346	4.09179	4.28054e-05	0.00069412	Eda2r	ectodysplasin A2 receptor	GO:0033209 tumor necrosis factor-mediated signaling pathway;GO:0072332 intrinsic apoptotic signaling pathway by p53 class mediator;GO:0072331 signal transduction by p53 class mediator
Gm19585	100503190	5.04051	1.747	0.626182	2.78992	0.00527218	0.041941	Gm19585	predicted gene, 19585
Tarsl2	272396	37.9124	1.74614	0.487034	3.58526	0.000336748	0.00429469	Tarsl2	threonyl-tRNA synthetase-like 2	GO:0006435 threonyl-tRNA aminoacylation;GO:0006418 tRNA aminoacylation for protein translation;GO:0043039 tRNA aminoacylation
Creg2	263764	15.2546	1.74394	0.587126	2.9703	0.00297509	0.0264817	Creg2	cellular repressor of E1A-stimulated genes 2	GO:0008150 biological_process
Pltp	18830	1224.01	1.74326	0.209292	8.3293	8.13221e-17	5.32344e-15	Pltp	phospholipid transfer protein	GO:0010189 vitamin E biosynthetic process;GO:0042360 vitamin E metabolic process;GO:0046836 glycolipid transport
Cd300ld3	382551	9.46305	1.74253	0.598544	2.91129	0.00359941	0.0308776	Cd300ld3	CD300 molecule like family member D3	GO:0034165 positive regulation of toll-like receptor 9 signaling pathway;GO:0034163 regulation of toll-like receptor 9 signaling pathway;GO:0034123 positive regulation of toll-like receptor signaling pathway
Wnt7b	22422	34.6271	1.7418	0.626052	2.7822	0.00539911	0.0428164	Wnt7b	wingless-type MMTV integration site family, member 7B	GO:0036516 chemoattraction of dopaminergic neuron axon;GO:0072060 outer medullary collecting duct development;GO:0072054 renal outer medulla development
Serpina3h	546546	3.89509	1.73624	0.614892	2.82365	0.00474804	0.038691	Serpina3h	serine (or cysteine) peptidase inhibitor, clade A, member 3H
Gm6525	624713	5.87599	1.73153	0.612272	2.82803	0.00468351	0.0382178	Gm6525	ribosomal protein L36a pseudogene
Kcnk1	16525	4.89432	1.72915	0.613103	2.82033	0.00479742	0.0389754	Kcnk1	potassium channel, subfamily K, member 1	GO:0060075 regulation of resting membrane potential;GO:0030322 stabilization of membrane potential;GO:0035725 sodium ion transmembrane transport
Irgc1	210145	4.73579	1.72823	0.613202	2.81836	0.00482692	0.0391364	Irgc1	immunity-related GTPase family, cinema 1	GO:0035458 cellular response to interferon-beta;GO:0035456 response to interferon-beta;GO:0071345 cellular response to cytokine stimulus
Cd5	12507	44.457	1.72802	0.595941	2.89965	0.00373578	0.031816	Cd5	CD5 antigen	GO:0031295 T cell costimulation;GO:0031294 lymphocyte costimulation;GO:0050870 positive regulation of T cell activation
Tmem140	68487	165.432	1.72362	0.275157	6.26412	3.74933e-10	1.30162e-08	Tmem140	transmembrane protein 140	GO:0008150 biological_process
Itga11	319480	44.1112	1.72297	0.436665	3.94576	7.95487e-05	0.00121029	Itga11	integrin alpha 11	GO:0038065 collagen-activated signaling pathway;GO:0006929 substrate-dependent cell migration;GO:0033627 cell adhesion mediated by integrin
Dpep2	319446	124.949	1.72236	0.370996	4.64251	3.44194e-06	6.99427e-05	Dpep2	dipeptidase 2	GO:0006691 leukotriene metabolic process;GO:0006690 icosanoid metabolic process;GO:0019752 carboxylic acid metabolic process
Ifit1bl1	667373	19.1412	1.72088	0.528645	3.25526	0.00113287	0.0120414	Ifit1bl1	interferon induced protein with tetratricpeptide repeats 1B like 1	GO:0051607 defense response to virus;GO:0140546 defense response to symbiont;GO:0009615 response to virus
Ly6i	57248	11.3602	1.71887	0.575368	2.98743	0.00281331	0.025355	Ly6i	lymphocyte antigen 6 complex, locus I	GO:0095500 acetylcholine receptor signaling pathway;GO:1905145 cellular response to acetylcholine;GO:1905144 response to acetylcholine
Rftn1	76438	270.834	1.71848	0.216722	7.9294	2.20205e-15	1.24014e-13	Rftn1	raftlin lipid raft linker 1	GO:0033227 dsRNA transport;GO:0040010 positive regulation of growth rate;GO:0002457 T cell antigen processing and presentation
Il2ra	16184	24.2682	1.71815	0.613916	2.79868	0.00513119	0.0410218	Il2ra	interleukin 2 receptor, alpha chain	GO:0046013 regulation of T cell homeostatic proliferation;GO:0006924 activation-induced cell death of T cells;GO:0002664 regulation of T cell tolerance induction
Pmaip1	58801	48.0026	1.71601	0.430924	3.98215	6.82949e-05	0.00105536	Pmaip1	phorbol-12-myristate-13-acetate-induced protein 1	GO:1900739 regulation of protein insertion into mitochondrial membrane involved in apoptotic signaling pathway;GO:1900740 positive regulation of protein insertion into mitochondrial membrane involved in apoptotic signaling pathway;GO:1903749 positive regulation of establishment of protein localization to mitochondrion
H2bc3	319178	23.908	1.71395	0.471767	3.63304	0.000280098	0.00364827	H2bc3	H2B clustered histone 3	GO:0006334 nucleosome assembly;GO:0034728 nucleosome organization;GO:0031497 chromatin assembly
Pstpip2	19201	39.1586	1.71194	0.554922	3.08501	0.00203544	0.0195817	Pstpip2	proline-serine-threonine phosphatase-interacting protein 2	GO:0030041 actin filament polymerization;GO:0008154 actin polymerization or depolymerization;GO:0051258 protein polymerization
Klri2	320407	15.9709	1.71126	0.600302	2.85066	0.00436291	0.0361504	Klri2	killer cell lectin-like receptor family I member 2	GO:0002223 stimulatory C-type lectin receptor signaling pathway;GO:1990840 response to lectin;GO:1990858 cellular response to lectin
H2-Bl	14963	5.5238	1.71048	0.614484	2.7836	0.00537593	0.0426707	H2-Bl	histocompatibility 2, blastocyst	GO:0002486 antigen processing and presentation of endogenous peptide antigen via MHC class I via ER pathway, TAP-independent;GO:0002476 antigen processing and presentation of endogenous peptide antigen via MHC class Ib;GO:0002484 antigen processing and presentation of endogenous peptide antigen via MHC class I via ER pathway
Gas6	14456	715.433	1.70695	0.35151	4.85604	1.19758e-06	2.60036e-05	Gas6	growth arrest specific 6	GO:0010934 macrophage cytokine production;GO:0061082 myeloid leukocyte cytokine production;GO:1900142 negative regulation of oligodendrocyte apoptotic process
Fgd3	30938	84.3374	1.70597	0.466638	3.65587	0.000256308	0.00339322	Fgd3	FYVE, RhoGEF and PH domain containing 3	GO:0046847 filopodium assembly;GO:0120031 plasma membrane bounded cell projection assembly;GO:0030031 cell projection assembly
Upb1	103149	7.14534	1.70552	0.608639	2.80219	0.00507571	0.0407251	Upb1	ureidopropionase, beta	GO:0019483 beta-alanine biosynthetic process;GO:0033396 beta-alanine biosynthetic process via 3-ureidopropionate;GO:0019482 beta-alanine metabolic process
Inpp5d	16331	797.799	1.70382	0.340688	5.00111	5.69999e-07	1.31151e-05	Inpp5d	inositol polyphosphate-5-phosphatase D	GO:0045659 negative regulation of neutrophil differentiation;GO:0045658 regulation of neutrophil differentiation;GO:0045656 negative regulation of monocyte differentiation
Ralgps2	78255	200.494	1.70182	0.327967	5.189	2.11432e-07	5.1664e-06	Ralgps2	Ral GEF with PH domain and SH3 binding motif 2	GO:0032485 regulation of Ral protein signal transduction;GO:0007265 Ras protein signal transduction;GO:0046578 regulation of Ras protein signal transduction
Igfbp6	16012	171.585	1.70081	0.466317	3.64734	0.000264972	0.00348451	Igfbp6	insulin-like growth factor binding protein 6	GO:0043567 regulation of insulin-like growth factor receptor signaling pathway;GO:0032874 positive regulation of stress-activated MAPK cascade;GO:0070304 positive regulation of stress-activated protein kinase signaling cascade
Miat	330166	6.59822	1.70078	0.595452	2.85629	0.00428623	0.0357152	Miat	myocardial infarction associated transcript (non-protein coding)	GO:0035881 amacrine cell differentiation;GO:0046548 retinal rod cell development;GO:0060221 retinal rod cell differentiation
Eps8l2	98845	9.19217	1.70006	0.625564	2.71764	0.00657502	0.0499961	Eps8l2	EPS8-like 2	GO:1900029 positive regulation of ruffle assembly;GO:0016601 Rac protein signal transduction;GO:1900027 regulation of ruffle assembly
Tbc1d10c	108995	110.002	1.69826	0.257296	6.6004	4.10045e-11	1.5711e-09	Tbc1d10c	TBC1 domain family, member 10c	GO:0070885 negative regulation of calcineurin-NFAT signaling cascade;GO:0106057 negative regulation of calcineurin-mediated signaling;GO:0050849 negative regulation of calcium-mediated signaling
Grik2	100418235	122.725	1.69791	0.322097	5.27142	1.35369e-07	3.42575e-06	Grik2	glutamate receptor, ionotropic, kainate 2 (beta 2)	GO:0062035 sensory perception of cold stimulus;GO:0120169 detection of cold stimulus involved in thermoception;GO:0050960 detection of temperature stimulus involved in thermoception
Fgfr2	14183	34.8155	1.69742	0.624137	2.71963	0.00653545	0.0497592	Fgfr2	fibroblast growth factor receptor 2	GO:0035602 fibroblast growth factor receptor signaling pathway involved in negative regulation of apoptotic process in bone marrow cell;GO:0035603 fibroblast growth factor receptor signaling pathway involved in hemopoiesis;GO:0035604 fibroblast growth factor receptor signaling pathway involved in positive regulation of cell proliferation in bone marrow
Egr2	13654	125.397	1.69637	0.313581	5.40967	6.31413e-08	1.66934e-06	Egr2	early growth response 2	GO:0021595 rhombomere structural organization;GO:0021659 rhombomere 3 structural organization;GO:0021594 rhombomere formation
Gm15880	100504375	189.894	1.69606	0.35216	4.81616	1.46348e-06	3.13931e-05	Gm15880	predicted gene 15880	GO:0008150 biological_process
Trim21	20821	1743.95	1.69182	0.278838	6.06741	1.29986e-09	4.30215e-08	Trim21	tripartite motif-containing 21	GO:0090086 negative regulation of protein deubiquitination;GO:0046598 positive regulation of viral entry into host cell;GO:0075294 positive regulation by symbiont of entry into host
Rassf5	54354	185.858	1.69106	0.332537	5.08531	3.67027e-07	8.69884e-06	Rassf5	Ras association (RalGDS/AF-6) domain family member 5	GO:0031398 positive regulation of protein ubiquitination;GO:1903322 positive regulation of protein modification by small protein conjugation or removal;GO:1900180 regulation of protein localization to nucleus
Tmem221	434325	40.6387	1.69029	0.433102	3.90276	9.51002e-05	0.00142249	Tmem221	transmembrane protein 221	GO:0008150 biological_process
Pmfbp1	56523	20.8743	1.68782	0.550754	3.06457	0.00217982	0.020635	Pmfbp1	polyamine modulated factor 1 binding protein 1	GO:0007283 spermatogenesis;GO:0048232 male gamete generation;GO:0007276 gamete generation
Igsf6	80719	164.138	1.68471	0.250913	6.71432	1.88948e-11	7.44875e-10	Igsf6	immunoglobulin superfamily, member 6	GO:0008150 biological_process
Sorl1	20660	93.1285	1.68318	0.547609	3.07369	0.00211431	0.020133	Sorl1	sortilin-related receptor, LDLR class A repeats-containing	GO:0038020 insulin receptor recycling;GO:1902769 regulation of choline O-acetyltransferase activity;GO:1902771 positive regulation of choline O-acetyltransferase activity
Cgref1	68567	17.537	1.681	0.553518	3.03695	0.00238989	0.0222321	Cgref1	cell growth regulator with EF hand domain 1	GO:0030308 negative regulation of cell growth;GO:0045926 negative regulation of growth;GO:0001558 regulation of cell growth
Crip1	12925	1188.65	1.6796	0.460405	3.64809	0.000264202	0.00347696	Crip1	cysteine-rich protein 1 (intestinal)	GO:0071493 cellular response to UV-B;GO:0071236 cellular response to antibiotic;GO:0010224 response to UV-B
Treml4	224840	22.887	1.67909	0.545789	3.07645	0.0020948	0.0200333	Treml4	triggering receptor expressed on myeloid cells-like 4	GO:0034179 regulation of toll-like receptor 13 signaling pathway;GO:0034181 positive regulation of toll-like receptor 13 signaling pathway;GO:0002457 T cell antigen processing and presentation
Grk3	320129	50.299	1.67797	0.533902	3.14284	0.00167316	0.0167316	Grk3	G protein-coupled receptor kinase 3	GO:0042441 eye pigment metabolic process;GO:0043324 pigment metabolic process involved in developmental pigmentation;GO:0046154 rhodopsin metabolic process
Gm16316	100504604	277.563	1.67785	0.230694	7.27305	3.51466e-13	1.66267e-11	Gm16316	predicted gene 16316	GO:0008150 biological_process
Rbp1	19659	304.064	1.67626	0.487767	3.43659	0.000589083	0.00697153	Rbp1	retinol binding protein 1, cellular	GO:0033189 response to vitamin A;GO:0006776 vitamin A metabolic process;GO:0002138 retinoic acid biosynthetic process
Septin1	54204	231.808	1.67606	0.241652	6.93586	4.03759e-12	1.66962e-10	Septin1	septin 1	GO:0051311 meiotic metaphase plate congression;GO:0007056 spindle assembly involved in female meiosis;GO:0090306 meiotic spindle assembly
Mlip	69642	56.7114	1.67583	0.393947	4.25395	2.10028e-05	0.000368172	Mlip	muscular LMNA-interacting protein	GO:1903243 negative regulation of cardiac muscle hypertrophy in response to stress;GO:0010616 negative regulation of cardiac muscle adaptation;GO:1903242 regulation of cardiac muscle hypertrophy in response to stress
Mcemp1	69189	28.7763	1.67516	0.534386	3.13473	0.00172013	0.0171337	Mcemp1	mast cell expressed membrane protein 1	GO:0008150 biological_process
Tmem171	380863	44.0957	1.67506	0.452647	3.70059	0.000215101	0.00293757	Tmem171	transmembrane protein 171	GO:0008150 biological_process
Mcmdc2	240697	7.08201	1.67491	0.605257	2.76728	0.00565268	0.0443514	Mcmdc2	minichromosome maintenance domain containing 2	GO:0007146 meiotic recombination nodule assembly;GO:0042140 late meiotic recombination nodule assembly;GO:0000707 meiotic DNA recombinase assembly
Ube2l6	56791	7841.86	1.66401	0.296793	5.60662	2.06316e-08	5.81884e-07	Ube2l6	ubiquitin-conjugating enzyme E2L 6	GO:0032020 ISG15-protein conjugation;GO:0000209 protein polyubiquitination;GO:0016567 protein ubiquitination
Sla2	77799	32.4048	1.66372	0.482831	3.44575	0.000569471	0.00677978	Sla2	Src-like-adaptor 2	GO:0050849 negative regulation of calcium-mediated signaling;GO:0050860 negative regulation of T cell receptor signaling pathway;GO:0050858 negative regulation of antigen receptor-mediated signaling pathway
Tfec	21426	66.0125	1.66249	0.52767	3.15062	0.00162922	0.0164218	Tfec	transcription factor EC	GO:0034605 cellular response to heat;GO:0009408 response to heat;GO:0009266 response to temperature stimulus
Dio3os	353504	4.13812	1.66174	0.610843	2.72041	0.00652006	0.0496633	Dio3os	deiodinase, iodothyronine type III, opposite strand	GO:0008150 biological_process
Retnlg	245195	45.7119	1.66048	0.59223	2.80378	0.00505074	0.0405614	Retnlg	resistin like gamma	GO:0002408 myeloid dendritic cell chemotaxis;GO:0002407 dendritic cell chemotaxis;GO:0036336 dendritic cell migration
Ceacam19	319930	8.03682	1.65509	0.592935	2.79135	0.00524884	0.0418116	Ceacam19	carcinoembryonic antigen-related cell adhesion molecule 19	GO:0008150 biological_process
H2-Ob	15002	44.709	1.6521	0.359416	4.59662	4.29409e-06	8.57851e-05	H2-Ob	histocompatibility 2, O region beta locus	GO:0002587 negative regulation of antigen processing and presentation of peptide antigen via MHC class II;GO:0002581 negative regulation of antigen processing and presentation of peptide or polysaccharide antigen via MHC class II;GO:0002584 negative regulation of antigen processing and presentation of peptide antigen
Creb3l3	208677	22.6326	1.64806	0.539105	3.05702	0.00223547	0.0210607	Creb3l3	cAMP responsive element binding protein 3-like 3	GO:1990440 positive regulation of transcription from RNA polymerase II promoter in response to endoplasmic reticulum stress;GO:0036003 positive regulation of transcription from RNA polymerase II promoter in response to stress;GO:0043618 regulation of transcription from RNA polymerase II promoter in response to stress
Basp1	70350	1697.92	1.64797	0.198492	8.30242	1.02012e-16	6.50972e-15	Basp1	brain abundant, membrane attached signal protein 1	GO:0061318 renal filtration cell differentiation;GO:0072112 podocyte differentiation;GO:0072311 glomerular epithelial cell differentiation
B3galnt1	26879	105.973	1.64723	0.356016	4.62683	3.71308e-06	7.51083e-05	B3galnt1	UDP-GalNAc:betaGlcNAc beta 1,3-galactosaminyltransferase, polypeptide 1	GO:0009312 oligosaccharide biosynthetic process;GO:0009311 oligosaccharide metabolic process;GO:0016051 carbohydrate biosynthetic process
Cln3	12752	290.785	1.64541	0.276049	5.96055	2.51396e-09	8.09395e-08	Cln3	ceroid lipofuscinosis, neuronal 3, juvenile (Batten, Spielmeyer-Vogt disease)	GO:0035752 lysosomal lumen pH elevation;GO:0090384 phagosome-lysosome docking;GO:1900079 regulation of arginine biosynthetic process
Il2rg	16186	751.605	1.64249	0.230937	7.11226	1.14154e-12	5.11154e-11	Il2rg	interleukin 2 receptor, gamma chain	GO:0032831 positive regulation of CD4-positive, CD25-positive, alpha-beta regulatory T cell differentiation;GO:0035723 interleukin-15-mediated signaling pathway;GO:0071350 cellular response to interleukin-15
Eepd1	67484	67.26	1.64088	0.292356	5.6126	1.99311e-08	5.63921e-07	Eepd1	endonuclease/exonuclease/phosphatase family domain containing 1	GO:0010875 positive regulation of cholesterol efflux;GO:0010874 regulation of cholesterol efflux;GO:0032373 positive regulation of sterol transport
Septin3	24050	44.4371	1.63683	0.492099	3.32623	0.0008803	0.00979706	Septin3	septin 3	GO:0061640 cytoskeleton-dependent cytokinesis;GO:0000910 cytokinesis;GO:0051301 cell division
Lamc2	16782	64.5602	1.63309	0.542636	3.00954	0.00261641	0.0239594	Lamc2	laminin, gamma 2	GO:0008045 motor neuron axon guidance;GO:0016358 dendrite development;GO:0007411 axon guidance
Cdo1	12583	11.4104	1.62852	0.565915	2.87767	0.00400625	0.0337149	Cdo1	cysteine dioxygenase 1, cytosolic	GO:0019452 L-cysteine catabolic process to taurine;GO:0009093 cysteine catabolic process;GO:0019448 L-cysteine catabolic process
Rap1gap2	380711	57.4704	1.62821	0.557449	2.92083	0.00349101	0.0301512	Rap1gap2	RAP1 GTPase activating protein 2	GO:0090630 activation of GTPase activity;GO:0010977 negative regulation of neuron projection development;GO:0008361 regulation of cell size
Zfp105	22646	12.8002	1.62713	0.591929	2.74886	0.00598021	0.0464691	Zfp105	zinc finger protein 105	GO:0006357 regulation of transcription by RNA polymerase II;GO:0006355 regulation of transcription, DNA-templated;GO:1903506 regulation of nucleic acid-templated transcription
Adap2	216991	97.4067	1.62666	0.428677	3.79461	0.000147878	0.0021122	Adap2	ArfGAP with dual PH domains 2	GO:0048017 inositol lipid-mediated signaling;GO:0043547 positive regulation of GTPase activity;GO:0043087 regulation of GTPase activity
Ssh3	245857	264.966	1.62656	0.317401	5.12462	2.98134e-07	7.15682e-06	Ssh3	slingshot protein phosphatase 3	GO:0030837 negative regulation of actin filament polymerization;GO:0032272 negative regulation of protein polymerization;GO:0031333 negative regulation of protein-containing complex assembly
Loxl1	16949	312.479	1.62382	0.346371	4.68811	2.75744e-06	5.70793e-05	Loxl1	lysyl oxidase-like 1	GO:0018057 peptidyl-lysine oxidation;GO:0018158 protein oxidation;GO:0030199 collagen fibril organization
Ifit1	15957	1425.37	1.621	0.389227	4.16467	3.11809e-05	0.00052332	Ifit1	interferon-induced protein with tetratricopeptide repeats 1	GO:0035457 cellular response to interferon-alpha;GO:0035455 response to interferon-alpha;GO:0035458 cellular response to interferon-beta
Trim34a	94094	446.917	1.6201	0.237418	6.82384	8.86387e-12	3.59007e-10	Trim34a	tripartite motif-containing 34A	GO:0046596 regulation of viral entry into host cell;GO:0052372 modulation by symbiont of entry into host;GO:0043903 regulation of biological process involved in symbiotic interaction
Fut4	14345	52.6769	1.61983	0.439471	3.68588	0.000227917	0.00308881	Fut4	fucosyltransferase 4	GO:0097022 lymphocyte migration into lymph node;GO:0097021 lymphocyte migration into lymphoid organs;GO:0036065 fucosylation
Tvp23a	383103	1103.84	1.61682	0.280185	5.77054	7.90174e-09	2.35988e-07	Tvp23a	trans-golgi network vesicle protein 23A	GO:0009306 protein secretion;GO:0035592 establishment of protein localization to extracellular region;GO:0071692 protein localization to extracellular region
Trim69	70928	18.8495	1.61238	0.511936	3.14957	0.00163509	0.0164594	Trim69	tripartite motif-containing 69	GO:0016567 protein ubiquitination;GO:0032446 protein modification by small protein conjugation;GO:0070647 protein modification by small protein conjugation or removal
Syt5	53420	14.9117	1.61146	0.516776	3.1183	0.00181896	0.017897	Syt5	synaptotagmin V	GO:0048791 calcium ion-regulated exocytosis of neurotransmitter;GO:0014059 regulation of dopamine secretion;GO:0017158 regulation of calcium ion-dependent exocytosis
Vav3	57257	135.335	1.6097	0.420271	3.83016	0.000128059	0.00185753	Vav3	vav 3 oncogene	GO:0043552 positive regulation of phosphatidylinositol 3-kinase activity;GO:0090218 positive regulation of lipid kinase activity;GO:0030032 lamellipodium assembly
Ctso	229445	3019.45	1.60965	0.211536	7.60936	2.75454e-14	1.42465e-12	Ctso	cathepsin O	GO:0051603 proteolysis involved in cellular protein catabolic process;GO:0044257 cellular protein catabolic process;GO:0030163 protein catabolic process
Tgm1	21816	44.7708	1.60416	0.51205	3.13282	0.00173137	0.0172166	Tgm1	transglutaminase 1, K polypeptide	GO:0010838 positive regulation of keratinocyte proliferation;GO:0010837 regulation of keratinocyte proliferation;GO:0018149 peptide cross-linking
Sel1l3	231238	49.1446	1.60268	0.388535	4.12494	3.70832e-05	0.000610256	Sel1l3	sel-1 suppressor of lin-12-like 3 (C. elegans)	GO:0008150 biological_process
Rn7sk	19817	273.427	1.59845	0.523107	3.05569	0.00224546	0.0211436	Rn7sk	RNA, 7SK, nuclear	GO:0008150 biological_process
Emilin2	246707	699.75	1.59523	0.265628	6.00551	1.90737e-09	6.23143e-08	Emilin2	elastin microfibril interfacer 2	GO:1901731 positive regulation of platelet aggregation;GO:1900426 positive regulation of defense response to bacterium;GO:0034112 positive regulation of homotypic cell-cell adhesion
Dnaaf3	436022	45.1092	1.59458	0.418424	3.81092	0.000138453	0.00198878	Dnaaf3	dynein, axonemal assembly factor 3	GO:0070286 axonemal dynein complex assembly;GO:0044458 motile cilium assembly;GO:0035082 axoneme assembly
Pf4	56744	722.216	1.59322	0.445219	3.57851	0.000345563	0.00438818	Pf4	platelet factor 4	GO:0042832 defense response to protozoan;GO:0001562 response to protozoan;GO:0030168 platelet activation
Gm8773	667705	9.76178	1.59297	0.553982	2.87548	0.00403412	0.0338691	Gm8773	predicted gene 8773	GO:0008150 biological_process
Cited1	12705	16273.8	1.59003	0.401148	3.96368	7.38023e-05	0.00113062	Cited1	Cbp/p300-interacting transactivator with Glu/Asp-rich carboxy-terminal domain 1	GO:0071104 response to interleukin-9;GO:0071105 response to interleukin-11;GO:0003340 negative regulation of mesenchymal to epithelial transition involved in metanephros morphogenesis
S100a6	20200	2037.53	1.58931	0.419498	3.7886	0.000151497	0.00215521	S100a6	S100 calcium binding protein A6 (calcyclin)
Bank1	242248	27.8889	1.58873	0.448112	3.54539	0.000392038	0.00490462	Bank1	B cell scaffold protein with ankyrin repeats 1	GO:0045947 negative regulation of translational initiation;GO:0050869 negative regulation of B cell activation;GO:0051898 negative regulation of protein kinase B signaling
Msh5	17687	11.0152	1.58707	0.541599	2.93035	0.00338581	0.0294001	Msh5	mutS homolog 5	GO:0051026 chiasma assembly;GO:0006298 mismatch repair;GO:0007131 reciprocal meiotic recombination
Prr5l	72446	163.461	1.58702	0.251659	6.30623	2.85923e-10	1.0064e-08	Prr5l	proline rich 5 like	GO:0038203 TORC2 signaling;GO:0031929 TOR signaling;GO:0010762 regulation of fibroblast migration
Clcf1	56708	15.0255	1.58634	0.50751	3.12574	0.00177361	0.0175579	Clcf1	cardiotrophin-like cytokine factor 1	GO:0048295 positive regulation of isotype switching to IgE isotypes;GO:0051466 positive regulation of corticotropin-releasing hormone secretion;GO:0043397 regulation of corticotropin-releasing hormone secretion
Dpp4	13482	75.89	1.58289	0.476362	3.32288	0.000890945	0.00989691	Dpp4	dipeptidylpeptidase 4	GO:0010716 negative regulation of extracellular matrix disassembly;GO:0002337 B-1a B cell differentiation;GO:0071623 negative regulation of granulocyte chemotaxis
Fam189a2	381217	25.4133	1.5778	0.533174	2.95926	0.00308383	0.0272213	Fam189a2	family with sequence similarity 189, member A2	GO:0008150 biological_process
Cd163	93671	97.881	1.5751	0.449049	3.50764	0.000452108	0.00553512	Cd163	CD163 antigen	GO:0006953 acute-phase response;GO:0002526 acute inflammatory response;GO:0006954 inflammatory response
Mgarp	67749	180.817	1.57086	0.366556	4.28547	1.82353e-05	0.000325119	Mgarp	mitochondria localized glutamic acid rich protein	GO:0097210 response to gonadotropin-releasing hormone;GO:0097211 cellular response to gonadotropin-releasing hormone;GO:2000171 negative regulation of dendrite development
Birc3	11796	376.479	1.56961	0.198926	7.89044	3.01122e-15	1.66934e-13	Birc3	baculoviral IAP repeat-containing 3	GO:0060546 negative regulation of necroptotic process;GO:0062099 negative regulation of programmed necrotic cell death;GO:1902916 positive regulation of protein polyubiquitination
Npl	74091	232.784	1.56811	0.376959	4.15989	3.18395e-05	0.000531857	Npl	N-acetylneuraminate pyruvate lyase	GO:0019262 N-acetylneuraminate catabolic process;GO:0006054 N-acetylneuraminate metabolic process;GO:0046348 amino sugar catabolic process
Cort	12854	2033.67	1.56481	0.418958	3.73501	0.000187705	0.00260424	Cort	cortistatin	GO:0045187 regulation of circadian sleep/wake cycle, sleep;GO:0042749 regulation of circadian sleep/wake cycle;GO:0007193 adenylate cyclase-inhibiting G protein-coupled receptor signaling pathway
Gimap9	317758	472.228	1.56057	0.197731	7.89241	2.964e-15	1.64832e-13	Gimap9	GTPase, IMAP family member 9	GO:0046039 GTP metabolic process;GO:0009205 purine ribonucleoside triphosphate metabolic process;GO:0009199 ribonucleoside triphosphate metabolic process
Isyna1	71780	195.648	1.55846	0.329985	4.72283	2.32586e-06	4.86566e-05	Isyna1	myo-inositol 1-phosphate synthase A1	GO:0006021 inositol biosynthetic process;GO:0006020 inositol metabolic process;GO:0046173 polyol biosynthetic process
H2-Oa	15001	22.9732	1.55485	0.5099	3.04932	0.00229362	0.0215399	H2-Oa	histocompatibility 2, O region alpha locus	GO:0002587 negative regulation of antigen processing and presentation of peptide antigen via MHC class II;GO:0002581 negative regulation of antigen processing and presentation of peptide or polysaccharide antigen via MHC class II;GO:0002584 negative regulation of antigen processing and presentation of peptide antigen
Ces2g	72361	22.0724	1.55416	0.431021	3.60576	0.000311237	0.00399808	Ces2g	carboxylesterase 2G	GO:0006692 prostanoid metabolic process;GO:0006693 prostaglandin metabolic process;GO:0033559 unsaturated fatty acid metabolic process
Fmnl1	57778	541.25	1.5534	0.369668	4.20214	2.64401e-05	0.000454503	Fmnl1	formin-like 1	GO:0051014 actin filament severing;GO:0006929 substrate-dependent cell migration;GO:0030866 cortical actin cytoskeleton organization
Clec2e	232409	23.2872	1.55051	0.497043	3.11946	0.00181181	0.0178465	Clec2e	C-type lectin domain family 2, member e	GO:0008150 biological_process
Apod	11815	82.5204	1.54905	0.508696	3.04514	0.00232576	0.0217496	Apod	apolipoprotein D	GO:0034443 negative regulation of lipoprotein oxidation;GO:0060588 negative regulation of lipoprotein lipid oxidation;GO:0034442 regulation of lipoprotein oxidation
Csf2ra	12982	521.163	1.54697	0.302847	5.10808	3.25452e-07	7.74969e-06	Csf2ra	colony stimulating factor 2 receptor, alpha, low-affinity (granulocyte-macrophage)	GO:0038157 granulocyte-macrophage colony-stimulating factor signaling pathway;GO:0097011 cellular response to granulocyte macrophage colony-stimulating factor stimulus;GO:0097012 response to granulocyte macrophage colony-stimulating factor
Cck	12424	4602.18	1.54282	0.535657	2.88024	0.00397376	0.033505	Cck	cholecystokinin	GO:1903366 negative regulation of fear response;GO:2000986 negative regulation of behavioral fear response;GO:1903999 negative regulation of eating behavior
Cd14	12475	328.154	1.54281	0.389063	3.96545	7.32578e-05	0.00112422	Cd14	CD14 antigen	GO:0071725 response to triacyl bacterial lipopeptide;GO:0071727 cellular response to triacyl bacterial lipopeptide;GO:0071724 response to diacyl bacterial lipopeptide
Gm11702	100503586	76.8198	1.54279	0.523867	2.945	0.00322956	0.0282928	Gm11702	predicted gene 11702
C1ra	50909	1645.55	1.54035	0.237419	6.48787	8.70574e-11	3.24594e-09	C1ra	complement component 1, r subcomponent A	GO:0031638 zymogen activation;GO:0006958 complement activation, classical pathway;GO:0002455 humoral immune response mediated by circulating immunoglobulin
Ccdc184	239650	18.7488	1.54001	0.559405	2.75294	0.00590622	0.0459546	Ccdc184	coiled-coil domain containing 184	GO:0008150 biological_process
Casp7	12369	1506.4	1.53907	0.18547	8.29821	1.05691e-16	6.69628e-15	Casp7	caspase 7	GO:0072733 response to staurosporine;GO:0072734 cellular response to staurosporine;GO:0071312 cellular response to alkaloid
Cxcl11	56066	35.1661	1.53688	0.469856	3.27097	0.00107181	0.0115236	Cxcl11	chemokine (C-X-C motif) ligand 11	GO:0070098 chemokine-mediated signaling pathway;GO:1990868 response to chemokine;GO:1990869 cellular response to chemokine
Cyp1b1	13078	125.833	1.53437	0.527043	2.91128	0.00359949	0.0308776	Cyp1b1	cytochrome P450, family 1, subfamily b, polypeptide 1	GO:0002930 trabecular meshwork development;GO:0071603 endothelial cell-cell adhesion;GO:0061304 retinal blood vessel morphogenesis
Padi4	18602	118.345	1.5293	0.344221	4.4428	8.87967e-06	0.000166801	Padi4	peptidyl arginine deiminase, type IV	GO:0036413 histone H3-R26 citrullination;GO:0018101 protein citrullination;GO:0036414 histone citrullination
Rasa4	54153	1640.23	1.5293	0.242753	6.29981	2.98019e-10	1.04483e-08	Rasa4	RAS p21 protein activator 4	GO:0046580 negative regulation of Ras protein signal transduction;GO:0051058 negative regulation of small GTPase mediated signal transduction;GO:0071277 cellular response to calcium ion
Slco2a1	24059	218.414	1.52883	0.370594	4.12536	3.70161e-05	0.000609717	Slco2a1	solute carrier organic anion transporter family, member 2a1	GO:0015732 prostaglandin transport;GO:0043252 sodium-independent organic anion transport;GO:0071715 icosanoid transport
AI467606	101602	102.943	1.528	0.303089	5.04142	4.62097e-07	1.0758e-05	AI467606	expressed sequence AI467606	GO:0008150 biological_process
Mx2	17858	330.369	1.52678	0.262833	5.80894	6.28713e-09	1.91639e-07	Mx2	MX dynamin-like GTPase 2	GO:0051607 defense response to virus;GO:0140546 defense response to symbiont;GO:0009615 response to virus
Gata3	14462	39.4209	1.525	0.47498	3.21066	0.0013243	0.0137628	Gata3	GATA binding protein 3	GO:2000606 regulation of cell proliferation involved in mesonephros development;GO:2000607 negative regulation of cell proliferation involved in mesonephros development;GO:2000702 regulation of fibroblast growth factor receptor signaling pathway involved in ureteric bud formation
Gm3435	100041621	41.3923	1.52435	0.466542	3.26733	0.00108566	0.0116443	Gm3435	predicted gene 3435	GO:0008150 biological_process
Ddx4	13206	85.8392	1.52161	0.327019	4.65298	3.27171e-06	6.67896e-05	Ddx4	DEAD box helicase 4	GO:1990511 piRNA biosynthetic process;GO:0043046 DNA methylation involved in gamete generation;GO:0034587 piRNA metabolic process
Ccl22	20299	95.9405	1.52103	0.51185	2.97164	0.00296214	0.0264062	Ccl22	chemokine (C-C motif) ligand 22	GO:0002548 monocyte chemotaxis;GO:0048247 lymphocyte chemotaxis;GO:0070098 chemokine-mediated signaling pathway
Gm6377	622976	53.1958	1.51921	0.414549	3.66474	0.000247593	0.00330995	Gm6377	predicted gene 6377	GO:0035751 regulation of lysosomal lumen pH;GO:0051453 regulation of intracellular pH;GO:0030641 regulation of cellular pH
Cxcl12	20315	499.146	1.51604	0.288185	5.26066	1.43541e-07	3.61194e-06	Cxcl12	chemokine (C-X-C motif) ligand 12	GO:1903237 negative regulation of leukocyte tethering or rolling;GO:0038146 chemokine (C-X-C motif) ligand 12 signaling pathway;GO:2000669 negative regulation of dendritic cell apoptotic process
Hmga2-ps1	15365	64.4554	1.51586	0.438354	3.45808	0.00054405	0.00650805	Hmga2-ps1	high mobility group AT-hook 2, pseudogene 1
Insyn1	319477	15.2896	1.51148	0.523446	2.88756	0.00388238	0.0328594	Insyn1	inhibitory synaptic factor 1	GO:0060080 inhibitory postsynaptic potential;GO:0099565 chemical synaptic transmission, postsynaptic;GO:0060078 regulation of postsynaptic membrane potential
Il15	16168	224.611	1.51063	0.258968	5.83325	5.43588e-09	1.6655e-07	Il15	interleukin 15	GO:0001866 NK T cell proliferation;GO:0033078 extrathymic T cell differentiation;GO:0045062 extrathymic T cell selection
P2ry12	70839	94.7466	1.51038	0.432296	3.49385	0.000476102	0.005781	P2ry12	purinergic receptor P2Y, G-protein coupled 12	GO:0021806 initiation of movement involved in cerebral cortex radial glia guided migration;GO:0021808 cytosolic calcium signaling involved in initiation of cell movement in glial-mediated radial cell migration;GO:0033626 positive regulation of integrin activation by cell surface receptor linked signal transduction
Parp12	243771	7253.82	1.51014	0.181489	8.32085	8.73368e-17	5.69616e-15	Parp12	poly (ADP-ribose) polymerase family, member 12	GO:0070213 protein auto-ADP-ribosylation;GO:0140289 protein mono-ADP-ribosylation;GO:0006471 protein ADP-ribosylation
Ptgfrn	19221	158.877	1.50573	0.450537	3.34207	0.000831562	0.00933074	Ptgfrn	prostaglandin F2 receptor negative regulator	GO:0014905 myoblast fusion involved in skeletal muscle regeneration;GO:0014908 myotube differentiation involved in skeletal muscle regeneration;GO:0007520 myoblast fusion
Mfsd4b3-ps	100041085	26.5514	1.50476	0.529102	2.84399	0.00445531	0.0368472	Mfsd4b3-ps	major facilitator superfamily domain containing 4B3, pseudogene
Islr	26968	101.178	1.50359	0.430778	3.49041	0.000482274	0.00584794	Islr	immunoglobulin superfamily containing leucine-rich repeat
Dapk1	69635	85.4779	1.50301	0.453177	3.31661	0.00091118	0.0100964	Dapk1	death associated protein kinase 1	GO:1904094 positive regulation of autophagic cell death;GO:1904092 regulation of autophagic cell death;GO:0071447 cellular response to hydroperoxide
F930015N05Rik	654805	11.2894	1.50113	0.543827	2.7603	0.00577485	0.0451901	F930015N05Rik	RIKEN cDNA F930015N05 gene	GO:0008150 biological_process
Rhov	228543	66.8068	1.50038	0.382061	3.92707	8.59878e-05	0.00130045	Rhov	ras homolog family member V	GO:0032488 Cdc42 protein signal transduction;GO:0007266 Rho protein signal transduction;GO:0007265 Ras protein signal transduction
Dnmt3aos	100038522	19.4334	1.49948	0.479097	3.1298	0.00174922	0.0173747	Dnmt3aos	DNA methyltransferase 3A, opposite strand	GO:0008150 biological_process
Gm10369	100038504	16.5411	1.49729	0.522999	2.86288	0.00419803	0.0351123	Gm10369	predicted gene 10369	GO:0008150 biological_process
Gpr160	71862	51.595	1.49605	0.420737	3.55577	0.000376869	0.00474496	Gpr160	G protein-coupled receptor 160	GO:0007186 G protein-coupled receptor signaling pathway;GO:0007165 signal transduction;GO:0023052 signaling
C130050O18Rik	319772	83.2407	1.49578	0.358222	4.17556	2.97253e-05	0.000501121	C130050O18Rik	RIKEN cDNA C130050O18 gene	GO:0008150 biological_process
Oas1g	23960	666.146	1.49493	0.275223	5.43172	5.58133e-08	1.48668e-06	Oas1g	2'-5' oligoadenylate synthetase 1G	GO:0071659 negative regulation of IP-10 production;GO:2000342 negative regulation of chemokine (C-X-C motif) ligand 2 production;GO:0071658 regulation of IP-10 production
Arhgap25	232201	287.518	1.49442	0.285798	5.22891	1.7051e-07	4.22465e-06	Arhgap25	Rho GTPase activating protein 25	GO:0051058 negative regulation of small GTPase mediated signal transduction;GO:0090630 activation of GTPase activity;GO:0006911 phagocytosis, engulfment
Psme1	19186	17215.5	1.49134	0.304362	4.89988	9.5897e-07	2.12121e-05	Psme1	proteasome (prosome, macropain) activator subunit 1 (PA28 alpha)	GO:0019884 antigen processing and presentation of exogenous antigen;GO:0019882 antigen processing and presentation;GO:2000045 regulation of G1/S transition of mitotic cell cycle
Xkr9	381246	19.6179	1.49091	0.531395	2.80565	0.00502158	0.0403821	Xkr9	X-linked Kx blood group related 9	GO:0070782 phosphatidylserine exposure on apoptotic cell surface;GO:0043652 engulfment of apoptotic cell;GO:0017121 plasma membrane phospholipid scrambling
AB124611	382062	463.59	1.48956	0.190164	7.83307	4.76103e-15	2.623e-13	AB124611	cDNA sequence AB124611	GO:0008150 biological_process
Mgl2	216864	113.514	1.48942	0.508908	2.92669	0.00342585	0.0296805	Mgl2	macrophage galactose N-acetyl-galactosamine specific lectin 2	GO:0044419 biological process involved in interspecies interaction between organisms;GO:0008150 biological_process
Fcrla	98752	23.2818	1.48875	0.481481	3.09202	0.00198797	0.0191813	Fcrla	Fc receptor-like A	GO:0007166 cell surface receptor signaling pathway;GO:0030154 cell differentiation;GO:0048869 cellular developmental process
Il3ra	16188	1701.39	1.48786	0.356911	4.16872	3.06316e-05	0.000514733	Il3ra	interleukin 3 receptor, alpha chain	GO:0038156 interleukin-3-mediated signaling pathway;GO:0030224 monocyte differentiation;GO:0002573 myeloid leukocyte differentiation
Ch25h	12642	229.778	1.48553	0.274148	5.41871	6.00297e-08	1.5942e-06	Ch25h	cholesterol 25-hydroxylase	GO:1903913 regulation of fusion of virus membrane with host plasma membrane;GO:1903914 negative regulation of fusion of virus membrane with host plasma membrane;GO:0035754 B cell chemotaxis
Plscr2	18828	81.7844	1.4844	0.334329	4.43993	8.99862e-06	0.000168748	Plscr2	phospholipid scramblase 2	GO:0070782 phosphatidylserine exposure on apoptotic cell surface;GO:0060368 regulation of Fc receptor mediated stimulatory signaling pathway;GO:0017121 plasma membrane phospholipid scrambling
Arhgef3	71704	295.526	1.48244	0.341768	4.33757	1.44064e-05	0.000261318	Arhgef3	Rho guanine nucleotide exchange factor (GEF) 3	GO:0035025 positive regulation of Rho protein signal transduction;GO:0046579 positive regulation of Ras protein signal transduction;GO:0051057 positive regulation of small GTPase mediated signal transduction
Dtx4	207521	116.18	1.48231	0.350221	4.23249	2.31117e-05	0.000402357	Dtx4	deltex 4, E3 ubiquitin ligase	GO:0007219 Notch signaling pathway;GO:0016567 protein ubiquitination;GO:0032446 protein modification by small protein conjugation
Nbl1	17965	115.719	1.48174	0.336123	4.40834	1.04167e-05	0.000194109	Nbl1	NBL1, DAN family BMP antagonist	GO:0038098 sequestering of BMP from receptor via BMP binding;GO:0035582 sequestering of BMP in extracellular matrix;GO:0048263 determination of dorsal identity
Ang	11727	39.7001	1.48162	0.532761	2.78102	0.00541879	0.0429533	Ang	angiogenin, ribonuclease, RNase A family, 5	GO:0032431 activation of phospholipase A2 activity;GO:0032430 positive regulation of phospholipase A2 activity;GO:0006651 diacylglycerol biosynthetic process
Arhgef6	73341	257.47	1.47811	0.406764	3.63382	0.000279252	0.00363992	Arhgef6	Rac/Cdc42 guanine nucleotide exchange factor (GEF) 6	GO:0030032 lamellipodium assembly;GO:0097581 lamellipodium organization;GO:0120031 plasma membrane bounded cell projection assembly
S1pr4	13611	41.2503	1.47435	0.399402	3.69141	0.000223019	0.00303169	S1pr4	sphingosine-1-phosphate receptor 4	GO:0007189 adenylate cyclase-activating G protein-coupled receptor signaling pathway;GO:0007188 adenylate cyclase-modulating G protein-coupled receptor signaling pathway;GO:0007186 G protein-coupled receptor signaling pathway
Sdc3	20970	4231.77	1.47355	0.372956	3.951	7.78244e-05	0.00118711	Sdc3	syndecan 3	GO:0007155 cell adhesion;GO:0016477 cell migration;GO:0030334 regulation of cell migration
B930082K07Rik	320947	37.4033	1.47335	0.432597	3.40582	0.000659654	0.00768369	B930082K07Rik	RIKEN cDNA B930082K07 gene	GO:0008150 biological_process
Galnt6	207839	589.798	1.4725	0.182134	8.08467	6.2333e-16	3.72319e-14	Galnt6	polypeptide N-acetylgalactosaminyltransferase 6
Cd1d1	12479	84.9281	1.47018	0.330482	4.4486	8.64337e-06	0.000162992	Cd1d1	CD1d1 antigen	GO:0048006 antigen processing and presentation, endogenous lipid antigen via MHC class Ib;GO:0048003 antigen processing and presentation of lipid antigen via MHC class Ib;GO:0048007 antigen processing and presentation, exogenous lipid antigen via MHC class Ib
Scin	20259	16.6821	1.46772	0.50336	2.91586	0.00354715	0.0305468	Scin	scinderin	GO:0045654 positive regulation of megakaryocyte differentiation;GO:0042989 sequestering of actin monomers;GO:0051014 actin filament severing
Ly6g6f	433099	39.9958	1.46621	0.403417	3.63448	0.000278546	0.00363339	Ly6g6f	lymphocyte antigen 6 complex, locus G6F	GO:0008150 biological_process
Ldhd	52815	647.317	1.46364	0.210004	6.96959	3.17869e-12	1.32682e-10	Ldhd	lactate dehydrogenase D	GO:1903457 lactate catabolic process;GO:0006089 lactate metabolic process;GO:1901616 organic hydroxy compound catabolic process
Dhrs9	241452	32.6655	1.45817	0.465715	3.13104	0.0017419	0.0173117	Dhrs9	dehydrogenase/reductase (SDR family) member 9	GO:0042904 9-cis-retinoic acid biosynthetic process;GO:0042905 9-cis-retinoic acid metabolic process;GO:0002138 retinoic acid biosynthetic process
Il18	16173	1028.22	1.45737	0.298562	4.88132	1.05378e-06	2.31362e-05	Il18	interleukin 18	GO:1905938 positive regulation of germ cell proliferation;GO:2000256 positive regulation of male germ cell proliferation;GO:0033030 negative regulation of neutrophil apoptotic process
Ptgs2	19225	173.269	1.45326	0.431259	3.36981	0.000752212	0.00860919	Ptgs2	prostaglandin-endoperoxide synthase 2	GO:0010335 response to non-ionic osmotic stress;GO:0071471 cellular response to non-ionic osmotic stress;GO:0090362 positive regulation of platelet-derived growth factor production
P2ry10b	213438	55.983	1.44901	0.497271	2.91392	0.00356926	0.0307074	P2ry10b	purinergic receptor P2Y, G-protein coupled 10B	GO:0035025 positive regulation of Rho protein signal transduction;GO:0051482 positive regulation of cytosolic calcium ion concentration involved in phospholipase C-activating G protein-coupled signaling pathway;GO:0046579 positive regulation of Ras protein signal transduction
Il33	77125	621.801	1.44575	0.284976	5.07324	3.91106e-07	9.22636e-06	Il33	interleukin 33	GO:0010185 regulation of cellular defense response;GO:0010186 positive regulation of cellular defense response;GO:0120042 negative regulation of macrophage proliferation
Rab20	19332	312.843	1.44555	0.290378	4.97818	6.41865e-07	1.46547e-05	Rab20	RAB20, member RAS oncogene family	GO:0090383 phagosome acidification;GO:0090385 phagosome-lysosome fusion;GO:0001845 phagolysosome assembly
Dok3	27261	182.526	1.44293	0.243939	5.91512	3.31632e-09	1.05056e-07	Dok3	docking protein 3	GO:0007265 Ras protein signal transduction;GO:0007264 small GTPase mediated signal transduction;GO:0007169 transmembrane receptor protein tyrosine kinase signaling pathway
Nmi	64685	3912.2	1.44164	0.307973	4.68107	2.85383e-06	5.88686e-05	Nmi	N-myc (and STAT) interactor	GO:1902524 positive regulation of protein K48-linked ubiquitination;GO:0061945 regulation of protein K48-linked ubiquitination;GO:0032687 negative regulation of interferon-alpha production
Abcg1	11307	434.919	1.44153	0.286009	5.04016	4.65141e-07	1.08147e-05	Abcg1	ATP binding cassette subfamily G member 1	GO:1904409 regulation of secretory granule organization;GO:1904411 positive regulation of secretory granule organization;GO:0071403 cellular response to high density lipoprotein particle stimulus
Sdcbp2	228765	72.7661	1.44063	0.329426	4.37315	1.22466e-05	0.000225135	Sdcbp2	syndecan binding protein (syntenin) 2	GO:0008283 cell population proliferation;GO:0009987 cellular process;GO:0008150 biological_process
Cbr2	12409	888.672	1.44009	0.328647	4.38186	1.17672e-05	0.000216995	Cbr2	carbonyl reductase 2	GO:0005997 xylulose metabolic process;GO:0006116 NADH oxidation;GO:0019321 pentose metabolic process
Tmem154	320782	127.81	1.43884	0.26504	5.42878	5.67421e-08	1.50915e-06	Tmem154	transmembrane protein 154	GO:0008150 biological_process
Rtl5	331474	60.808	1.43806	0.397164	3.62081	0.000293678	0.00380004	Rtl5	retrotransposon Gag like 5	GO:0008150 biological_process
Slfn4	20558	62.7336	1.43557	0.426112	3.36899	0.000754432	0.00861791	Slfn4	schlafen 4	GO:0009617 response to bacterium;GO:0051707 response to other organism;GO:0043207 response to external biotic stimulus
Ptpn7	320139	225.626	1.43182	0.277352	5.16247	2.43716e-07	5.90646e-06	Ptpn7	protein tyrosine phosphatase, non-receptor type 7	GO:0006470 protein dephosphorylation;GO:0016311 dephosphorylation;GO:0006796 phosphate-containing compound metabolic process
Tagap	72536	59.7519	1.42844	0.379469	3.76432	0.000167002	0.00234941	Tagap	T cell activation Rho GTPase activating protein	GO:0051607 defense response to virus;GO:0140546 defense response to symbiont;GO:0009615 response to virus
Galnt3	14425	61.1046	1.42839	0.458595	3.1147	0.00184131	0.0180568	Galnt3	polypeptide N-acetylgalactosaminyltransferase 3	GO:0018243 protein O-linked glycosylation via threonine;GO:0018242 protein O-linked glycosylation via serine;GO:0006493 protein O-linked glycosylation
B3gnt8	232984	67.3471	1.42516	0.358833	3.97165	7.13777e-05	0.00109726	B3gnt8	UDP-GlcNAc:betaGal beta-1,3-N-acetylglucosaminyltransferase 8	GO:0030309 poly-N-acetyllactosamine metabolic process;GO:0030311 poly-N-acetyllactosamine biosynthetic process;GO:0000271 polysaccharide biosynthetic process
Tnfrsf4	22163	79.5879	1.4249	0.376749	3.78209	0.000155516	0.00220355	Tnfrsf4	tumor necrosis factor receptor superfamily, member 4	GO:0070236 negative regulation of activation-induced cell death of T cells;GO:0070235 regulation of activation-induced cell death of T cells;GO:0006968 cellular defense response
Tmem106a	217203	2394.39	1.41647	0.171661	8.25157	1.56331e-16	9.66313e-15	Tmem106a	transmembrane protein 106A	GO:0035780 CD80 biosynthetic process;GO:0035781 CD86 biosynthetic process;GO:0045348 positive regulation of MHC class II biosynthetic process
Adamts13	279028	52.3632	1.41612	0.376425	3.76203	0.000168543	0.00236734	Adamts13	a disintegrin-like and metallopeptidase (reprolysin type) with thrombospondin type 1 motif, 13	GO:0043171 peptide catabolic process;GO:0007596 blood coagulation;GO:0050817 coagulation
Rgs18	64214	21.9395	1.41553	0.452947	3.12515	0.00177714	0.0175723	Rgs18	regulator of G-protein signaling 18	GO:0008277 regulation of G protein-coupled receptor signaling pathway;GO:0009968 negative regulation of signal transduction;GO:0010648 negative regulation of cell communication
Apba1	319924	31.2824	1.41393	0.418304	3.38015	0.000724463	0.00833462	Apba1	amyloid beta (A4) precursor protein binding, family A, member 1	GO:0014051 gamma-aminobutyric acid secretion;GO:0014047 glutamate secretion;GO:0015812 gamma-aminobutyric acid transport
Sdsl	257635	1516.09	1.41226	0.377043	3.74563	0.000179942	0.00251353	Sdsl	serine dehydratase-like	GO:0009097 isoleucine biosynthetic process;GO:0009082 branched-chain amino acid biosynthetic process;GO:0006567 threonine catabolic process
Was	22376	355.805	1.41222	0.261309	5.4044	6.50267e-08	1.71408e-06	Was	Wiskott-Aldrich syndrome	GO:0002625 regulation of T cell antigen processing and presentation;GO:0032488 Cdc42 protein signal transduction;GO:2000601 positive regulation of Arp2/3 complex-mediated actin nucleation
Ogdhl	239017	57.3051	1.40595	0.492451	2.855	0.00430365	0.0358435	Ogdhl	oxoglutarate dehydrogenase-like	GO:0006103 2-oxoglutarate metabolic process;GO:0006099 tricarboxylic acid cycle;GO:0043648 dicarboxylic acid metabolic process
Ddx58	230073	4872.82	1.40418	0.313693	4.47628	7.59552e-06	0.000145199	Ddx58	DEAD/H box helicase 58	GO:0009597 detection of virus;GO:0002733 regulation of myeloid dendritic cell cytokine production;GO:0002735 positive regulation of myeloid dendritic cell cytokine production
Parp11	101187	6416.89	1.4028	0.277655	5.05229	4.36535e-07	1.01763e-05	Parp11	poly (ADP-ribose) polymerase family, member 11	GO:0070213 protein auto-ADP-ribosylation;GO:0140289 protein mono-ADP-ribosylation;GO:0006471 protein ADP-ribosylation
Gsap	212167	164.889	1.40142	0.337694	4.14997	3.32523e-05	0.000552855	Gsap	gamma-secretase activating protein	GO:1902004 positive regulation of amyloid-beta formation;GO:1902993 positive regulation of amyloid precursor protein catabolic process;GO:1902003 regulation of amyloid-beta formation
Oas1a	246730	2317.37	1.39704	0.246257	5.6731	1.40234e-08	4.0716e-07	Oas1a	2'-5' oligoadenylate synthetase 1A	GO:0071659 negative regulation of IP-10 production;GO:2000342 negative regulation of chemokine (C-X-C motif) ligand 2 production;GO:0071658 regulation of IP-10 production
Col3a1	12825	10028.3	1.39325	0.415976	3.34934	0.000810032	0.00912378	Col3a1	collagen, type III, alpha 1	GO:0032905 transforming growth factor beta1 production;GO:0048144 fibroblast proliferation;GO:0071604 transforming growth factor beta production
Ripk3	56532	422.251	1.39127	0.300841	4.62458	3.7535e-06	7.57532e-05	Ripk3	receptor-interacting serine-threonine kinase 3	GO:2000452 regulation of CD8-positive, alpha-beta cytotoxic T cell extravasation;GO:0097528 execution phase of necroptosis;GO:2000449 regulation of CD8-positive, alpha-beta T cell extravasation
Gsta5	100042314	1007.93	1.39088	0.382592	3.63542	0.000277528	0.00362544	Gsta5	glutathione S-transferase alpha 5	GO:0042178 xenobiotic catabolic process;GO:0006749 glutathione metabolic process;GO:0006805 xenobiotic metabolic process
Ntn1	18208	65.794	1.38938	0.489928	2.83589	0.00456978	0.0375314	Ntn1	netrin 1	GO:0033564 anterior/posterior axon guidance;GO:0061643 chemorepulsion of axon;GO:0032488 Cdc42 protein signal transduction
Msl3l2	73390	31.0186	1.38745	0.478936	2.89695	0.0037681	0.0320451	Msl3l2	MSL3 like 2	GO:0043984 histone H4-K16 acetylation;GO:0043968 histone H2A acetylation;GO:0016575 histone deacetylation
Gfra2	14586	30.5007	1.37362	0.460761	2.9812	0.00287125	0.0257383	Gfra2	glial cell line derived neurotrophic factor family receptor alpha 2	GO:0031953 negative regulation of protein autophosphorylation;GO:0033141 positive regulation of peptidyl-serine phosphorylation of STAT protein;GO:0033139 regulation of peptidyl-serine phosphorylation of STAT protein
Inhba	16323	76.5148	1.37278	0.322992	4.25018	2.13597e-05	0.000374059	Inhba	inhibin beta-A	GO:0042701 progesterone secretion;GO:0021773 striatal medium spiny neuron differentiation;GO:0060279 positive regulation of ovulation
Myh10	77579	162.882	1.36849	0.360555	3.79551	0.00014734	0.00210622	Myh10	myosin, heavy polypeptide 10, non-muscle	GO:0021592 fourth ventricle development;GO:0070650 actin filament bundle distribution;GO:0021678 third ventricle development
Cdh10	320873	463.763	1.36639	0.328509	4.15937	3.1913e-05	0.000532083	Cdh10	cadherin 10	GO:0016339 calcium-dependent cell-cell adhesion via plasma membrane cell adhesion molecules;GO:0034332 adherens junction organization;GO:0007156 homophilic cell adhesion via plasma membrane adhesion molecules
Tbc1d9	71310	352.639	1.36635	0.352286	3.87853	0.000105092	0.00154844	Tbc1d9	TBC1 domain family, member 9	GO:0090630 activation of GTPase activity;GO:0043547 positive regulation of GTPase activity;GO:0043087 regulation of GTPase activity
Mycl	16918	25.1923	1.36532	0.452315	3.01852	0.00254015	0.0233605	Mycl	v-myc avian myelocytomatosis viral oncogene lung carcinoma derived	GO:0045607 regulation of inner ear auditory receptor cell differentiation;GO:0045631 regulation of mechanoreceptor differentiation;GO:2000980 regulation of inner ear receptor cell differentiation
Zbtb32	58206	66.8528	1.36522	0.407242	3.35236	0.000801258	0.00904116	Zbtb32	zinc finger and BTB domain containing 32	GO:0042098 T cell proliferation;GO:0046651 lymphocyte proliferation;GO:0032943 mononuclear cell proliferation
Mmp8	17394	95.2028	1.36325	0.488241	2.79217	0.00523554	0.0417431	Mmp8	matrix metallopeptidase 8	GO:1903980 positive regulation of microglial cell activation;GO:0150078 positive regulation of neuroinflammatory response;GO:1903978 regulation of microglial cell activation
A930015D03Rik	77810	97.6411	1.36248	0.298826	4.55943	5.12929e-06	0.000100545	A930015D03Rik	RIKEN cDNA A930015D03 gene	GO:0008150 biological_process
Trafd1	231712	4044.86	1.35442	0.147967	9.15354	5.51003e-20	4.69942e-18	Trafd1	TRAF type zinc finger domain containing 1	GO:0045824 negative regulation of innate immune response;GO:0002832 negative regulation of response to biotic stimulus;GO:0050777 negative regulation of immune response
Naaa	67111	1743.78	1.3537	0.157157	8.61368	7.07543e-18	5.12319e-16	Naaa	N-acylethanolamine acid amidase	GO:0070291 N-acylethanolamine metabolic process;GO:0070292 N-acylphosphatidylethanolamine metabolic process;GO:0042439 ethanolamine-containing compound metabolic process
Tmem205	235043	5768.06	1.35192	0.366565	3.68808	0.000225953	0.00306453	Tmem205	transmembrane protein 205	GO:0008150 biological_process
Gm20257	100504501	130.117	1.35023	0.368893	3.66022	0.000251999	0.00335117	Gm20257	caspase 8 pseudogene
Fhdc1	229474	970.991	1.3502	0.347181	3.88903	0.000100645	0.00148911	Fhdc1	FH2 domain containing 1	GO:0090161 Golgi ribbon formation;GO:0030038 contractile actin filament bundle assembly;GO:0043149 stress fiber assembly
Ppp1r3d	228966	24.5297	1.34958	0.478388	2.8211	0.00478586	0.0389098	Ppp1r3d	protein phosphatase 1, regulatory subunit 3D	GO:0005981 regulation of glycogen catabolic process;GO:0043471 regulation of cellular carbohydrate catabolic process;GO:0005979 regulation of glycogen biosynthetic process
Bmper	73230	32.2066	1.34741	0.47209	2.85415	0.00431528	0.0358731	Bmper	BMP-binding endothelial regulator	GO:0002043 blood vessel endothelial cell proliferation involved in sprouting angiogenesis;GO:0007182 common-partner SMAD protein phosphorylation;GO:0042118 endothelial cell activation
Gm12633	619842	115.91	1.34597	0.355777	3.78317	0.000154845	0.00219581	Gm12633	zinc finger protein 352 pseudogene
Tmem45a	56277	127.273	1.34325	0.489124	2.74624	0.00602822	0.0467378	Tmem45a	transmembrane protein 45a	GO:0008150 biological_process
Foxs1	14239	64.4977	1.34055	0.453194	2.958	0.00309641	0.0273014	Foxs1	forkhead box S1	GO:0040018 positive regulation of multicellular organism growth;GO:0050885 neuromuscular process controlling balance;GO:0040014 regulation of multicellular organism growth
Gjb6	14623	29.3918	1.33937	0.424919	3.15207	0.00162117	0.0163592	Gjb6	gap junction protein, beta 6	GO:0016264 gap junction assembly;GO:1990349 gap junction-mediated intercellular transport;GO:0010496 intercellular transport
4930599N23Rik	75379	44.2315	1.33902	0.400969	3.33946	0.000839403	0.00940089	4930599N23Rik	RIKEN cDNA 4930599N23 gene	GO:0008150 biological_process
Tnfrsf11a	21934	66.9454	1.33786	0.39145	3.4177	0.000631529	0.00741451	Tnfrsf11a	tumor necrosis factor receptor superfamily, member 11a, NFKB activator	GO:0071812 positive regulation of fever generation by positive regulation of prostaglandin secretion;GO:0071848 positive regulation of ERK1 and ERK2 cascade via TNFSF11-mediated signaling;GO:0060086 circadian temperature homeostasis
Thy1	21838	1291.62	1.33782	0.178745	7.48451	7.18135e-14	3.62955e-12	Thy1	thymus cell antigen 1, theta	GO:2000298 regulation of Rho-dependent protein serine/threonine kinase activity;GO:0034116 positive regulation of heterotypic cell-cell adhesion;GO:0070571 negative regulation of neuron projection regeneration
Yjefn3	234365	649.155	1.33768	0.402059	3.32708	0.000877614	0.0097733	Yjefn3	YjeF N-terminal domain containing 3	GO:0006869 lipid transport;GO:0010876 lipid localization;GO:0071702 organic substance transport
Cnr2	12802	58.171	1.33644	0.463739	2.88187	0.00395324	0.0333478	Cnr2	cannabinoid receptor 2 (macrophage)	GO:0038171 cannabinoid signaling pathway;GO:0032229 negative regulation of synaptic transmission, GABAergic;GO:0045759 negative regulation of action potential
Fam107b	66540	274.204	1.33484	0.296281	4.50533	6.62709e-06	0.000127852	Fam107b	family with sequence similarity 107, member B	GO:0007605 sensory perception of sound;GO:0050954 sensory perception of mechanical stimulus;GO:0007600 sensory perception
Cxcl10	15945	5914.28	1.33331	0.26802	4.97468	6.53566e-07	1.49026e-05	Cxcl10	chemokine (C-X-C motif) ligand 10	GO:1901740 negative regulation of myoblast fusion;GO:1901509 regulation of endothelial tube morphogenesis;GO:0034242 negative regulation of syncytium formation by plasma membrane fusion
Lhfpl1	237091	204.081	1.33231	0.286876	4.6442	3.41401e-06	6.95344e-05	Lhfpl1	lipoma HMGIC fusion partner-like 1	GO:0008150 biological_process
Unc93b1	54445	5080.24	1.33048	0.165852	8.02211	1.03944e-15	6.06566e-14	Unc93b1	unc-93 homolog B1, TLR signaling regulator	GO:0034154 toll-like receptor 7 signaling pathway;GO:0034162 toll-like receptor 9 signaling pathway;GO:0034138 toll-like receptor 3 signaling pathway
Apobec1	11810	1042.53	1.3275	0.207313	6.40333	1.52021e-10	5.48141e-09	Apobec1	apolipoprotein B mRNA editing enzyme, catalytic polypeptide 1	GO:0090366 positive regulation of mRNA modification;GO:0090310 negative regulation of DNA methylation-dependent heterochromatin assembly;GO:0090365 regulation of mRNA modification
Gm5617	434402	949.184	1.32688	0.423124	3.13591	0.0017132	0.0170934	Gm5617	predicted gene 5617	GO:0008150 biological_process
Mrc1	17533	2573.89	1.32624	0.407021	3.25842	0.00112034	0.0119388	Mrc1	mannose receptor, C type 1	GO:0071353 cellular response to interleukin-4;GO:0070670 response to interleukin-4;GO:0071346 cellular response to interferon-gamma
Cebpd	12609	352.214	1.32221	0.390822	3.38315	0.000716601	0.00827099	Cebpd	CCAAT/enhancer binding protein (C/EBP), delta	GO:0045669 positive regulation of osteoblast differentiation;GO:0045444 fat cell differentiation;GO:0002244 hematopoietic progenitor cell differentiation
Colec12	140792	146.054	1.32184	0.469011	2.81836	0.00482697	0.0391364	Colec12	collectin sub-family member 12	GO:0044857 plasma membrane raft organization;GO:0034138 toll-like receptor 3 signaling pathway;GO:0031579 membrane raft organization
Anxa3	11745	615.731	1.3151	0.318693	4.12653	3.6828e-05	0.000607182	Anxa3	annexin A3	GO:0043312 neutrophil degranulation;GO:0002283 neutrophil activation involved in immune response;GO:0002446 neutrophil mediated immunity
Tex12	66654	16.5567	1.31353	0.483227	2.71824	0.00656295	0.0499257	Tex12	testis expressed 12	GO:0000711 meiotic DNA repair synthesis;GO:0007130 synaptonemal complex assembly;GO:0070193 synaptonemal complex organization
Rsad2	58185	8146.59	1.31094	0.16137	8.12383	4.5171e-16	2.73492e-14	Rsad2	radical S-adenosyl methionine domain containing 2	GO:0034155 regulation of toll-like receptor 7 signaling pathway;GO:0034157 positive regulation of toll-like receptor 7 signaling pathway;GO:0034165 positive regulation of toll-like receptor 9 signaling pathway
Sugct	192136	57.7003	1.31029	0.356707	3.67331	0.00023943	0.0032178	Sugct	succinyl-CoA glutarate-CoA transferase
Anpep	16790	1772.86	1.30717	0.363703	3.59407	0.000325553	0.00416689	Anpep	alanyl (membrane) aminopeptidase	GO:0035814 negative regulation of renal sodium excretion;GO:0043171 peptide catabolic process;GO:0035813 regulation of renal sodium excretion
Tsnaxip1	72236	18.3194	1.30572	0.458452	2.8481	0.00439809	0.0364249	Tsnaxip1	translin-associated factor X (Tsnax) interacting protein 1	GO:0007283 spermatogenesis;GO:0048232 male gamete generation;GO:0007276 gamete generation
Gm11423	100503272	96.0102	1.30464	0.461315	2.8281	0.00468258	0.0382178	Gm11423	predicted gene 11423	GO:0008150 biological_process
Rasl10b	276952	353.067	1.29835	0.467975	2.77441	0.00553018	0.0436412	Rasl10b	RAS-like, family 10, member B	GO:0003050 regulation of systemic arterial blood pressure by atrial natriuretic peptide;GO:0001990 regulation of systemic arterial blood pressure by hormone;GO:0003044 regulation of systemic arterial blood pressure mediated by a chemical signal
Cd38	12494	526.716	1.298	0.192615	6.7388	1.59696e-11	6.33781e-10	Cd38	CD38 antigen	GO:0014824 artery smooth muscle contraction;GO:0014820 tonic smooth muscle contraction;GO:0014829 vascular associated smooth muscle contraction
Tmem86a	67893	2041.85	1.29661	0.279832	4.63354	3.59459e-06	7.28777e-05	Tmem86a	transmembrane protein 86A
Gja5	14613	47.6247	1.29415	0.371478	3.4838	0.000494357	0.00596997	Gja5	gap junction protein, alpha 5	GO:0086044 atrial cardiac muscle cell to AV node cell communication by electrical coupling;GO:0098906 regulation of Purkinje myocyte action potential;GO:1990029 vasomotion
Zkscan4	544922	161.87	1.29199	0.22797	5.66739	1.44985e-08	4.18218e-07	Zkscan4	zinc finger with KRAB and SCAN domains 4	GO:0006357 regulation of transcription by RNA polymerase II;GO:0006355 regulation of transcription, DNA-templated;GO:1903506 regulation of nucleic acid-templated transcription
Aim2	383619	94.3826	1.28926	0.328444	3.92534	8.66064e-05	0.00130869	Aim2	absent in melanoma 2	GO:1904270 pyroptosome complex assembly;GO:0044546 NLRP3 inflammasome complex assembly;GO:0140632 inflammasome complex assembly
Bscl2	14705	5288.59	1.28513	0.272698	4.71265	2.44514e-06	5.09716e-05	Bscl2	Berardinelli-Seip congenital lipodystrophy 2 (seipin)	GO:0014853 regulation of excitatory postsynaptic membrane potential involved in skeletal muscle contraction;GO:0061725 cytosolic lipolysis;GO:1905693 regulation of phosphatidic acid biosynthetic process
Bend7	209645	24.399	1.28423	0.45102	2.84738	0.00440801	0.03649	Bend7	BEN domain containing 7	GO:0008150 biological_process
Pmepa1	65112	506.813	1.28192	0.407344	3.14701	0.00164947	0.016547	Pmepa1	prostate transmembrane protein, androgen induced 1	GO:0010991 negative regulation of SMAD protein complex assembly;GO:0010990 regulation of SMAD protein complex assembly;GO:0060394 negative regulation of pathway-restricted SMAD protein phosphorylation
Zfp709	236193	24.6784	1.28134	0.435437	2.94266	0.00325401	0.028446	Zfp709	zinc finger protein 709	GO:0034605 cellular response to heat;GO:0009408 response to heat;GO:0009266 response to temperature stimulus
Hoxb6	15414	35.0958	1.27967	0.411946	3.1064	0.00189377	0.018449	Hoxb6	homeobox B6	GO:0048704 embryonic skeletal system morphogenesis;GO:0034101 erythrocyte homeostasis;GO:0048706 embryonic skeletal system development
Abca9	217262	160.927	1.27405	0.42731	2.98155	0.00286793	0.025728	Abca9	ATP-binding cassette, sub-family A (ABC1), member 9	GO:0006869 lipid transport;GO:0010876 lipid localization;GO:0055085 transmembrane transport
B3gnt7	227327	43.0177	1.26708	0.387511	3.26979	0.00107626	0.0115613	B3gnt7	UDP-GlcNAc:betaGal beta-1,3-N-acetylglucosaminyltransferase 7	GO:0018146 keratan sulfate biosynthetic process;GO:0042339 keratan sulfate metabolic process;GO:0030309 poly-N-acetyllactosamine metabolic process
Gngt2	14710	197.499	1.26535	0.449618	2.81428	0.00488873	0.0395033	Gngt2	guanine nucleotide binding protein (G protein), gamma transducing activity polypeptide 2	GO:0007186 G protein-coupled receptor signaling pathway;GO:0007165 signal transduction;GO:0023052 signaling
Tgfb1	21803	5473.22	1.26512	0.310199	4.0784	4.53465e-05	0.00073237	Tgfb1	transforming growth factor, beta 1	GO:0014006 regulation of microglia differentiation;GO:0014008 positive regulation of microglia differentiation;GO:1905313 transforming growth factor beta receptor signaling pathway involved in heart development
Il16	16170	222.592	1.26327	0.275111	4.59184	4.39353e-06	8.74761e-05	Il16	interleukin 16	GO:0032730 positive regulation of interleukin-1 alpha production;GO:1902565 positive regulation of neutrophil activation;GO:0032650 regulation of interleukin-1 alpha production
Dtx3l	209200	3064.88	1.26172	0.257596	4.89806	9.67891e-07	2.13828e-05	Dtx3l	deltex 3-like, E3 ubiquitin ligase	GO:1901664 regulation of NAD+ ADP-ribosyltransferase activity;GO:1901666 positive regulation of NAD+ ADP-ribosyltransferase activity;GO:1902965 regulation of protein localization to early endosome
Pld2	18806	238.03	1.25963	0.252296	4.99265	5.95557e-07	1.36855e-05	Pld2	phospholipase D2	GO:0002031 G protein-coupled receptor internalization;GO:0006654 phosphatidic acid biosynthetic process;GO:0002029 desensitization of G protein-coupled receptor signaling pathway
Klf2	16598	530.704	1.25552	0.335903	3.73774	0.000185685	0.0025856	Klf2	Kruppel-like factor 2 (lung)	GO:0097532 stress response to acid chemical;GO:0097533 cellular stress response to acid chemical;GO:0048386 positive regulation of retinoic acid receptor signaling pathway
Blvrb	233016	1755.32	1.25454	0.354596	3.53793	0.000403281	0.00502323	Blvrb	biliverdin reductase B (flavin reductase (NADPH))	GO:0042167 heme catabolic process;GO:0046149 pigment catabolic process;GO:0006787 porphyrin-containing compound catabolic process
Hoxb4	15412	46.5439	1.25185	0.404646	3.09369	0.00197686	0.0191114	Hoxb4	homeobox B4	GO:0048539 bone marrow development;GO:0048103 somatic stem cell division;GO:0060216 definitive hemopoiesis
Twist1	22160	47.3655	1.24911	0.402134	3.10621	0.00189505	0.0184513	Twist1	twist basic helix-loop-helix transcription factor 1	GO:2000793 cell proliferation involved in heart valve development;GO:0140049 regulation of endocardial cushion to mesenchymal transition;GO:0140051 positive regulation of endocardial cushion to mesenchymal transition
Rapgef5	217944	1652.36	1.24851	0.211333	5.9078	3.4671e-09	1.09248e-07	Rapgef5	Rap guanine nucleotide exchange factor (GEF) 5	GO:0007265 Ras protein signal transduction;GO:0007264 small GTPase mediated signal transduction;GO:0043547 positive regulation of GTPase activity
Mvp	78388	6087.5	1.24788	0.187227	6.66507	2.64532e-11	1.02687e-09	Mvp	major vault protein	GO:0031953 negative regulation of protein autophosphorylation;GO:0072376 protein activation cascade;GO:0042059 negative regulation of epidermal growth factor receptor signaling pathway
Gm19412	100502849	95.4222	1.24746	0.387964	3.21539	0.0013027	0.0135621	Gm19412	predicted gene, 19412
Hebp1	15199	213.945	1.24651	0.258394	4.82407	1.40661e-06	3.02831e-05	Hebp1	heme binding protein 1	GO:0042168 heme metabolic process;GO:0006778 porphyrin-containing compound metabolic process;GO:0033013 tetrapyrrole metabolic process
Ttc16	338348	30.2211	1.2436	0.404568	3.07391	0.00211275	0.020129	Ttc16	tetratricopeptide repeat domain 16	GO:0008150 biological_process
Pdzk1ip1	67182	302.864	1.24304	0.337686	3.68103	0.000232291	0.00313372	Pdzk1ip1	PDZK1 interacting protein 1	GO:0008150 biological_process
Rps4l	66184	112.748	1.24291	0.443573	2.80204	0.00507809	0.0407258	Rps4l	ribosomal protein S4-like
Car7	12354	81.1507	1.24262	0.362237	3.43041	0.000602675	0.00710396	Car7	carbonic anhydrase 7	GO:0032849 positive regulation of cellular pH reduction;GO:0032847 regulation of cellular pH reduction;GO:2001225 regulation of chloride transport
A4galt	239559	74.4163	1.24168	0.374603	3.31465	0.000917574	0.0101546	A4galt	alpha 1,4-galactosyltransferase	GO:0001575 globoside metabolic process;GO:0001576 globoside biosynthetic process;GO:0006688 glycosphingolipid biosynthetic process
Rnf19b	75234	3306.31	1.24084	0.169713	7.31143	2.64315e-13	1.27764e-11	Rnf19b	ring finger protein 19B	GO:0032609 interferon-gamma production;GO:0042267 natural killer cell mediated cytotoxicity;GO:0002228 natural killer cell mediated immunity
Srpx2	68792	120.305	1.24009	0.424329	2.92248	0.00347261	0.0300086	Srpx2	sushi-repeat-containing protein, X-linked 2	GO:0090050 positive regulation of cell migration involved in sprouting angiogenesis;GO:0071625 vocalization behavior;GO:0090049 regulation of cell migration involved in sprouting angiogenesis
Tstd1	226654	47.368	1.23774	0.38953	3.17752	0.00148538	0.0151965	Tstd1	thiosulfate sulfurtransferase (rhodanese)-like domain containing 1	GO:0008150 biological_process
Eomes	13813	88.4737	1.23758	0.303504	4.07763	4.54978e-05	0.000733088	Eomes	eomesodermin	GO:0002302 CD8-positive, alpha-beta T cell differentiation involved in immune response;GO:0060809 mesodermal to mesenchymal transition involved in gastrulation;GO:0010002 cardioblast differentiation
Grid2ip	170935	74.3482	1.23736	0.288227	4.29301	1.76266e-05	0.0003149	Grid2ip	glutamate receptor, ionotropic, delta 2 (Grid2) interacting protein 1	GO:0007216 G protein-coupled glutamate receptor signaling pathway;GO:0060292 long-term synaptic depression;GO:0007215 glutamate receptor signaling pathway
Tppp3	67971	123.063	1.23463	0.412988	2.98951	0.00279425	0.0252136	Tppp3	tubulin polymerization-promoting protein family member 3	GO:0046697 decidualization;GO:0001893 maternal placenta development;GO:0046785 microtubule polymerization
Slc39a2	214922	58.4258	1.23438	0.412687	2.99107	0.00278003	0.0251236	Slc39a2	solute carrier family 39 (zinc transporter), member 2	GO:0071577 zinc ion transmembrane transport;GO:0006829 zinc ion transport;GO:0000041 transition metal ion transport
Stk32c	57740	28.5891	1.23337	0.416593	2.96061	0.0030703	0.0271386	Stk32c	serine/threonine kinase 32C	GO:0018105 peptidyl-serine phosphorylation;GO:0018209 peptidyl-serine modification;GO:0006468 protein phosphorylation
Rnf122	68867	315.108	1.23136	0.23148	5.31952	1.04044e-07	2.68667e-06	Rnf122	ring finger protein 122	GO:0010917 negative regulation of mitochondrial membrane potential;GO:0045837 negative regulation of membrane potential;GO:0051865 protein autoubiquitination
Psd3	234353	290.459	1.22875	0.381665	3.21944	0.00128443	0.0134271	Psd3	pleckstrin and Sec7 domain containing 3	GO:0032011 ARF protein signal transduction;GO:0032012 regulation of ARF protein signal transduction;GO:0007265 Ras protein signal transduction
Card9	332579	95.7203	1.22816	0.377113	3.25673	0.00112702	0.0119936	Card9	caspase recruitment domain family, member 9	GO:0048874 host-mediated regulation of intestinal microbiota composition;GO:0032725 positive regulation of granulocyte macrophage colony-stimulating factor production;GO:0032494 response to peptidoglycan
Lrat	79235	69.4467	1.22268	0.345232	3.5416	0.000397704	0.00496849	Lrat	lecithin-retinol acyltransferase (phosphatidylcholine-retinol-O-acyltransferase)	GO:0006653 1,2-diacyl-sn-glycero-3-phosphocholine metabolic process;GO:0006776 vitamin A metabolic process;GO:0006775 fat-soluble vitamin metabolic process
Itgb5	16419	857.827	1.22048	0.280288	4.35438	1.33443e-05	0.00024405	Itgb5	integrin beta 5	GO:0090136 epithelial cell-cell adhesion;GO:0030038 contractile actin filament bundle assembly;GO:0043149 stress fiber assembly
Dpep1	13479	95.7373	1.21846	0.391323	3.1137	0.00184756	0.0180981	Dpep1	dipeptidase 1	GO:0016999 antibiotic metabolic process;GO:0006751 glutathione catabolic process;GO:0050667 homocysteine metabolic process
Cntn1	12805	46.0348	1.21556	0.403954	3.00914	0.00261984	0.0239689	Cntn1	contactin 1	GO:0032289 central nervous system myelin formation;GO:0032288 myelin assembly;GO:0022010 central nervous system myelination
Sema4a	20351	464.566	1.21271	0.301519	4.02198	5.77099e-05	0.000904394	Sema4a	sema domain, immunoglobulin domain (Ig), transmembrane domain (TM) and short cytoplasmic domain, (semaphorin) 4A	GO:1905704 positive regulation of inhibitory synapse assembly;GO:1904891 positive regulation of excitatory synapse assembly;GO:1905702 regulation of inhibitory synapse assembly
Adrb2	11555	28.1782	1.21038	0.431315	2.80626	0.00501203	0.0403418	Adrb2	adrenergic receptor, beta 2	GO:0003059 positive regulation of the force of heart contraction by epinephrine;GO:0002032 desensitization of G protein-coupled receptor signaling pathway by arrestin;GO:0002025 norepinephrine-epinephrine-mediated vasodilation involved in regulation of systemic arterial blood pressure
C630043F03Rik	68285	123.378	1.20982	0.268562	4.50479	6.64384e-06	0.000127971	C630043F03Rik	RIKEN cDNA C630043F03 gene	GO:0008150 biological_process
Pparg	19016	169.288	1.20343	0.247418	4.86398	1.15047e-06	2.50729e-05	Pparg	peroxisome proliferator activated receptor gamma	GO:2000230 negative regulation of pancreatic stellate cell proliferation;GO:2000229 regulation of pancreatic stellate cell proliferation;GO:0061411 positive regulation of transcription from RNA polymerase II promoter in response to cold
E230025N22Rik	240216	112.486	1.20321	0.278484	4.32057	1.55625e-05	0.00028114	E230025N22Rik	Riken cDNA E230025N22 gene	GO:0008150 biological_process
Lgmn	19141	18631.7	1.20309	0.17999	6.68419	2.32208e-11	9.07348e-10	Lgmn	legumain	GO:0006624 vacuolar protein processing;GO:0097264 self proteolysis;GO:0035729 cellular response to hepatocyte growth factor stimulus
Ifi27	52668	24453.9	1.20208	0.343217	3.50238	0.000461115	0.00562211	Ifi27	interferon, alpha-inducible protein 27	GO:0044827 modulation by host of viral genome replication;GO:0060337 type I interferon signaling pathway;GO:0071357 cellular response to type I interferon
Serpinb6b	20708	316.601	1.20137	0.312741	3.84142	0.000122322	0.00178277	Serpinb6b	serine (or cysteine) peptidase inhibitor, clade B, member 6b	GO:0071470 cellular response to osmotic stress;GO:0006970 response to osmotic stress;GO:0010951 negative regulation of endopeptidase activity
2810405F15Rik	69974	90.955	1.20027	0.399957	3.00101	0.00269086	0.0244832	2810405F15Rik	RIKEN cDNA 2810405F15 gene	GO:0008150 biological_process
Ccdc80	67896	452.268	1.20008	0.439081	2.73316	0.00627297	0.0481326	Ccdc80	coiled-coil domain containing 80	GO:0010811 positive regulation of cell-substrate adhesion;GO:0010810 regulation of cell-substrate adhesion;GO:0030198 extracellular matrix organization
Ifih1	71586	2077.58	1.19754	0.257142	4.65713	3.20655e-06	6.55347e-05	Ifih1	interferon induced with helicase C domain 1	GO:0039530 MDA-5 signaling pathway;GO:0039528 cytoplasmic pattern recognition receptor signaling pathway in response to virus;GO:0071360 cellular response to exogenous dsRNA
Smagp	207818	174.774	1.19651	0.395843	3.02268	0.00250545	0.0231252	Smagp	small cell adhesion glycoprotein
Calml4	75600	116.3	1.19268	0.42924	2.77858	0.00545969	0.0432003	Calml4	calmodulin-like 4
Nod1	107607	1417.27	1.19265	0.324908	3.67075	0.000241844	0.00324287	Nod1	nucleotide-binding oligomerization domain containing 1	GO:0002606 positive regulation of dendritic cell antigen processing and presentation;GO:0071225 cellular response to muramyl dipeptide;GO:1904415 regulation of xenophagy
Rnase4	58809	364.864	1.18868	0.384164	3.0942	0.00197347	0.0190891	Rnase4	ribonuclease, RNase A family 4	GO:0090501 RNA phosphodiester bond hydrolysis;GO:0090305 nucleic acid phosphodiester bond hydrolysis;GO:0009267 cellular response to starvation
Mlkl	74568	7053.56	1.1886	0.149332	7.9594	1.72876e-15	9.79813e-14	Mlkl	mixed lineage kinase domain-like	GO:0097528 execution phase of necroptosis;GO:0097527 necroptotic signaling pathway;GO:0070207 protein homotrimerization
Hspb2	69253	3748.52	1.18439	0.380051	3.11641	0.0018307	0.0179826	Hspb2	heat shock protein 2	GO:0007525 somatic muscle development;GO:0042026 protein refolding;GO:0009408 response to heat
Syce2	71846	83.7529	1.18298	0.39002	3.03313	0.0024203	0.0225011	Syce2	synaptonemal complex central element protein 2	GO:0007130 synaptonemal complex assembly;GO:0070193 synaptonemal complex organization;GO:0007129 homologous chromosome pairing at meiosis
Eaf2	106389	39.5232	1.18246	0.434447	2.72176	0.00649349	0.0495034	Eaf2	ELL associated factor 2	GO:0060770 negative regulation of epithelial cell proliferation involved in prostate gland development;GO:0060768 regulation of epithelial cell proliferation involved in prostate gland development;GO:2000242 negative regulation of reproductive process
Pik3r6	104709	96.1407	1.17609	0.388034	3.03088	0.00243839	0.0226224	Pik3r6	phosphoinositide-3-kinase regulatory subunit 5	GO:0042269 regulation of natural killer cell mediated cytotoxicity;GO:0002715 regulation of natural killer cell mediated immunity;GO:0001910 regulation of leukocyte mediated cytotoxicity
Ace	11421	290.466	1.17461	0.262958	4.46691	7.93587e-06	0.000150892	Ace	angiotensin I converting enzyme (peptidyl-dipeptidase A) 1	GO:0071838 cell proliferation in bone marrow;GO:0060177 regulation of angiotensin metabolic process;GO:1903597 negative regulation of gap junction assembly
Slfn5	327978	887.065	1.17432	0.260595	4.50631	6.59649e-06	0.000127475	Slfn5	schlafen 5	GO:0030154 cell differentiation;GO:0048869 cellular developmental process;GO:0032502 developmental process
Rasgrp4	233046	115.765	1.16972	0.292804	3.99488	6.47267e-05	0.00100372	Rasgrp4	RAS guanyl releasing protein 4	GO:0046579 positive regulation of Ras protein signal transduction;GO:0051057 positive regulation of small GTPase mediated signal transduction;GO:0007265 Ras protein signal transduction
Rnf144b	218215	140.772	1.16789	0.338076	3.45453	0.000551253	0.00658534	Rnf144b	ring finger protein 144B	GO:0032436 positive regulation of proteasomal ubiquitin-dependent protein catabolic process;GO:2000060 positive regulation of ubiquitin-dependent protein catabolic process;GO:1901800 positive regulation of proteasomal protein catabolic process
Cpq	54381	1774.57	1.16554	0.224921	5.18199	2.19535e-07	5.34966e-06	Cpq	carboxypeptidase Q	GO:0006590 thyroid hormone generation;GO:0043171 peptide catabolic process;GO:0042403 thyroid hormone metabolic process
Nnmt	18113	867.074	1.16259	0.387892	2.9972	0.0027247	0.024737	Nnmt	nicotinamide N-methyltransferase	GO:0006769 nicotinamide metabolic process;GO:0010967 regulation of polyamine biosynthetic process;GO:0009820 alkaloid metabolic process
Rgs2	19735	440.961	1.15979	0.251003	4.62062	3.82601e-06	7.70968e-05	Rgs2	regulator of G-protein signaling 2	GO:0071877 regulation of adenylate cyclase-inhibiting adrenergic receptor signaling pathway;GO:0140193 regulation of adenylate cyclase-inhibiting adrenergic receptor signaling pathway involved in heart process;GO:0140194 negative regulation of adenylate cyclase-inhibiting adrenergic receptor signaling pathway involved in heart process
Col1a2	12843	4913.07	1.15463	0.388581	2.9714	0.00296444	0.0264134	Col1a2	collagen, type I, alpha 2	GO:0070208 protein heterotrimerization;GO:0043589 skin morphogenesis;GO:0070206 protein trimerization
Stat2	20847	2856.71	1.1505	0.313105	3.6745	0.000238317	0.00320526	Stat2	signal transducer and activator of transcription 2	GO:0060339 negative regulation of type I interferon-mediated signaling pathway;GO:0060337 type I interferon signaling pathway;GO:0071357 cellular response to type I interferon
Grcc10	14790	28853	1.14905	0.409303	2.80733	0.00499533	0.040244	Grcc10	gene rich cluster, C10 gene	GO:0021678 third ventricle development;GO:0036343 psychomotor behavior;GO:0021540 corpus callosum morphogenesis
Cd80	12519	66.2667	1.14879	0.328433	3.49778	0.00046915	0.00571615	Cd80	CD80 antigen	GO:0031295 T cell costimulation;GO:0046641 positive regulation of alpha-beta T cell proliferation;GO:0031294 lymphocyte costimulation
As3mt	57344	103.995	1.14862	0.285239	4.02686	5.65256e-05	0.000888188	As3mt	arsenite methyltransferase	GO:0018872 arsonoacetate metabolic process;GO:0009404 toxin metabolic process;GO:0046685 response to arsenic-containing substance
Tmem119	231633	268.513	1.14828	0.37421	3.06854	0.00215104	0.0203844	Tmem119	transmembrane protein 119	GO:1903012 positive regulation of bone development;GO:1903010 regulation of bone development;GO:0033690 positive regulation of osteoblast proliferation
Abcd2	26874	109.341	1.14776	0.355614	3.22754	0.0012486	0.0130989	Abcd2	ATP-binding cassette, sub-family D (ALD), member 2	GO:0015910 long-chain fatty acid import into peroxisome;GO:0042760 very long-chain fatty acid catabolic process;GO:1902001 fatty acid transmembrane transport
Htra1	56213	286.873	1.14521	0.285786	4.00723	6.14351e-05	0.000956856	Htra1	HtrA serine peptidase 1	GO:0060718 chorionic trophoblast cell differentiation;GO:0060717 chorion development;GO:1903867 extraembryonic membrane development
Myd88	17874	2044.64	1.14197	0.171302	6.66644	2.62085e-11	1.0196e-09	Myd88	myeloid differentiation primary response gene 88	GO:0009682 induced systemic resistance;GO:0034158 toll-like receptor 8 signaling pathway;GO:0008063 Toll signaling pathway
1700003F12Rik	75480	2945.88	1.13947	0.380737	2.9928	0.00276431	0.0250453	1700003F12Rik	RIKEN cDNA 1700003F12 gene	GO:0008150 biological_process
Cpne8	66871	242.309	1.13693	0.272291	4.17541	2.97453e-05	0.000501121	Cpne8	copine VIII	GO:0071277 cellular response to calcium ion;GO:0051592 response to calcium ion;GO:0071248 cellular response to metal ion
H2-T24	15042	172.746	1.13565	0.396801	2.86202	0.0042095	0.0351916	H2-T24	histocompatibility 2, T region locus 24	GO:0002486 antigen processing and presentation of endogenous peptide antigen via MHC class I via ER pathway, TAP-independent;GO:0002476 antigen processing and presentation of endogenous peptide antigen via MHC class Ib;GO:0002484 antigen processing and presentation of endogenous peptide antigen via MHC class I via ER pathway
Trex1	22040	1340.33	1.13339	0.238171	4.75873	1.94815e-06	4.11431e-05	Trex1	three prime repair exonuclease 1	GO:0002383 immune response in brain or nervous system;GO:0097281 immune complex formation;GO:0032197 transposition, RNA-mediated
Col1a1	12842	6093.44	1.13026	0.359903	3.14046	0.00168682	0.0168587	Col1a1	collagen, type I, alpha 1	GO:0001957 intramembranous ossification;GO:0036072 direct ossification;GO:0032964 collagen biosynthetic process
Agap2	216439	72.0613	1.12962	0.400368	2.82145	0.00478069	0.0389037	Agap2	ArfGAP with GTPase domain, ankyrin repeat and PH domain 2	GO:0033601 positive regulation of mammary gland epithelial cell proliferation;GO:0033599 regulation of mammary gland epithelial cell proliferation;GO:0060749 mammary gland alveolus development
Ctrl	109660	51.0559	1.1294	0.353959	3.19076	0.00141901	0.0146101	Ctrl	chymotrypsin-like	GO:0006508 proteolysis;GO:0019538 protein metabolic process;GO:1901564 organonitrogen compound metabolic process
Mgll	23945	126276	1.12904	0.329611	3.42535	0.000613997	0.00722781	Mgll	monoglyceride lipase	GO:2000124 regulation of endocannabinoid signaling pathway;GO:0052651 monoacylglycerol catabolic process;GO:0046462 monoacylglycerol metabolic process
Sgk1	20393	588.882	1.12416	0.198214	5.67148	1.41569e-08	4.10017e-07	Sgk1	serum/glucocorticoid regulated kinase 1	GO:0043402 glucocorticoid mediated signaling pathway;GO:1904044 response to aldosterone;GO:1904045 cellular response to aldosterone
Ccn3	18133	155.731	1.12288	0.356577	3.14906	0.00163794	0.0164723	Ccn3	cellular communication network factor 3	GO:0071603 endothelial cell-cell adhesion;GO:1990523 bone regeneration;GO:1904057 negative regulation of sensory perception of pain
Gng11	66066	7541.08	1.11618	0.409706	2.72435	0.00644283	0.049223	Gng11	guanine nucleotide binding protein (G protein), gamma 11	GO:0007186 G protein-coupled receptor signaling pathway;GO:0007165 signal transduction;GO:0023052 signaling
Zic4	22774	159.057	1.11584	0.264922	4.21194	2.53185e-05	0.000436916	Zic4	zinc finger protein of the cerebellum 4	GO:0007417 central nervous system development;GO:0007399 nervous system development;GO:0006357 regulation of transcription by RNA polymerase II
Il17rc	171095	7617.75	1.11199	0.179364	6.19959	5.66111e-10	1.93877e-08	Il17rc	interleukin 17 receptor C	GO:1900017 positive regulation of cytokine production involved in inflammatory response;GO:0050832 defense response to fungus;GO:1900015 regulation of cytokine production involved in inflammatory response
Meg3	17263	159.745	1.10947	0.347618	3.19164	0.00141468	0.0145824	Meg3	maternally expressed 3	GO:0071514 genomic imprinting;GO:0008340 determination of adult lifespan;GO:0006305 DNA alkylation
Ocel1	77090	443.271	1.10944	0.284379	3.90128	9.56843e-05	0.00142882	Ocel1	occludin/ELL domain containing 1	GO:0070830 bicellular tight junction assembly;GO:0120192 tight junction assembly;GO:0120193 tight junction organization
Lgals3	16854	14496.2	1.10892	0.207376	5.34739	8.9232e-08	2.32108e-06	Lgals3	lectin, galactose binding, soluble 3	GO:1903769 negative regulation of cell proliferation in bone marrow;GO:2000521 negative regulation of immunological synapse formation;GO:2001189 negative regulation of T cell activation via T cell receptor contact with antigen bound to MHC molecule on antigen presenting cell
Mmp23	26561	79.9741	1.10864	0.405147	2.73638	0.00621185	0.0478291	Mmp23	matrix metallopeptidase 23	GO:0030574 collagen catabolic process;GO:0032963 collagen metabolic process;GO:0030198 extracellular matrix organization
Ubl7	69459	14845.5	1.10422	0.208311	5.30082	1.15281e-07	2.93413e-06	Ubl7	ubiquitin-like 7 (bone marrow stromal cell-derived)	GO:0006511 ubiquitin-dependent protein catabolic process;GO:0019941 modification-dependent protein catabolic process;GO:0043632 modification-dependent macromolecule catabolic process
Gimap1	16205	134.655	1.10279	0.335904	3.28304	0.00102694	0.0111357	Gimap1	GTPase, IMAP family member 1	GO:0030183 B cell differentiation;GO:0030217 T cell differentiation;GO:0042113 B cell activation
Plxdc2	67448	161.706	1.10148	0.259317	4.2476	2.16068e-05	0.000378013	Plxdc2	plexin domain containing 2
Hal	15109	40.5773	1.1004	0.355271	3.09734	0.00195267	0.0189188	Hal	histidine ammonia lyase	GO:0006548 histidine catabolic process;GO:0006547 histidine metabolic process;GO:0009063 cellular amino acid catabolic process
Mmp19	58223	167.951	1.0959	0.345021	3.17633	0.00149151	0.0152067	Mmp19	matrix metallopeptidase 19	GO:0030574 collagen catabolic process;GO:0032963 collagen metabolic process;GO:0030198 extracellular matrix organization
Rnf135	71956	2040.5	1.09341	0.135667	8.0595	7.66053e-16	4.54508e-14	Rnf135	ring finger protein 135	GO:0010994 free ubiquitin chain polymerization;GO:0039529 RIG-I signaling pathway;GO:0039528 cytoplasmic pattern recognition receptor signaling pathway in response to virus
Tagln2	21346	1616.14	1.09331	0.245218	4.45851	8.25294e-06	0.000156418	Tagln2	transgelin 2	GO:0030855 epithelial cell differentiation;GO:0060429 epithelium development;GO:0009888 tissue development
Itgb2	16414	3987.85	1.0926	0.313314	3.48722	0.000488068	0.00590206	Itgb2	integrin beta 2	GO:0043315 positive regulation of neutrophil degranulation;GO:0050798 activated T cell proliferation;GO:1902565 positive regulation of neutrophil activation
Sulf1	240725	163.524	1.08892	0.335023	3.25029	0.00115286	0.0122179	Sulf1	sulfatase 1	GO:0014846 esophagus smooth muscle contraction;GO:0060686 negative regulation of prostatic bud formation;GO:0035860 glial cell-derived neurotrophic factor receptor signaling pathway
Klhl6	239743	138.07	1.0878	0.25923	4.19625	2.71367e-05	0.000464229	Klhl6	kelch-like 6	GO:0002467 germinal center formation;GO:0050853 B cell receptor signaling pathway;GO:0050851 antigen receptor-mediated signaling pathway
Rorb	225998	165.64	1.08444	0.246771	4.39454	1.11009e-05	0.00020535	Rorb	RAR-related orphan receptor beta	GO:0035881 amacrine cell differentiation;GO:0046548 retinal rod cell development;GO:0042670 retinal cone cell differentiation
Thbd	21824	141.075	1.08333	0.324967	3.33366	0.000857109	0.00958104	Thbd	thrombomodulin	GO:0030195 negative regulation of blood coagulation;GO:1900047 negative regulation of hemostasis;GO:0050819 negative regulation of coagulation
Clec1a	243653	136.11	1.08199	0.372512	2.90458	0.00367741	0.0314245	Clec1a	C-type lectin domain family 1, member a	GO:0008150 biological_process
Gm10638	666945	69.2681	1.08178	0.38405	2.81678	0.00485085	0.0392582	Gm10638	predicted gene 10638	GO:0008150 biological_process
Syk	20963	1303.3	1.08149	0.321952	3.35917	0.000781757	0.00885591	Syk	spleen tyrosine kinase	GO:0043366 beta selection;GO:0032752 positive regulation of interleukin-3 production;GO:0002554 serotonin secretion by platelet
Qpct	70536	298.737	1.07918	0.256097	4.21396	2.5093e-05	0.00043387	Qpct	glutaminyl-peptide cyclotransferase (glutaminyl cyclase)	GO:0017186 peptidyl-pyroglutamic acid biosynthetic process, using glutaminyl-peptide cyclotransferase;GO:0018199 peptidyl-glutamine modification;GO:0018193 peptidyl-amino acid modification
F13a1	74145	1512.97	1.07839	0.345523	3.12103	0.00180219	0.0177703	F13a1	coagulation factor XIII, A1 subunit	GO:0072378 blood coagulation, fibrin clot formation;GO:0072376 protein activation cascade;GO:0018149 peptide cross-linking
Zpld1	239852	180.604	1.07367	0.327867	3.2747	0.00105773	0.0113998	Zpld1	zona pellucida like domain containing 1	GO:0060005 vestibular reflex;GO:0060004 reflex;GO:0009605 response to external stimulus
Agmo	319660	93.8972	1.07313	0.289868	3.70212	0.000213802	0.00292504	Agmo	alkylglycerol monooxygenase	GO:0006662 glycerol ether metabolic process;GO:0046485 ether lipid metabolic process;GO:0018904 ether metabolic process
Tnfsf12	21944	373.551	1.07303	0.202852	5.28973	1.22498e-07	3.11334e-06	Tnfsf12	tumor necrosis factor (ligand) superfamily, member 12	GO:0097191 extrinsic apoptotic signaling pathway;GO:0045732 positive regulation of protein catabolic process;GO:0097190 apoptotic signaling pathway
Spp1	20750	23481.8	1.07152	0.287997	3.72058	0.000198763	0.00273434	Spp1	secreted phosphoprotein 1	GO:2000866 positive regulation of estradiol secretion;GO:0006710 androgen catabolic process;GO:2000864 regulation of estradiol secretion
Tmem53	68777	331.891	1.07093	0.348283	3.07488	0.00210588	0.0200851	Tmem53	transmembrane protein 53	GO:0008150 biological_process
Ppp2r3d	19054	725.541	1.0704	0.38359	2.79049	0.00526281	0.0418853	Ppp2r3d	protein phosphatase 2 (formerly 2A), regulatory subunit B'', delta	GO:2000134 negative regulation of G1/S transition of mitotic cell cycle;GO:1902807 negative regulation of cell cycle G1/S phase transition;GO:0006470 protein dephosphorylation
Gdf15	23886	269.299	1.07004	0.332599	3.21721	0.00129444	0.013492	Gdf15	growth differentiation factor 15	GO:0060400 negative regulation of growth hormone receptor signaling pathway;GO:0035860 glial cell-derived neurotrophic factor receptor signaling pathway;GO:0060398 regulation of growth hormone receptor signaling pathway
Ccdc149	100503884	71.1002	1.0674	0.347206	3.07424	0.00211036	0.020117	Ccdc149	coiled-coil domain containing 149	GO:0008150 biological_process
H1f2	50708	5219.21	1.06399	0.315696	3.37028	0.000750911	0.00860869	H1f2	H1.2 linker histone, cluster member	GO:0098532 histone H3-K27 trimethylation;GO:0070734 histone H3-K27 methylation;GO:0080182 histone H3-K4 trimethylation
Rrad	56437	78.1685	1.06395	0.294346	3.61463	0.000300772	0.00388051	Rrad	Ras-related associated with diabetes	GO:1901842 negative regulation of high voltage-gated calcium channel activity;GO:1901841 regulation of high voltage-gated calcium channel activity;GO:1901386 negative regulation of voltage-gated calcium channel activity
Mpv17l2	234384	5127.3	1.06246	0.362285	2.93265	0.0033608	0.0292114	Mpv17l2	MPV17 mitochondrial membrane protein-like 2	GO:0061668 mitochondrial ribosome assembly;GO:0070131 positive regulation of mitochondrial translation;GO:0070129 regulation of mitochondrial translation
C4b	12268	13245.7	1.06162	0.318795	3.3301	0.000868139	0.00967386	C4b	complement component 4B (Chido blood group)	GO:1903028 positive regulation of opsonization;GO:1903027 regulation of opsonization;GO:0050766 positive regulation of phagocytosis
Hsd11b1	15483	77.0143	1.05876	0.299204	3.5386	0.000402253	0.00501606	Hsd11b1	hydroxysteroid 11-beta dehydrogenase 1	GO:0006713 glucocorticoid catabolic process;GO:0043456 regulation of pentose-phosphate shunt;GO:0008212 mineralocorticoid metabolic process
Dhrs3	20148	452.251	1.05433	0.222883	4.73044	2.24035e-06	4.6923e-05	Dhrs3	dehydrogenase/reductase (SDR family) member 3	GO:0048387 negative regulation of retinoic acid receptor signaling pathway;GO:0048385 regulation of retinoic acid receptor signaling pathway;GO:0042572 retinol metabolic process
Vwa5a	67776	5841.86	1.05336	0.255577	4.1215	3.76409e-05	0.00061886	Vwa5a	von Willebrand factor A domain containing 5A	GO:0008150 biological_process
Ctla2b	13025	131.541	1.05009	0.381608	2.75175	0.00592786	0.0461027	Ctla2b	cytotoxic T lymphocyte-associated protein 2 beta	GO:0051603 proteolysis involved in cellular protein catabolic process;GO:0044257 cellular protein catabolic process;GO:0030163 protein catabolic process
N4bp2l1	100637	115.695	1.04895	0.319539	3.28269	0.00102821	0.0111426	N4bp2l1	NEDD4 binding protein 2-like 1	GO:0008150 biological_process
Kctd12	239217	4025.66	1.04801	0.357686	2.92997	0.00338991	0.0294212	Kctd12	potassium channel tetramerisation domain containing 12	GO:0008277 regulation of G protein-coupled receptor signaling pathway;GO:0051260 protein homooligomerization;GO:0051259 protein complex oligomerization
Icam2	15896	1686.7	1.04627	0.22771	4.59474	4.3328e-06	8.64611e-05	Icam2	intercellular adhesion molecule 2	GO:0098609 cell-cell adhesion;GO:0007155 cell adhesion;GO:0009987 cellular process
Tnfrsf18	21936	150.634	1.04625	0.241903	4.32507	1.52484e-05	0.000275745	Tnfrsf18	tumor necrosis factor receptor superfamily, member 18	GO:0042531 positive regulation of tyrosine phosphorylation of STAT protein;GO:0042509 regulation of tyrosine phosphorylation of STAT protein;GO:0002687 positive regulation of leukocyte migration
C2	12263	29970.8	1.0455	0.21806	4.79457	1.63023e-06	3.46765e-05	C2	complement component 2 (within H-2S)	GO:2000427 positive regulation of apoptotic cell clearance;GO:2000425 regulation of apoptotic cell clearance;GO:1903028 positive regulation of opsonization
Antkmt	214917	5693.18	1.04524	0.33561	3.11444	0.00184293	0.0180628	Antkmt	adenine nucleotide translocase lysine methyltransferase	GO:1905271 regulation of proton-transporting ATP synthase activity, rotational mechanism;GO:1905273 positive regulation of proton-transporting ATP synthase activity, rotational mechanism;GO:1905706 regulation of mitochondrial ATP synthesis coupled proton transport
Fcgrt	14132	4128.01	1.04387	0.258295	4.04137	5.31407e-05	0.000843216	Fcgrt	Fc fragment of IgG receptor and transporter	GO:0006955 immune response;GO:0002376 immune system process;GO:0050896 response to stimulus
Mogat1	68393	252.204	1.04227	0.279746	3.72576	0.000194725	0.00268618	Mogat1	monoacylglycerol O-acyltransferase 1	GO:0006651 diacylglycerol biosynthetic process;GO:0019432 triglyceride biosynthetic process;GO:0006071 glycerol metabolic process
Tmem160	69094	5868.45	1.04137	0.381759	2.72781	0.00637558	0.0488261	Tmem160	transmembrane protein 160	GO:0008150 biological_process
Mylip	218203	2984.02	1.04029	0.231798	4.4879	7.19288e-06	0.000137948	Mylip	myosin regulatory light chain interacting protein	GO:0032803 regulation of low-density lipoprotein particle receptor catabolic process;GO:0010989 negative regulation of low-density lipoprotein particle clearance;GO:0010985 negative regulation of lipoprotein particle clearance
Glrx	93692	1807.17	1.04024	0.196025	5.3067	1.11627e-07	2.85752e-06	Glrx	glutaredoxin	GO:0060355 positive regulation of cell adhesion molecule production;GO:2000587 negative regulation of platelet-derived growth factor receptor-beta signaling pathway;GO:2000586 regulation of platelet-derived growth factor receptor-beta signaling pathway
Zfp455	218311	375.328	1.03908	0.188965	5.49883	3.82329e-08	1.04347e-06	Zfp455	zinc finger protein 455	GO:0006357 regulation of transcription by RNA polymerase II;GO:0006355 regulation of transcription, DNA-templated;GO:1903506 regulation of nucleic acid-templated transcription
Cebpb	12608	1167.57	1.03881	0.334467	3.10586	0.00189727	0.0184566	Cebpb	CCAAT/enhancer binding protein (C/EBP), beta	GO:0002432 granuloma formation;GO:2000120 positive regulation of sodium-dependent phosphate transport;GO:0035711 T-helper 1 cell activation
Hpcal1	53602	2197.97	1.03799	0.165844	6.25882	3.87901e-10	1.34402e-08	Hpcal1	hippocalcin-like 1	GO:0008150 biological_process
Pqlc3	217430	1475.02	1.03751	0.188268	5.51084	3.57128e-08	9.79205e-07	Pqlc3	PQ loop repeat containing
Elf5	13711	103.603	1.03275	0.276676	3.73272	0.000189423	0.00261914	Elf5	E74-like factor 5	GO:0001712 ectodermal cell fate commitment;GO:0001705 ectoderm formation;GO:0010668 ectodermal cell differentiation
Nat2	17961	515.742	1.03274	0.233022	4.43195	9.33863e-06	0.000174754	Nat2	N-acetyltransferase 2 (arylamine N-acetyltransferase)
Abhd16a	193742	8390.03	1.03203	0.163392	6.31627	2.67945e-10	9.44997e-09	Abhd16a	abhydrolase domain containing 16A	GO:0062232 prostanoid catabolic process;GO:1905344 prostaglandin catabolic process;GO:0006660 phosphatidylserine catabolic process
Pdgfd	71785	172.271	1.02934	0.371247	2.77265	0.0055602	0.0438001	Pdgfd	platelet-derived growth factor, D polypeptide	GO:2000439 positive regulation of monocyte extravasation;GO:0071673 positive regulation of smooth muscle cell chemotaxis;GO:2000437 regulation of monocyte extravasation
Fkbp10	14230	2846.28	1.02783	0.261346	3.93281	8.39581e-05	0.00127192	Fkbp10	FK506 binding protein 10	GO:0017185 peptidyl-lysine hydroxylation;GO:0018126 protein hydroxylation;GO:0085029 extracellular matrix assembly
Hcar1	243270	224.197	1.02696	0.375039	2.73827	0.00617631	0.0477071	Hcar1	hydrocarboxylic acid receptor 1	GO:0050995 negative regulation of lipid catabolic process;GO:0050994 regulation of lipid catabolic process;GO:0045833 negative regulation of lipid metabolic process
Gm4532	100043580	55.6517	1.02349	0.342662	2.98688	0.00281844	0.0253803	Gm4532	predicted gene 4532	GO:0008150 biological_process
Rnaset2a	100037283	1587.29	1.02143	0.330584	3.08978	0.00200305	0.0192911	Rnaset2a	ribonuclease T2A	GO:0006401 RNA catabolic process;GO:0034655 nucleobase-containing compound catabolic process;GO:0046700 heterocycle catabolic process
1700019D03Rik	67080	332.317	1.0214	0.217433	4.69753	2.63327e-06	5.47005e-05	1700019D03Rik	RIKEN cDNA 1700019D03 gene	GO:0008150 biological_process
B330016D10Rik	320456	393.589	1.02014	0.330844	3.08347	0.00204604	0.0196624	B330016D10Rik	RIKEN cDNA B330016D10 gene	GO:0008150 biological_process
Pheta2	338368	49.8735	1.01764	0.341629	2.9788	0.00289384	0.0259014	Pheta2	PH domain containing endocytic trafficking adaptor 2	GO:0001881 receptor recycling;GO:0043112 receptor metabolic process;GO:0007032 endosome organization
Fyb	23880	570.413	1.0176	0.358998	2.83457	0.00458879	0.0376527	Fyb	FYN binding protein	GO:0007229 integrin-mediated signaling pathway;GO:0050852 T cell receptor signaling pathway;GO:0072659 protein localization to plasma membrane
Stab1	192187	3188.93	1.01681	0.367141	2.76954	0.00561359	0.0441032	Stab1	stabilin 1	GO:0016525 negative regulation of angiogenesis;GO:2000181 negative regulation of blood vessel morphogenesis;GO:1901343 negative regulation of vasculature development
Selenop	20363	16043	1.01666	0.215915	4.7086	2.49429e-06	5.19352e-05	Selenop	selenoprotein P	GO:0001887 selenium compound metabolic process;GO:0009791 post-embryonic development;GO:0007626 locomotory behavior
Syt7	54525	70.2523	1.01423	0.322295	3.1469	0.00165012	0.016547	Syt7	synaptotagmin VII	GO:1990927 calcium ion regulated lysosome exocytosis;GO:0090119 vesicle-mediated cholesterol transport;GO:1990926 short-term synaptic potentiation
Ltc4s	17001	55.907	1.01289	0.364699	2.77732	0.00548093	0.0433103	Ltc4s	leukotriene C4 synthase	GO:0019370 leukotriene biosynthetic process;GO:0042759 long-chain fatty acid biosynthetic process;GO:0006691 leukotriene metabolic process
Spsb2	14794	3374.24	1.01242	0.280033	3.61535	0.000299942	0.00387262	Spsb2	splA/ryanodine receptor domain and SOCS box containing 2	GO:0043161 proteasome-mediated ubiquitin-dependent protein catabolic process;GO:0010498 proteasomal protein catabolic process;GO:0016567 protein ubiquitination
Jph2	59091	2100.33	1.0124	0.194137	5.21489	1.83931e-07	4.52556e-06	Jph2	junctophilin 2	GO:0055024 regulation of cardiac muscle tissue development;GO:0060316 positive regulation of ryanodine-sensitive calcium-release channel activity;GO:0060314 regulation of ryanodine-sensitive calcium-release channel activity
Cbfa2t3	12398	119.564	1.01143	0.360693	2.80414	0.00504515	0.0405348	Cbfa2t3	CBFA2/RUNX1 translocation partner 3	GO:0045820 negative regulation of glycolytic process;GO:1900543 negative regulation of purine nucleotide metabolic process;GO:0045980 negative regulation of nucleotide metabolic process
Prdm1	12142	188.681	1.00911	0.328567	3.07124	0.0021317	0.0202335	Prdm1	PR domain containing 1, with ZNF domain	GO:1990654 sebum secreting cell proliferation;GO:0033082 regulation of extrathymic T cell differentiation;GO:0051136 regulation of NK T cell differentiation
Magix	54634	705.083	1.00173	0.283092	3.53853	0.00040236	0.00501606	Magix	MAGI family member, X-linked	GO:0008150 biological_process
Fam167b	230766	382.308	1.00062	0.32564	3.07279	0.00212069	0.0201591	Fam167b	family with sequence similarity 167, member B	GO:0008150 biological_process
Rhof	23912	102.665	1.00048	0.32032	3.12337	0.00178796	0.0176409	Rhof	ras homolog family member F (in filopodia)	GO:0030865 cortical cytoskeleton organization;GO:0008360 regulation of cell shape;GO:0007163 establishment or maintenance of cell polarity
Tyro3	22174	2961.82	-1.00177	0.190243	-5.2657	1.39654e-07	3.52412e-06	Tyro3	TYRO3 protein tyrosine kinase 3	GO:0060068 vagina development;GO:0030540 female genitalia development;GO:1903902 positive regulation of viral life cycle
Dlgap5	218977	4378.42	-1.00222	0.168677	-5.94166	2.82153e-09	9.0025e-08	Dlgap5	DLG associated protein 5	GO:0051382 kinetochore assembly;GO:0051383 kinetochore organization;GO:0034508 centromere complex assembly
Zfp971	626848	940.705	-1.00539	0.362368	-2.7745	0.00552863	0.0436412	Zfp971	zinc finger protein 971	GO:0000122 negative regulation of transcription by RNA polymerase II;GO:0045892 negative regulation of transcription, DNA-templated;GO:1903507 negative regulation of nucleic acid-templated transcription
Fosl2	14284	3933.67	-1.00691	0.284111	-3.54408	0.000393991	0.00492558	Fosl2	fos-like antigen 2	GO:0003334 keratinocyte development;GO:0032355 response to estradiol;GO:0048146 positive regulation of fibroblast proliferation
Gm20089	100504153	65.1038	-1.0079	0.368105	-2.73808	0.00617987	0.0477071	Gm20089	predicted gene, 20089
Chac1	69065	2487.53	-1.00908	0.288554	-3.49702	0.000470481	0.00572451	Chac1	ChaC, cation transport regulator 1	GO:0006751 glutathione catabolic process;GO:0042219 cellular modified amino acid catabolic process;GO:0043171 peptide catabolic process
Rnf144a	108089	3595.06	-1.00951	0.240931	-4.19006	2.78886e-05	0.00047407	Rnf144a	ring finger protein 144A	GO:0032436 positive regulation of proteasomal ubiquitin-dependent protein catabolic process;GO:2000060 positive regulation of ubiquitin-dependent protein catabolic process;GO:1901800 positive regulation of proteasomal protein catabolic process
Prdm16	70673	22795.2	-1.01138	0.174388	-5.79959	6.64786e-09	2.01595e-07	Prdm16	PR domain containing 16	GO:0030853 negative regulation of granulocyte differentiation;GO:0090336 positive regulation of brown fat cell differentiation;GO:0030852 regulation of granulocyte differentiation
Abcb4	18670	58.001	-1.01527	0.306318	-3.31443	0.000918316	0.0101564	Abcb4	ATP-binding cassette, sub-family B (MDR/TAP), member 4	GO:1901557 response to fenofibrate;GO:1903412 response to bile acid;GO:1903413 cellular response to bile acid
Pdzrn3	55983	1469.08	-1.01773	0.268501	-3.7904	0.000150407	0.00214315	Pdzrn3	PDZ domain containing RING finger 3	GO:0007528 neuromuscular junction development;GO:0050808 synapse organization;GO:0016567 protein ubiquitination
Cep152	99100	2186.27	-1.01822	0.314668	-3.23585	0.00121279	0.0127761	Cep152	centrosomal protein 152	GO:0097742 de novo centriole assembly;GO:0098535 de novo centriole assembly involved in multi-ciliated epithelial cell differentiation;GO:1903251 multi-ciliated epithelial cell differentiation
Gpm6b	14758	327.364	-1.02097	0.19237	-5.30731	1.11255e-07	2.85211e-06	Gpm6b	glycoprotein m6b	GO:0051581 negative regulation of neurotransmitter uptake;GO:0051612 negative regulation of serotonin uptake;GO:0051611 regulation of serotonin uptake
Tanc2	77097	1821.57	-1.02179	0.278831	-3.66454	0.000247782	0.00330998	Tanc2	tetratricopeptide repeat, ankyrin repeat and coiled-coil containing 2	GO:0032253 dense core granule localization;GO:0099519 dense core granule cytoskeletal transport;GO:1901950 dense core granule transport
Polr3g	67486	1121.79	-1.02388	0.182126	-5.62183	1.8895e-08	5.35458e-07	Polr3g	polymerase (RNA) III (DNA directed) polypeptide G	GO:0006383 transcription by RNA polymerase III;GO:0032728 positive regulation of interferon-beta production;GO:0032648 regulation of interferon-beta production
Itga1	109700	3009.1	-1.02401	0.343458	-2.98147	0.00286866	0.025728	Itga1	integrin alpha 1	GO:0032516 positive regulation of phosphoprotein phosphatase activity;GO:0042059 negative regulation of epidermal growth factor receptor signaling pathway;GO:1901185 negative regulation of ERBB signaling pathway
Abhd18	269423	1981.67	-1.02432	0.26156	-3.9162	8.99562e-05	0.00135469	Abhd18	abhydrolase domain containing 18	GO:0008150 biological_process
Rasef	242505	251.267	-1.02633	0.271268	-3.78344	0.000154676	0.00219516	Rasef	RAS and EF hand domain containing
Gfod1	328232	535.717	-1.03385	0.272861	-3.78891	0.000151308	0.00215425	Gfod1	glucose-fructose oxidoreductase domain containing 1
Dnai2	432611	790.83	-1.03415	0.203045	-5.0932	3.52067e-07	8.361e-06	Dnai2	dynein axonemal intermediate chain 2	GO:0036158 outer dynein arm assembly;GO:0070286 axonemal dynein complex assembly;GO:0035082 axoneme assembly
Mxi1	17859	8546.93	-1.03448	0.182592	-5.66554	1.46564e-08	4.22085e-07	Mxi1	MAX interactor 1, dimerization protein	GO:0001825 blastocyst formation;GO:0001824 blastocyst development;GO:0001701 in utero embryonic development
Ttc30a1	78802	105.741	-1.03617	0.317087	-3.26779	0.0010839	0.0116325	Ttc30a1	tetratricopeptide repeat domain 30A1	GO:0035720 intraciliary anterograde transport;GO:0042073 intraciliary transport;GO:0031503 protein-containing complex localization
Gm973	381260	491.036	-1.04029	0.281709	-3.69276	0.000221832	0.00302251	Gm973	predicted gene 973	GO:0008150 biological_process
Ndrg1	17988	12638.5	-1.04177	0.197567	-5.27298	1.34228e-07	3.40173e-06	Ndrg1	N-myc downstream regulated gene 1	GO:0032287 peripheral nervous system myelin maintenance;GO:0043217 myelin maintenance;GO:0022011 myelination in peripheral nervous system
Plekhh2	213556	1062.83	-1.04524	0.369334	-2.83006	0.00465394	0.038064	Plekhh2	pleckstrin homology domain containing, family H (with MyTH4 domain) member 2	GO:0030835 negative regulation of actin filament depolymerization;GO:0030834 regulation of actin filament depolymerization;GO:1901880 negative regulation of protein depolymerization
Abcb9	56325	903.742	-1.05041	0.228294	-4.60113	4.20202e-06	8.40404e-05	Abcb9	ATP-binding cassette, sub-family B (MDR/TAP), member 9	GO:0002483 antigen processing and presentation of endogenous peptide antigen;GO:0019885 antigen processing and presentation of endogenous peptide antigen via MHC class I;GO:0019883 antigen processing and presentation of endogenous antigen
Bod1l	665775	4721.2	-1.05338	0.283638	-3.71383	0.000204149	0.0028031	Bod1l	biorientation of chromosomes in cell division 1-like	GO:0032515 negative regulation of phosphoprotein phosphatase activity;GO:0035308 negative regulation of protein dephosphorylation;GO:0010923 negative regulation of phosphatase activity
Rps6ka2	20112	2573.83	-1.0551	0.341342	-3.09105	0.0019945	0.0192281	Rps6ka2	ribosomal protein S6 kinase, polypeptide 2	GO:0010658 striated muscle cell apoptotic process;GO:0010659 cardiac muscle cell apoptotic process;GO:0002035 brain renin-angiotensin system
Megf10	70417	645.228	-1.05511	0.340003	-3.10323	0.00191419	0.0185968	Megf10	multiple EGF-like-domains 10	GO:0014841 skeletal muscle satellite cell proliferation;GO:0014856 skeletal muscle cell proliferation;GO:0043654 recognition of apoptotic cell
Paqr3	231474	162.47	-1.05939	0.284236	-3.72717	0.000193645	0.00267336	Paqr3	progestin and adipoQ receptor family member III	GO:0034067 protein localization to Golgi apparatus;GO:0033137 negative regulation of peptidyl-serine phosphorylation;GO:0043407 negative regulation of MAP kinase activity
Klhl29	208439	342.877	-1.06505	0.344456	-3.09199	0.00198823	0.0191813	Klhl29	kelch-like 29	GO:0008150 biological_process
Pcnx	54604	11216.8	-1.06712	0.36498	-2.92377	0.00345817	0.0299112	Pcnx	pecanex homolog	GO:0008150 biological_process
Nol4l	329540	1512.52	-1.06964	0.263987	-4.05188	5.08081e-05	0.000811283	Nol4l	nucleolar protein 4-like	GO:0008150 biological_process
Khnyn	219094	1931.17	-1.07252	0.336407	-3.18816	0.00143183	0.014708	Khnyn	KH and NYN domain containing	GO:0090502 RNA phosphodiester bond hydrolysis, endonucleolytic;GO:0090501 RNA phosphodiester bond hydrolysis;GO:0090305 nucleic acid phosphodiester bond hydrolysis
Scd2	20250	117403	-1.07611	0.284097	-3.78781	0.000151979	0.00216035	Scd2	stearoyl-Coenzyme A desaturase 2	GO:1903964 monounsaturated fatty acid metabolic process;GO:1903966 monounsaturated fatty acid biosynthetic process;GO:0006636 unsaturated fatty acid biosynthetic process
Rsph1	22092	80.8479	-1.0769	0.370688	-2.90515	0.00367072	0.0313824	Rsph1	radial spoke head 1 homolog (Chlamydomonas)	GO:0035082 axoneme assembly;GO:0001578 microtubule bundle formation;GO:0007286 spermatid development
Map3k1	26401	5815.83	-1.07768	0.319631	-3.37165	0.000747195	0.00857448	Map3k1	mitogen-activated protein kinase kinase kinase 1	GO:0050434 positive regulation of viral transcription;GO:0061029 eyelid development in camera-type eye;GO:0046782 regulation of viral transcription
Frmd3	242506	1350.43	-1.07948	0.264952	-4.07425	4.61626e-05	0.000741779	Frmd3	FERM domain containing 3	GO:0031032 actomyosin structure organization;GO:0030036 actin cytoskeleton organization;GO:0030029 actin filament-based process
Myorg	329828	319.016	-1.07967	0.29616	-3.64554	0.000266826	0.00350111	Myorg	myogenesis regulating glycosidase (putative)	GO:0043568 positive regulation of insulin-like growth factor receptor signaling pathway;GO:0043567 regulation of insulin-like growth factor receptor signaling pathway;GO:0048741 skeletal muscle fiber development
Capn6	12338	5962.94	-1.08199	0.358315	-3.01965	0.00253064	0.0232971	Capn6	calpain 6	GO:0001578 microtubule bundle formation;GO:0000226 microtubule cytoskeleton organization;GO:0051493 regulation of cytoskeleton organization
Wipf3	330319	3483.22	-1.08308	0.344197	-3.14668	0.00165137	0.016547	Wipf3	WAS/WASL interacting protein family, member 3	GO:0030048 actin filament-based movement;GO:0030029 actin filament-based process;GO:0007283 spermatogenesis
Trnp1	69539	261.495	-1.08365	0.28698	-3.77604	0.000159343	0.00225418	Trnp1	TMF1-regulated nuclear protein 1	GO:0021696 cerebellar cortex morphogenesis;GO:0021587 cerebellum morphogenesis;GO:0021575 hindbrain morphogenesis
Unc13a	382018	404.713	-1.08411	0.22404	-4.83893	1.30541e-06	2.82414e-05	Unc13a	unc-13 homolog A	GO:1900451 positive regulation of glutamate receptor signaling pathway;GO:0061789 dense core granule priming;GO:0099011 neuronal dense core vesicle exocytosis
Pip5k1b	18719	628.98	-1.08505	0.194958	-5.56555	2.61325e-08	7.3237e-07	Pip5k1b	phosphatidylinositol-4-phosphate 5-kinase, type 1 beta	GO:0046854 phosphatidylinositol phosphate biosynthetic process;GO:0006661 phosphatidylinositol biosynthetic process;GO:0046488 phosphatidylinositol metabolic process
Maml3	433586	832.834	-1.08526	0.331561	-3.27319	0.0010634	0.011454	Maml3	mastermind like transcriptional coactivator 3	GO:0007221 positive regulation of transcription of Notch receptor target;GO:0007219 Notch signaling pathway;GO:0045944 positive regulation of transcription by RNA polymerase II
Bhlhe40	20893	36412.8	-1.08818	0.252195	-4.31485	1.59709e-05	0.000287638	Bhlhe40	basic helix-loop-helix family, member e40	GO:0043153 entrainment of circadian clock by photoperiod;GO:0009648 photoperiodism;GO:0009649 entrainment of circadian clock
Trib3	228775	8090.26	-1.08876	0.261751	-4.15952	3.18918e-05	0.000532083	Trib3	tribbles pseudokinase 3	GO:0045717 negative regulation of fatty acid biosynthetic process;GO:0051443 positive regulation of ubiquitin-protein transferase activity;GO:0045922 negative regulation of fatty acid metabolic process
Gm4524	100043571	689.512	-1.08994	0.264573	-4.11962	3.795e-05	0.000622788	Gm4524	predicted gene 4524	GO:0008150 biological_process
Tmod1	21916	1805.47	-1.09027	0.319594	-3.41143	0.000646235	0.00757714	Tmod1	tropomodulin 1	GO:0051694 pointed-end actin filament capping;GO:0070307 lens fiber cell development;GO:0070306 lens fiber cell differentiation
Rho	212541	86.3977	-1.09255	0.280039	-3.90141	9.56336e-05	0.00142882	Rho	rhodopsin	GO:0009585 red, far-red light phototransduction;GO:0009639 response to red or far red light;GO:0010017 red or far-red light signaling pathway
Rcor2	104383	2413.22	-1.09678	0.243669	-4.50111	6.76008e-06	0.000129928	Rcor2	REST corepressor 2	GO:0016575 histone deacetylation;GO:0006476 protein deacetylation;GO:0035601 protein deacylation
Ntrk3	18213	232.036	-1.09748	0.363348	-3.02046	0.0025239	0.0232609	Ntrk3	neurotrophic tyrosine kinase, receptor, type 3	GO:0048691 positive regulation of axon extension involved in regeneration;GO:0048687 positive regulation of sprouting of injured axon;GO:0048690 regulation of axon extension involved in regeneration
Nrp2	18187	7266.38	-1.09917	0.304997	-3.60386	0.000313525	0.00402164	Nrp2	neuropilin 2	GO:0021649 vestibulocochlear nerve structural organization;GO:0061552 ganglion morphogenesis;GO:1904835 dorsal root ganglion morphogenesis
Adamts20	223838	1744.65	-1.1002	0.301317	-3.6513	0.000260921	0.003444	Adamts20	a disintegrin-like and metallopeptidase (reprolysin type) with thrombospondin type 1 motif, 20	GO:0045636 positive regulation of melanocyte differentiation;GO:0045634 regulation of melanocyte differentiation;GO:0050942 positive regulation of pigment cell differentiation
Hectd2	226098	69.0859	-1.10289	0.39462	-2.79482	0.00519282	0.0414398	Hectd2	HECT domain E3 ubiquitin protein ligase 2
Loxl2	94352	787.44	-1.10528	0.231431	-4.77588	1.78926e-06	3.79683e-05	Loxl2	lysyl oxidase-like 2	GO:0018057 peptidyl-lysine oxidation;GO:0018158 protein oxidation;GO:0032332 positive regulation of chondrocyte differentiation
Atp1b2	11932	802.89	-1.11031	0.251596	-4.41307	1.01917e-05	0.000190116	Atp1b2	ATPase, Na+/K+ transporting, beta 2 polypeptide	GO:0021944 neuronal-glial interaction involved in hindbrain glial-mediated radial cell migration;GO:1903278 positive regulation of sodium ion export across plasma membrane;GO:1903276 regulation of sodium ion export across plasma membrane
Ahr	11622	1932.14	-1.1118	0.269835	-4.1203	3.78379e-05	0.000621522	Ahr	aryl-hydrocarbon receptor	GO:0003243 circumferential growth involved in left ventricle morphogenesis;GO:1903165 response to polycyclic arene;GO:1903166 cellular response to polycyclic arene
Kank4	242553	265.148	-1.11534	0.276072	-4.04003	5.34433e-05	0.000846504	Kank4	KN motif and ankyrin repeat domains 4	GO:0051497 negative regulation of stress fiber assembly;GO:0032232 negative regulation of actin filament bundle assembly;GO:0030837 negative regulation of actin filament polymerization
Klc3	232943	54.9333	-1.12198	0.378553	-2.96388	0.00303789	0.0269167	Klc3	kinesin light chain 3	GO:0120317 sperm mitochondrial sheath assembly;GO:0120316 sperm flagellum assembly;GO:0042073 intraciliary transport
Cracdl	72097	78.3023	-1.12404	0.329723	-3.40905	0.000651888	0.00761825	Cracdl	capping protein inhibiting regulator of actin like	GO:0008150 biological_process
Cracd	320827	1203.39	-1.12921	0.321352	-3.51393	0.000441523	0.00543177	Cracd	capping protein inhibiting regulator of actin	GO:2000813 negative regulation of barbed-end actin filament capping;GO:2000812 regulation of barbed-end actin filament capping;GO:0030836 positive regulation of actin filament depolymerization
Myzap	102371	367.116	-1.13005	0.200586	-5.63374	1.76346e-08	5.02513e-07	Myzap	myocardial zonula adherens protein	GO:0035556 intracellular signal transduction;GO:0007165 signal transduction;GO:0023052 signaling
Adam19	11492	1315.34	-1.13063	0.375923	-3.00761	0.00263309	0.0240283	Adam19	a disintegrin and metallopeptidase domain 19 (meltrin beta)	GO:2000049 positive regulation of cell-cell adhesion mediated by cadherin;GO:0042987 amyloid precursor protein catabolic process;GO:2000047 regulation of cell-cell adhesion mediated by cadherin
Jph4	319984	186.686	-1.13294	0.306735	-3.69356	0.000221135	0.00301532	Jph4	junctophilin 4	GO:2001256 regulation of store-operated calcium entry;GO:0050885 neuromuscular process controlling balance;GO:0050905 neuromuscular process
Lhfpl4	269788	657.788	-1.13298	0.262817	-4.31089	1.62596e-05	0.000292541	Lhfpl4	lipoma HMGIC fusion partner-like protein 4	GO:1905702 regulation of inhibitory synapse assembly;GO:0097112 gamma-aminobutyric acid receptor clustering;GO:0072578 neurotransmitter-gated ion channel clustering
Ccdc66	320234	1569.92	-1.13453	0.23621	-4.80307	1.56254e-06	3.33969e-05	Ccdc66	coiled-coil domain containing 66	GO:0060060 post-embryonic retina morphogenesis in camera-type eye;GO:1903564 regulation of protein localization to cilium;GO:0046548 retinal rod cell development
Fzd3	14365	560.855	-1.13755	0.255834	-4.44644	8.73043e-06	0.000164414	Fzd3	frizzled class receptor 3	GO:0045976 negative regulation of mitotic cell cycle, embryonic;GO:0036515 serotonergic neuron axon guidance;GO:0009794 regulation of mitotic cell cycle, embryonic
Akap12	83397	861.353	-1.1394	0.292795	-3.89146	9.9643e-05	0.00147922	Akap12	A kinase (PRKA) anchor protein (gravin) 12	GO:1900143 positive regulation of oligodendrocyte apoptotic process;GO:0061870 positive regulation of hepatic stellate cell migration;GO:0061869 regulation of hepatic stellate cell migration
Gpc6	23888	1150.06	-1.14127	0.269386	-4.23657	2.26962e-05	0.0003959	Gpc6	glypican 6	GO:0098696 regulation of neurotransmitter receptor localization to postsynaptic specialization membrane;GO:1902683 regulation of receptor localization to synapse;GO:1902473 regulation of protein localization to synapse
Zdhhc2	70546	4272.63	-1.14754	0.213616	-5.372	7.78698e-08	2.03748e-06	Zdhhc2	zinc finger, DHHC domain containing 2	GO:1905751 positive regulation of endosome to plasma membrane protein transport;GO:1901628 positive regulation of postsynaptic membrane organization;GO:1904719 positive regulation of AMPA glutamate receptor clustering
Moxd1	59012	196.402	-1.15266	0.335573	-3.4349	0.000592765	0.00700576	Moxd1	monooxygenase, DBH-like 1	GO:0006589 octopamine biosynthetic process;GO:0046333 octopamine metabolic process;GO:0042420 dopamine catabolic process
Hapln1	12950	7070.47	-1.15584	0.350971	-3.29325	0.000990363	0.0108317	Hapln1	hyaluronan and proteoglycan link protein 1	GO:0001501 skeletal system development;GO:0007155 cell adhesion;GO:0007417 central nervous system development
Sik1	17691	1950.41	-1.1566	0.307784	-3.75782	0.000171403	0.00240561	Sik1	salt inducible kinase 1	GO:0010868 negative regulation of triglyceride biosynthetic process;GO:0032792 negative regulation of CREB transcription factor activity;GO:2000210 positive regulation of anoikis
Gm12002	100503630	67.3712	-1.1575	0.316978	-3.65168	0.000260526	0.00344135	Gm12002	predicted gene 12002	GO:0008150 biological_process
Dock5	68813	4541.16	-1.15799	0.34701	-3.33705	0.00084674	0.00947111	Dock5	dedicator of cytokinesis 5	GO:1904694 negative regulation of vascular associated smooth muscle contraction;GO:0003056 regulation of vascular associated smooth muscle contraction;GO:0045906 negative regulation of vasoconstriction
Ccdc136	232664	1775.54	-1.15909	0.236697	-4.89695	9.73336e-07	2.14231e-05	Ccdc136	coiled-coil domain containing 136	GO:0001675 acrosome assembly;GO:0033363 secretory granule organization;GO:0010927 cellular component assembly involved in morphogenesis
Ptgir	19222	216.813	-1.16021	0.391036	-2.96702	0.00300703	0.0267419	Ptgir	prostaglandin I receptor (IP)	GO:0010642 negative regulation of platelet-derived growth factor receptor signaling pathway;GO:0010640 regulation of platelet-derived growth factor receptor signaling pathway;GO:0048662 negative regulation of smooth muscle cell proliferation
Lrp8	16975	2726.86	-1.16263	0.243828	-4.76823	1.8585e-06	3.92966e-05	Lrp8	low density lipoprotein receptor-related protein 8, apolipoprotein e receptor	GO:0021541 ammon gyrus development;GO:0038026 reelin-mediated signaling pathway;GO:0021819 layer formation in cerebral cortex
Cd9	12527	5291.93	-1.16587	0.207218	-5.6263	1.84115e-08	5.23431e-07	Cd9	CD9 antigen	GO:0014905 myoblast fusion involved in skeletal muscle regeneration;GO:0030913 paranodal junction assembly;GO:0014908 myotube differentiation involved in skeletal muscle regeneration
Abca12	74591	4223.64	-1.16608	0.382047	-3.05218	0.00227187	0.0213696	Abca12	ATP-binding cassette, sub-family A (ABC1), member 12	GO:0003336 corneocyte desquamation;GO:0003335 corneocyte development;GO:0032379 positive regulation of intracellular lipid transport
B930095G15Rik	320268	424.367	-1.16952	0.342957	-3.41012	0.00064934	0.00759347	B930095G15Rik	RIKEN cDNA B930095G15 gene	GO:0008150 biological_process
Cenpe	229841	4314.67	-1.17175	0.234968	-4.98684	6.13741e-07	1.40669e-05	Cenpe	centromere protein E	GO:0099606 microtubule plus-end directed mitotic chromosome migration;GO:0099607 lateral attachment of mitotic spindle microtubules to kinetochore;GO:0007079 mitotic chromosome movement towards spindle pole
Fscn1	14086	2051.52	-1.17487	0.259533	-4.52687	5.98633e-06	0.000116063	Fscn1	fascin actin-bundling protein 1	GO:0030035 microspike assembly;GO:0030046 parallel actin filament bundle assembly;GO:0032534 regulation of microvillus assembly
Adgrg1	14766	18127.2	-1.17862	0.240053	-4.90984	9.11489e-07	2.02123e-05	Adgrg1	adhesion G protein-coupled receptor G1	GO:0010573 vascular endothelial growth factor production;GO:0021796 cerebral cortex regionalization;GO:2001223 negative regulation of neuron migration
Kif21b	16565	20445.4	-1.17912	0.369826	-3.1883	0.00143113	0.014708	Kif21b	kinesin family member 21B	GO:0007018 microtubule-based movement;GO:0007017 microtubule-based process;GO:0006928 movement of cell or subcellular component
Trim9	94090	230.15	-1.18184	0.32595	-3.62583	0.00028803	0.00373288	Trim9	tripartite motif-containing 9	GO:0035544 negative regulation of SNARE complex assembly;GO:0031339 negative regulation of vesicle fusion;GO:0035542 regulation of SNARE complex assembly
Epb41l1	13821	3502.63	-1.1841	0.309642	-3.82409	0.000131253	0.00190232	Epb41l1	erythrocyte membrane protein band 4.1 like 1	GO:0030866 cortical actin cytoskeleton organization;GO:0030865 cortical cytoskeleton organization;GO:0031032 actomyosin structure organization
Scn1a	20265	1179.64	-1.18819	0.418077	-2.84205	0.00448249	0.0370261	Scn1a	sodium channel, voltage-gated, type I, alpha	GO:0019227 neuronal action potential propagation;GO:0098870 action potential propagation;GO:0050966 detection of mechanical stimulus involved in sensory perception of pain
Sacs	50720	142.394	-1.18918	0.409897	-2.90117	0.00371774	0.0316928	Sacs	sacsin	GO:0090084 negative regulation of inclusion body assembly;GO:0090083 regulation of inclusion body assembly;GO:0051129 negative regulation of cellular component organization
Draxin	70433	87.2652	-1.19044	0.281152	-4.23416	2.29406e-05	0.000399771	Draxin	dorsal inhibitory axon guidance protein	GO:0021528 commissural neuron differentiation in spinal cord;GO:0021960 anterior commissure morphogenesis;GO:0021516 dorsal spinal cord development
Farp1	223254	5588.67	-1.19207	0.289973	-4.11097	3.94006e-05	0.000643615	Farp1	FERM, RhoGEF (Arhgef) and pleckstrin domain protein 1 (chondrocyte-derived)	GO:0098942 retrograde trans-synaptic signaling by trans-synaptic protein complex;GO:0098917 retrograde trans-synaptic signaling;GO:0099545 trans-synaptic signaling by trans-synaptic complex
Lhfpl2	218454	3926.63	-1.19229	0.220106	-5.4169	6.06421e-08	1.60566e-06	Lhfpl2	lipoma HMGIC fusion partner-like 2	GO:1905516 positive regulation of fertilization;GO:0080154 regulation of fertilization;GO:2000243 positive regulation of reproductive process
Mfng	17305	599.653	-1.19565	0.295431	-4.04714	5.18473e-05	0.000824906	Mfng	MFNG O-fucosylpeptide 3-beta-N-acetylglucosaminyltransferase	GO:0002315 marginal zone B cell differentiation;GO:0002313 mature B cell differentiation involved in immune response;GO:0002335 mature B cell differentiation
Mki67	17345	19349.4	-1.19984	0.246266	-4.87215	1.10393e-06	2.41178e-05	Mki67	antigen identified by monoclonal antibody Ki 67	GO:1990705 cholangiocyte proliferation;GO:0072574 hepatocyte proliferation;GO:0072575 epithelial cell proliferation involved in liver morphogenesis
Adam12	11489	8080.05	-1.20508	0.296514	-4.06416	4.82068e-05	0.000773226	Adam12	a disintegrin and metallopeptidase domain 12 (meltrin alpha)	GO:0045766 positive regulation of angiogenesis;GO:1904018 positive regulation of vasculature development;GO:0045765 regulation of angiogenesis
Nxph4	104080	50.6367	-1.2053	0.317048	-3.80163	0.000143745	0.0020598	Nxph4	neurexophilin 4	GO:0008150 biological_process
Sulf2	72043	12558.8	-1.20682	0.327614	-3.68365	0.000229915	0.00310909	Sulf2	sulfatase 2	GO:0014846 esophagus smooth muscle contraction;GO:0035860 glial cell-derived neurotrophic factor receptor signaling pathway;GO:0014831 gastro-intestinal system smooth muscle contraction
Gm19554	100503099	92.3976	-1.21197	0.297449	-4.07455	4.61035e-05	0.000741501	Gm19554	predicted gene, 19554
Grb14	50915	134.434	-1.2206	0.334782	-3.64596	0.000266394	0.00349802	Grb14	growth factor receptor bound protein 14	GO:1904145 negative regulation of meiotic cell cycle process involved in oocyte maturation;GO:1903538 regulation of meiotic cell cycle process involved in oocyte maturation;GO:1900194 negative regulation of oocyte maturation
Amhr2	110542	89.3679	-1.22067	0.333604	-3.65903	0.000253168	0.00336167	Amhr2	anti-Mullerian hormone type 2 receptor	GO:1902612 regulation of anti-Mullerian hormone signaling pathway;GO:1902613 negative regulation of anti-Mullerian hormone signaling pathway;GO:1990262 anti-Mullerian hormone signaling pathway
Enpp2	18606	14577	-1.22103	0.292906	-4.16865	3.06402e-05	0.000514733	Enpp2	ectonucleotide pyrophosphatase/phosphodiesterase 2	GO:2000394 positive regulation of lamellipodium morphogenesis;GO:0044849 estrous cycle;GO:2000392 regulation of lamellipodium morphogenesis
Bnip3l-ps	100043324	1081	-1.22282	0.247915	-4.93241	8.12198e-07	1.82616e-05	Bnip3l-ps	BCL2/adenovirus E1B interacting protein 3-like, pseudogene
Aloxe3	23801	97.9913	-1.22401	0.273533	-4.47482	7.64775e-06	0.000145889	Aloxe3	arachidonate lipoxygenase 3	GO:0035357 peroxisome proliferator activated receptor signaling pathway;GO:0051121 hepoxilin metabolic process;GO:0051122 hepoxilin biosynthetic process
None	100861745	20.5713	-1.22796	0.445508	-2.75633	0.00584546	0.0456419	None	None	None
Prokr1	58182	1102.63	-1.22855	0.249875	-4.91668	8.80261e-07	1.95933e-05	Prokr1	prokineticin receptor 1	GO:0060976 coronary vasculature development;GO:0007623 circadian rhythm;GO:0048511 rhythmic process
Pycr1	209027	559.017	-1.22927	0.293166	-4.19308	2.75189e-05	0.000468958	Pycr1	pyrroline-5-carboxylate reductase 1	GO:0055129 L-proline biosynthetic process;GO:0006561 proline biosynthetic process;GO:0006560 proline metabolic process
Ank1	11733	63.9502	-1.23009	0.44991	-2.73407	0.00625561	0.048041	Ank1	ankyrin 1, erythroid	GO:0006779 porphyrin-containing compound biosynthetic process;GO:0033014 tetrapyrrole biosynthetic process;GO:0006778 porphyrin-containing compound metabolic process
Tnik	665113	1297.55	-1.23535	0.243364	-5.07613	3.85203e-07	9.09921e-06	Tnik	TRAF2 and NCK interacting kinase	GO:0030033 microvillus assembly;GO:0032528 microvillus organization;GO:0098696 regulation of neurotransmitter receptor localization to postsynaptic specialization membrane
Myo5c	208943	80.4291	-1.24085	0.398649	-3.11265	0.00185418	0.0181429	Myo5c	myosin VC	GO:0032254 establishment of secretory granule localization;GO:0032252 secretory granule localization;GO:0030050 vesicle transport along actin filament
Adcy10	271639	32.2023	-1.24256	0.425176	-2.92246	0.00347281	0.0300086	Adcy10	adenylate cyclase 10	GO:0006171 cAMP biosynthetic process;GO:0046058 cAMP metabolic process;GO:0009190 cyclic nucleotide biosynthetic process
Clmn	94040	9509.49	-1.24849	0.341642	-3.65438	0.000257805	0.00341049	Clmn	calmin	GO:0007097 nuclear migration;GO:0051647 nucleus localization;GO:0051656 establishment of organelle localization
Mturn	68235	57.5013	-1.25185	0.339922	-3.68274	0.000230742	0.00311756	Mturn	maturin, neural progenitor differentiation regulator homolog (Xenopus)	GO:0045654 positive regulation of megakaryocyte differentiation;GO:0045652 regulation of megakaryocyte differentiation;GO:0032088 negative regulation of NF-kappaB transcription factor activity
Tert	21752	147.597	-1.25278	0.395566	-3.16706	0.00153989	0.0156369	Tert	telomerase reverse transcriptase	GO:0001172 transcription, RNA-templated;GO:0062103 double-stranded RNA biosynthetic process;GO:1903618 regulation of transdifferentiation
Chst10	98388	429.113	-1.25603	0.257352	-4.88058	1.05775e-06	2.31946e-05	Chst10	carbohydrate sulfotransferase 10	GO:0008209 androgen metabolic process;GO:0008210 estrogen metabolic process;GO:0007616 long-term memory
Cenpf	108000	9002.01	-1.25621	0.308029	-4.07822	4.53825e-05	0.00073237	Cenpf	centromere protein F	GO:0016202 regulation of striated muscle tissue development;GO:0048634 regulation of muscle organ development;GO:0021591 ventricular system development
Trim10	19824	412.451	-1.25756	0.311739	-4.03401	5.48331e-05	0.000863123	Trim10	tripartite motif-containing 10	GO:0046597 negative regulation of viral entry into host cell;GO:1903901 negative regulation of viral life cycle;GO:0046596 regulation of viral entry into host cell
Arhgef4	226970	285.271	-1.26206	0.254485	-4.95928	7.07541e-07	1.60509e-05	Arhgef4	Rho guanine nucleotide exchange factor (GEF) 4	GO:0046847 filopodium assembly;GO:0030032 lamellipodium assembly;GO:0097581 lamellipodium organization
1700001O22Rik	73598	19.175	-1.26294	0.450623	-2.80265	0.00506848	0.0406854	1700001O22Rik	RIKEN cDNA 1700001O22 gene	GO:0008150 biological_process
Kif5a	16572	84.9772	-1.27334	0.388016	-3.28168	0.00103192	0.0111692	Kif5a	kinesin family member 5A	GO:0098971 anterograde dendritic transport of neurotransmitter receptor complex;GO:1990049 retrograde neuronal dense core vesicle transport;GO:0098937 anterograde dendritic transport
Itga4	16401	6508.38	-1.27926	0.354447	-3.60916	0.000307186	0.0039489	Itga4	integrin alpha 4	GO:0043496 regulation of protein homodimerization activity;GO:0090074 negative regulation of protein homodimerization activity;GO:1990771 clathrin-dependent extracellular exosome endocytosis
Gm19385	100502807	75.0756	-1.28828	0.420955	-3.06037	0.00221066	0.0208713	Gm19385	predicted gene, 19385
Tmem151a	381199	36.4154	-1.29564	0.390467	-3.31819	0.000906031	0.0100456	Tmem151a	transmembrane protein 151A	GO:0008150 biological_process
Egflam	268780	40.0157	-1.29867	0.397998	-3.26302	0.00110232	0.0117802	Egflam	EGF-like, fibronectin type III and laminin G domains	GO:0019800 peptide cross-linking via chondroitin 4-sulfate glycosaminoglycan;GO:0030204 chondroitin sulfate metabolic process;GO:0050654 chondroitin sulfate proteoglycan metabolic process
Foxo3	56484	3609.69	-1.30484	0.351815	-3.70889	0.000208173	0.00285614	Foxo3	forkhead box O3	GO:0001544 initiation of primordial ovarian follicle growth;GO:0014737 positive regulation of muscle atrophy;GO:0014735 regulation of muscle atrophy
Lrfn1	80749	108.339	-1.3097	0.401351	-3.26322	0.00110153	0.0117789	Lrfn1	leucine rich repeat and fibronectin type III domain containing 1	GO:0099151 regulation of postsynaptic density assembly;GO:1904889 regulation of excitatory synapse assembly;GO:0099150 regulation of postsynaptic specialization assembly
Dcdc2a	195208	383.796	-1.30988	0.247658	-5.28905	1.22953e-07	3.12045e-06	Dcdc2a	doublecortin domain containing 2a	GO:0019228 neuronal action potential;GO:0035249 synaptic transmission, glutamatergic;GO:0045880 positive regulation of smoothened signaling pathway
1700125H20Rik	73634	25.4529	-1.31323	0.462802	-2.83757	0.00454583	0.0373866	1700125H20Rik	RIKEN cDNA 1700125H20 gene	GO:0008150 biological_process
Slc7a11	26570	1227.03	-1.31346	0.350996	-3.7421	0.000182488	0.00254707	Slc7a11	solute carrier family 7 (cationic amino acid transporter, y+ system), member 11	GO:1901494 regulation of cysteine metabolic process;GO:0031335 regulation of sulfur amino acid metabolic process;GO:1903786 regulation of glutathione biosynthetic process
Car12	76459	114.933	-1.31774	0.467774	-2.81706	0.0048466	0.0392418	Car12	carbonic anhydrase 12	GO:0015670 carbon dioxide transport;GO:0015669 gas transport;GO:0019755 one-carbon compound transport
Zfp395	380912	1849.14	-1.3246	0.241404	-5.48706	4.08669e-08	1.11023e-06	Zfp395	zinc finger protein 395	GO:0045944 positive regulation of transcription by RNA polymerase II;GO:0045893 positive regulation of transcription, DNA-templated;GO:1903508 positive regulation of nucleic acid-templated transcription
Sptb	20741	109.894	-1.33368	0.439939	-3.0315	0.00243339	0.0225894	Sptb	spectrin beta, erythrocytic	GO:0006779 porphyrin-containing compound biosynthetic process;GO:0033014 tetrapyrrole biosynthetic process;GO:0051693 actin filament capping
Vegfa	22339	17232.1	-1.33774	0.197022	-6.78983	1.12264e-11	4.50579e-10	Vegfa	vascular endothelial growth factor A	GO:0002575 basophil chemotaxis;GO:1903570 regulation of protein kinase D signaling;GO:1903572 positive regulation of protein kinase D signaling
Mpp2	50997	5764.24	-1.33848	0.317623	-4.21406	2.50817e-05	0.00043387	Mpp2	membrane protein, palmitoylated 2 (MAGUK p55 subfamily member 2)	GO:0060079 excitatory postsynaptic potential;GO:0099565 chemical synaptic transmission, postsynaptic;GO:0060078 regulation of postsynaptic membrane potential
Rab11fip4	268451	741.391	-1.3385	0.348453	-3.84126	0.000122402	0.00178277	Rab11fip4	RAB11 family interacting protein 4 (class II)	GO:1903452 positive regulation of G1 to G0 transition;GO:1903450 regulation of G1 to G0 transition;GO:0032456 endocytic recycling
Ccdc38	237465	328.718	-1.3508	0.191217	-7.06422	1.61523e-12	7.11021e-11	Ccdc38	coiled-coil domain containing 38	GO:0008150 biological_process
Glis2	83396	180.975	-1.35146	0.388352	-3.47998	0.000501444	0.00604851	Glis2	GLIS family zinc finger 2	GO:0061484 hematopoietic stem cell homeostasis;GO:0061005 cell differentiation involved in kidney development;GO:0045879 negative regulation of smoothened signaling pathway
Gm13351	641254	27.4244	-1.35626	0.48494	-2.79675	0.00516188	0.04123	Gm13351	heterogeneous nuclear ribonucleoprotein A3 pseudogene
Wfikkn2	278507	609.191	-1.35954	0.242424	-5.60813	2.04527e-08	5.77756e-07	Wfikkn2	WAP, follistatin/kazal, immunoglobulin, kunitz and netrin domain containing 2	GO:0043392 negative regulation of DNA binding;GO:0007179 transforming growth factor beta receptor signaling pathway;GO:0030512 negative regulation of transforming growth factor beta receptor signaling pathway
Cd24a	12484	300.434	-1.35991	0.441234	-3.08206	0.00205574	0.0197342	Cd24a	CD24a antigen	GO:0032595 B cell receptor transport within lipid bilayer;GO:0032597 B cell receptor transport into membrane raft;GO:0032599 protein transport out of membrane raft
Crb2	241324	113.977	-1.36066	0.392425	-3.46732	0.000525677	0.0063181	Crb2	crumbs family member 2	GO:0055111 ingression involved in gastrulation with mouth forming second;GO:0014028 notochord formation;GO:0045199 maintenance of epithelial cell apical/basal polarity
Septin5	18951	373.358	-1.36385	0.223578	-6.10012	1.05987e-09	3.53423e-08	Septin5	septin 5	GO:0099148 regulation of synaptic vesicle docking;GO:0106020 regulation of vesicle docking;GO:0035176 social behavior
Ero1a	50527	59277.2	-1.36505	0.185682	-7.35154	1.95939e-13	9.6287e-12	Ero1a	endoplasmic reticulum oxidoreductase 1 alpha	GO:0034975 protein folding in endoplasmic reticulum;GO:0022417 protein maturation by protein folding;GO:0018401 peptidyl-proline hydroxylation to 4-hydroxy-L-proline
Afap1l2	226250	344.874	-1.36592	0.295625	-4.62047	3.82877e-06	7.70968e-05	Afap1l2	actin filament associated protein 1-like 2	GO:0045742 positive regulation of epidermal growth factor receptor signaling pathway;GO:1901186 positive regulation of ERBB signaling pathway;GO:0032757 positive regulation of interleukin-8 production
A230001M10Rik	319951	60.3166	-1.36726	0.374576	-3.65016	0.000262077	0.00345669	A230001M10Rik	RIKEN cDNA A230001M10 gene	GO:0008150 biological_process
Limch1	77569	3562.75	-1.36813	0.233261	-5.86522	4.48537e-09	1.39109e-07	Limch1	LIM and calponin homology domains 1	GO:0060327 cytoplasmic actin-based contraction involved in cell motility;GO:0051496 positive regulation of stress fiber assembly;GO:0070252 actin-mediated cell contraction
Daam2	76441	2714.56	-1.37611	0.315584	-4.36053	1.29746e-05	0.000237779	Daam2	dishevelled associated activator of morphogenesis 2	GO:0090521 podocyte cell migration;GO:0048715 negative regulation of oligodendrocyte differentiation;GO:0021516 dorsal spinal cord development
Ndrg2	29811	1119.43	-1.37718	0.232604	-5.92074	3.20497e-09	1.0171e-07	Ndrg2	N-myc downstream regulated gene 2	GO:0090361 regulation of platelet-derived growth factor production;GO:0010574 regulation of vascular endothelial growth factor production;GO:0048662 negative regulation of smooth muscle cell proliferation
Dpf1	29861	539.032	-1.37719	0.232488	-5.92369	3.1479e-09	1.00078e-07	Dpf1	double PHD fingers 1	GO:2000819 regulation of nucleotide-excision repair;GO:0070316 regulation of G0 to G1 transition;GO:2000781 positive regulation of double-strand break repair
Itga6	16403	3450.83	-1.37891	0.409286	-3.36905	0.000754279	0.00861791	Itga6	integrin alpha 6	GO:0035878 nail development;GO:0043589 skin morphogenesis;GO:0046847 filopodium assembly
Ncam1	17967	713.919	-1.38441	0.22045	-6.27991	3.3878e-10	1.17842e-08	Ncam1	neural cell adhesion molecule 1	GO:0001928 regulation of exocyst assembly;GO:0106020 regulation of vesicle docking;GO:2001260 regulation of semaphorin-plexin signaling pathway
Lrp2	14725	381.734	-1.39802	0.325021	-4.30131	1.69788e-05	0.000304554	Lrp2	low density lipoprotein receptor-related protein 2	GO:0140075 regulation of lipoprotein transport;GO:0140077 positive regulation of lipoprotein transport;GO:0020028 endocytic hemoglobin import into cell
Sptbn2	20743	131.883	-1.40215	0.455456	-3.07855	0.00208008	0.0199333	Sptbn2	spectrin beta, non-erythrocytic 2	GO:0021692 cerebellar Purkinje cell layer morphogenesis;GO:0021680 cerebellar Purkinje cell layer development;GO:0021696 cerebellar cortex morphogenesis
Obscn	380698	396.99	-1.4061	0.216004	-6.50961	7.53466e-11	2.83188e-09	Obscn	obscurin, cytoskeletal calmodulin and titin-interacting RhoGEF	GO:0014067 negative regulation of phosphatidylinositol 3-kinase signaling;GO:0014066 regulation of phosphatidylinositol 3-kinase signaling;GO:0046777 protein autophosphorylation
Pde10a	23984	2089.27	-1.41336	0.36284	-3.89526	9.8094e-05	0.00146041	Pde10a	phosphodiesterase 10A	GO:0010754 negative regulation of cGMP-mediated signaling;GO:0010752 regulation of cGMP-mediated signaling;GO:0043951 negative regulation of cAMP-mediated signaling
Pakap	242481	598.298	-1.41416	0.328561	-4.30411	1.6766e-05	0.000301041	Pakap	paralemmin A kinase anchor protein	GO:0008360 regulation of cell shape;GO:0007178 transmembrane receptor protein serine/threonine kinase signaling pathway;GO:0007015 actin filament organization
Glt1d1	319804	258.499	-1.41974	0.249538	-5.68947	1.27434e-08	3.70602e-07	Glt1d1	glycosyltransferase 1 domain containing 1	GO:0008150 biological_process
Slc38a3	76257	88.933	-1.43643	0.364102	-3.94512	7.9759e-05	0.00121245	Slc38a3	solute carrier family 38, member 3	GO:0006867 asparagine transport;GO:2000487 positive regulation of glutamine transport;GO:2000485 regulation of glutamine transport
Papln	170721	514.832	-1.4595	0.379603	-3.84481	0.000120645	0.00176007	Papln	papilin, proteoglycan-like sulfated glycoprotein	GO:0010466 negative regulation of peptidase activity;GO:0030198 extracellular matrix organization;GO:0043062 extracellular structure organization
Auts2	319974	44.4249	-1.46036	0.381909	-3.82385	0.000131386	0.00190268	Auts2	autism susceptibility candidate 2	GO:2000620 positive regulation of histone H4-K16 acetylation;GO:0098582 innate vocalization behavior;GO:2000618 regulation of histone H4-K16 acetylation
Rangrf	57785	321.087	-1.47319	0.193916	-7.59709	3.02868e-14	1.56188e-12	Rangrf	RAN guanine nucleotide release factor	GO:0090226 regulation of microtubule nucleation by Ran protein signal transduction;GO:0098905 regulation of bundle of His cell action potential;GO:0031291 Ran protein signal transduction
Krt80	74127	669.324	-1.48385	0.353409	-4.19868	2.6848e-05	0.000460622	Krt80	keratin 80	GO:0031424 keratinization;GO:0045109 intermediate filament organization;GO:0045104 intermediate filament cytoskeleton organization
Art4	109978	57.1911	-1.48774	0.375945	-3.95735	7.57858e-05	0.001158	Art4	ADP-ribosyltransferase 4	GO:0018120 peptidyl-arginine ADP-ribosylation;GO:0006471 protein ADP-ribosylation;GO:0018195 peptidyl-arginine modification
P2rx3	228139	108.202	-1.48947	0.407217	-3.65768	0.000254507	0.0033744	P2rx3	purinergic receptor P2X, ligand-gated ion channel, 3	GO:0061366 behavioral response to chemical pain;GO:0061368 behavioral response to formalin induced pain;GO:0071318 cellular response to ATP
Tet1	52463	1472.91	-1.4921	0.33613	-4.43904	9.03606e-06	0.000169271	Tet1	tet methylcytosine dioxygenase 1	GO:0090310 negative regulation of DNA methylation-dependent heterochromatin assembly;GO:0006211 5-methylcytosine catabolic process;GO:0019857 5-methylcytosine metabolic process
Nes	18008	3339.88	-1.49532	0.174416	-8.57328	1.00575e-17	7.22346e-16	Nes	nestin	GO:0030842 regulation of intermediate filament depolymerization;GO:0030844 positive regulation of intermediate filament depolymerization;GO:0045108 regulation of intermediate filament polymerization or depolymerization
Cdsn	386463	312.154	-1.50222	0.532809	-2.81944	0.00481071	0.0390581	Cdsn	corneodesmosin	GO:1905715 regulation of cornification;GO:1905716 negative regulation of cornification;GO:0003336 corneocyte desquamation
[truncated: 128 more rows]

## Sheet: Table S4c
Additional file 23: Table S4C. DEGs produced in the comparison of B16 Q152H tumors to B16 EV tumors
[truncated: 961 more rows]
