# Supplementary material for: PCSK9 facilitates melanoma pathogenesis via a network regulating tumor immunity
Source: J Exp Clin Cancer Res. 2023 Jan 2;42:2. doi: 10.1186/s13046-022-02584-y (PMC9806914; doi:10.1186/s13046-022-02584-y)
Supplement: Supplementary file 24 — Additional file 24: Table S5. (a) GO biological processes of Overlap36 genes. (b) Correlation of Overlap36 genes with PCSK9 expression in SKCM tumors (n = 433) within the TCGA PanCancer Atlas dataset. [file 13046_2022_2584_MOESM24_ESM.xlsx]

## Sheet: Table S5a
Additional file 24: Table S5a. GO biological processes of Overlap36 genes
Gene Symbol	GeneID	Description	Biological.Process..GO.
Eda2r	245527	ectodysplasin A2 receptor	GO:0033209 tumor necrosis factor-mediated signaling pathway;GO:0072332 intrinsic apoptotic signaling pathway by p53 class mediator;GO:0072331 signal transduction by p53 class mediator
Ldhd	52815	lactate dehydrogenase D	GO:1903457 lactate catabolic process;GO:0006089 lactate metabolic process;GO:1901616 organic hydroxy compound catabolic process
Car3	12350	carbonic anhydrase 3	GO:0006730 one-carbon metabolic process;GO:0006979 response to oxidative stress;GO:0009617 response to bacterium
Arg1	11846	arginase, liver	GO:0019547 arginine catabolic process to ornithine;GO:1905541 regulation of L-arginine import across plasma membrane;GO:0070953 regulation of neutrophil mediated killing of fungus
Cbr2	12409	carbonyl reductase 2	GO:0005997 xylulose metabolic process;GO:0006116 NADH oxidation;GO:0019321 pentose metabolic process
Cd5l	11801	CD5 antigen-like	GO:1903661 positive regulation of complement-dependent cytotoxicity;GO:1903659 regulation of complement-dependent cytotoxicity;GO:0030449 regulation of complement activation
Agap2	216439	ArfGAP with GTPase domain, ankyrin repeat and PH domain 2	GO:0033601 positive regulation of mammary gland epithelial cell proliferation;GO:0033599 regulation of mammary gland epithelial cell proliferation;GO:0060749 mammary gland alveolus development
Gm16316	100504604	predicted gene 16316	GO:0008150 biological_process
Serpinb8	20725	serine (or cysteine) peptidase inhibitor, clade B, member 8	GO:0090136 epithelial cell-cell adhesion;GO:0010951 negative regulation of endopeptidase activity;GO:0010466 negative regulation of peptidase activity
Gpx3	14778	glutathione peroxidase 3	GO:0042744 hydrogen peroxide catabolic process;GO:0042743 hydrogen peroxide metabolic process;GO:0006749 glutathione metabolic process
Epha5	13839	Eph receptor A5	GO:0071372 cellular response to follicle-stimulating hormone stimulus;GO:0032354 response to follicle-stimulating hormone;GO:0071371 cellular response to gonadotropin stimulus
H19	14955	H19, imprinted maternally expressed transcript	GO:2000653 regulation of genetic imprinting;GO:0040015 negative regulation of multicellular organism growth;GO:0031445 regulation of heterochromatin assembly
Fcgr2b	14130	Fc receptor, IgG, low affinity IIb	GO:0001811 negative regulation of type I hypersensitivity;GO:0160006 Fc receptor-mediated immune complex endocytosis;GO:0002434 immune complex clearance
Omg	18377	oligodendrocyte myelin glycoprotein	GO:0048683 regulation of collateral sprouting of intact axon in response to injury;GO:0048670 regulation of collateral sprouting;GO:0031102 neuron projection regeneration
Cryzl2	226527	crystallin zeta like 2
Sgk1	20393	serum/glucocorticoid regulated kinase 1	GO:0043402 glucocorticoid mediated signaling pathway;GO:1904044 response to aldosterone;GO:1904045 cellular response to aldosterone
Gimap9	317758	GTPase, IMAP family member 9	GO:0046039 GTP metabolic process;GO:0009205 purine ribonucleoside triphosphate metabolic process;GO:0009199 ribonucleoside triphosphate metabolic process
Slco2a1	24059	solute carrier organic anion transporter family, member 2a1	GO:0015732 prostaglandin transport;GO:0043252 sodium-independent organic anion transport;GO:0071715 icosanoid transport
Il33	77125	interleukin 33	GO:0010185 regulation of cellular defense response;GO:0010186 positive regulation of cellular defense response;GO:0120042 negative regulation of macrophage proliferation
Tbc1d9	71310	TBC1 domain family, member 9	GO:0090630 activation of GTPase activity;GO:0043547 positive regulation of GTPase activity;GO:0043087 regulation of GTPase activity
Dapk1	69635	death associated protein kinase 1	GO:1904094 positive regulation of autophagic cell death;GO:1904092 regulation of autophagic cell death;GO:0071447 cellular response to hydroperoxide
Loxl1	16949	lysyl oxidase-like 1	GO:0018057 peptidyl-lysine oxidation;GO:0018158 protein oxidation;GO:0030199 collagen fibril organization
F7	14068	coagulation factor VII	GO:0061476 response to anticoagulant;GO:1905217 response to astaxanthin;GO:0007598 blood coagulation, extrinsic pathway
Gas6	14456	growth arrest specific 6	GO:0010934 macrophage cytokine production;GO:0061082 myeloid leukocyte cytokine production;GO:1900142 negative regulation of oligodendrocyte apoptotic process
Selenop	20363	selenoprotein P	GO:0001887 selenium compound metabolic process;GO:0009791 post-embryonic development;GO:0007626 locomotory behavior
Saa3	20210	serum amyloid A 3	GO:0007252 I-kappaB phosphorylation;GO:0035634 response to stilbenoid;GO:0006953 acute-phase response
Lbp	16803	lipopolysaccharide binding protein	GO:0045919 positive regulation of cytolysis;GO:0015920 lipopolysaccharide transport;GO:0060265 positive regulation of respiratory burst involved in inflammatory response
Dpp4	13482	dipeptidylpeptidase 4	GO:0010716 negative regulation of extracellular matrix disassembly;GO:0002337 B-1a B cell differentiation;GO:0071623 negative regulation of granulocyte chemotaxis
Cyp27a1	104086	cytochrome P450, family 27, subfamily a, polypeptide 1	GO:0036378 calcitriol biosynthetic process from calciol;GO:0042368 vitamin D biosynthetic process;GO:0044107 cellular alcohol metabolic process
Itga6	16403	integrin alpha 6	GO:0035878 nail development;GO:0043589 skin morphogenesis;GO:0046847 filopodium assembly
Scn1a	20265	sodium channel, voltage-gated, type I, alpha	GO:0019227 neuronal action potential propagation;GO:0098870 action potential propagation;GO:0050966 detection of mechanical stimulus involved in sensory perception of pain
Tenm4	23966	teneurin transmembrane protein 4	GO:0060912 cardiac cell fate specification;GO:0032289 central nervous system myelin formation;GO:2000543 positive regulation of gastrulation
Garnl3	99326	GTPase activating RANGAP domain-like 3	GO:0090630 activation of GTPase activity;GO:0051056 regulation of small GTPase mediated signal transduction;GO:0043547 positive regulation of GTPase activity
Slc4a4	54403	solute carrier family 4 (anion exchanger), member 4	GO:0036376 sodium ion export across plasma membrane;GO:0015701 bicarbonate transport;GO:0045821 positive regulation of glycolytic process
Tnfrsf9	21942	tumor necrosis factor receptor superfamily, member 9	GO:0032695 negative regulation of interleukin-12 production;GO:0032693 negative regulation of interleukin-10 production;GO:0032655 regulation of interleukin-12 production
Miga1	215708	mitoguardin 1	GO:0008053 mitochondrial fusion;GO:0048284 organelle fusion;GO:0007005 mitochondrion organization

## Sheet: Table S5b
Additional file 24: Table S5b. Correlation of Overlap36 genes with PCSK9 expression in SKCM tumors (n = 433) within the TCGA PanCancer Atlas dataset
Mouse gene	Human genes	Spearman R	p value
Eda2r	EDA2R	-0.13	0.0074
Ldhd	LDHD	0.12	0.0108
Car3	CAR3	-0.1	0.0365
Arg1	ARG1	0.19	5.92e-05
Cbr2	CBR2	NA
Cd5l	CD5L	0.12	0.0131
Agap2	AGAP2	NS
Gm16316	GM16316	NA
Serpinb8	SERPINB8	NS
Gpx3	GPX3	NS
Epha5	EPHA5	0.13	0.0056
H19	H19	NS
Fcgr2b	FCGR2B	NS
Omg	OMG	0.24	2.55e-07
Cryzl2	CRYZL2	NA
Sgk1	SGK1	0.12	0.00976
Gimap9	GIMAP9	NA
Slco2a1	SLCO2A1	0.21	5.85e-06
Il33	IL33	NS
Tbc1d9	TBC1D9	NS
Dapk1	DAPK1	NS
Loxl1	LOXL1	0.19	8.08e-05
F7	F7	0.17	0.00026
Gas6	GAS6	0.12	0.0134
Selenop	SELENOP	-0.22	2.039e-06
Saa3	SAA3	-0.1	0.0328
Lbp	LBP	0.11	0.0245
Dpp4	DPP4	0.29	2.83e-10
Cyp27a1	CYP27A1	0.11	0.0176
Itga6	ITGA6	-0.2	2.88e-05
Scn1a	SCN1A	NS
Tenm4	TENM4	0.29	9.2e-10
Garnl3	GARNL3	-0.12	0.0092
Slc4a4	SLC4A4	-0.1	0.0432
Tnfrsf9	TNFRSF9	NS
Miga1	MIGA1	-0.11	0.0178
Note: NA: not available. NS: not significant
Spearman R: correlation of human counterpart genes of mouse DEGs to human PCSK9 in malanoma
