# Supplementary material for: PCSK9 facilitates melanoma pathogenesis via a network regulating tumor immunity
Source: J Exp Clin Cancer Res. 2023 Jan 2;42:2. doi: 10.1186/s13046-022-02584-y (PMC9806914; doi:10.1186/s13046-022-02584-y)
Supplement: Supplementary file 25 — Additional file 25: Table S6. Evaluation of the biomarker values of Overlap36 component genes in predicting tumor immune evasion. [file 13046_2022_2584_MOESM25_ESM.xlsx]

## Sheet: Table S6
Additional file 25: Table S6. Evaluation of the biomarker values of Overlap36 component genes in predicting tumor immune evasion
	AUC (number of cohorts with prediction at the indicated AUC values)
	>0.5<0.6	>=0.6<0.7	>0.7<0.8	>0.8<0.9	>=0.9	total number of cohorts with prediction at AUC > 0.5
Published gene sets
TIDE	9	6	2	1	0	18
MCI.score	5	4	3	0	1	13
TMB	2	4	2	0	0	8
CD274	7	8	4	2	0	21
CD8	4	6	5	2	1	18
IFNG	4	6	3	4	0	17
T.Clonality	7	0	2	0	0	9
B.Clonality	2	3	2	0	0	7
Merck18	4	6	3	5	0	18
Overlap36 genes
EDA2R	5	2	1	0	0	8
LDHD	4	5	1	2	0	12
CA3	7	2	1	0	0	10
ARG1	6	6	1	0	0	13
CNR2	4	3	3	2	0	12
CD5L	2	7	3	1	0	13
AGAP2	8	7	0	1	0	16
SERPINB8	7	4	3	0	0	14
GPX3	3	2	0	1	0	6
EPHA5	6	1	1	0	0	8
H19	5	1	0	0	0	6
FCGR2B	5	5	3	1	0	14
OMG	2	0	1	2	1	6
SGK1	6	3	1	2	0	12
GIMAP7	4	3	2	3	0	12
SLCO2A1	5	2	2	0	0	9
IL33	8	3	0	2	0	13
TBC1D9	5	3	2	1	0	11
DAPK1	4	3	2	1	0	10
LOXL1	5	1	0	0	0	6
F7	3	3	0	0	0	6
GAS6	5	2	0	2	0	9
SELP	5	4	2	1	0	12
SAA3P	3	0	0	0	0	3
LBP	4	4	1	1	0	10
DPP4	7	3	2	0	0	12
CYP27A1	8	4	0	0	0	12
ITGA6	6	3	1	0	0	10
SCN1A	4	2	0	0	0	6
TENM4	7	1	1	0	0	9
GARNL3	2	1	1	1	0	5
SLC4A4	6	1	1	0	0	8
TNFRSF9	5	4	5	2	0	16
MIGA1	3	1	0	0	0	4
Note: genes marker with red are excluded from Overlap36sub
