# Supplementary material for: PCSK9 facilitates melanoma pathogenesis via a network regulating tumor immunity
Source: J Exp Clin Cancer Res. 2023 Jan 2;42:2. doi: 10.1186/s13046-022-02584-y (PMC9806914; doi:10.1186/s13046-022-02584-y)
Supplement: Supplementary file 26 — Additional file 26: Table S7. (a) IFNgamma signature genes included in the D374Y-EV DEGs. (b) SKCM TIDE genes present the D374Y-EV DEGs. [file 13046_2022_2584_MOESM26_ESM.xlsx]

## Sheet: Table S7a
Additional file 26: Table S7a. IFNgamma signature genes included in the D374Y-EV DEGs
Gene	GeneID	Base.mean	log2.FC.	StdErr	Wald.Stats	P.values	P.adj
Ifng	15978	52.1389	5.03906	0.497658	10.1256	4.26e-24	4.49e-22
Stat1	20846	25608.2	2.38548	0.258908	9.21364	3.15e-20	2.73e-18
Ccr5	12774	988.666	3.52298	0.329261	10.6997	1.02e-26	1.39e-24
Cxcl9	17329	1025.94	4.48447	0.256355	17.4932	1.61e-68	1.51e-65
Cxcl10	15945	5914.28	1.33331	0.26802	4.97468	6.54e-07	1.49e-05
Cxcl11	56066	35.1661	1.53688	0.469856	3.27097	0.00107181	0.0115236
Prf1	18646	414.678	6.62676	0.492848	13.4458	3.26e-41	9.17e-39
Gzma	14938	37.4773	4.02815	0.514793	7.8248	5.08e-15	2.77e-13

## Sheet: Table S7b
Additional file 26: Table S7b. SKCM TIDE genes present in the D374Y-EV DEGs
Gene	GeneID	Base.mean	log2.FC.	StdErr	Wald.Stats	P.values	P.adj
C3ar1	12267	1519.43	2.592	0.247042	10.4921	9.39e-26	1.16e-23
Il21r	60504	182.904	2.60258	0.394449	6.59802	4.17e-11	1.59e-09
Cxcl16	66102	930.844	3.50367	0.361662	9.68769	3.4e-22	3.3e-20
Arl4c	320982	464.578	2.52477	0.234839	10.7511	5.86e-27	8.25e-25
Adgrg5	382045	14.5542	2.72662	0.564656	4.82883	1.37e-06	2.96e-05
Zmynd15	574428	59.5058	2.91304	0.526746	5.53026	3.2e-08	8.83e-07
Cyth4	72318	894.49	2.6819	0.229918	11.6646	1.93e-31	3.46e-29
Psd4	215632	318.531	2.66027	0.379985	7.00099	2.54e-12	1.08e-10
Ccl22	20299	95.9405	1.52103	0.51185	2.97164	0.00296214	0.0264062
Wdfy4	545030	416.721	2.13746	0.412452	5.18232	2.19e-07	5.35e-06
Nckap1l	105855	1388.15	2.24665	0.385626	5.82598	5.68e-09	1.74e-07
Adam19	11492	1315.34	-1.13063	0.375923	-3.00761	0.00263309	0.0240283
Fermt3	108101	1222.85	2.34277	0.24073	9.73196	2.2e-22	2.17e-20
Siglec1	20612	819.603	2.02366	0.479914	4.21671	2.48e-05	0.000429883
Alox5ap	11690	594.106	2.54708	0.368147	6.91865	4.56e-12	1.88e-10
Cmklr1	14747	247.282	2.23132	0.420103	5.31137	1.09e-07	2.79e-06
Kcna3	16491	5.59811	2.27875	0.626169	3.6392	0.000273487	0.00357528
Csf1r	12978	2405.49	2.68056	0.335431	7.99139	1.33e-15	7.68e-14
Vav1	22324	453.194	2.65954	0.299185	8.88929	6.15e-19	4.87e-17
C2	12263	29970.8	1.0455	0.21806	4.79457	1.63e-06	3.47e-05
Arhgap22	239027	41.5902	1.93581	0.517634	3.73974	0.000184212	0.0025671
Sash3	74131	248.459	3.19375	0.266559	11.9814	4.45e-33	8.57e-31
Inpp5d	16331	797.799	1.70382	0.340688	5.00111	5.7e-07	1.31e-05
Kif21b	16565	20445.4	-1.17912	0.369826	-3.1883	0.00143113	0.014708
Milr1	380732	123.505	2.31818	0.378588	6.12321	9.17e-10	3.09e-08
Cd180	17079	469.336	3.01311	0.381744	7.89302	2.95e-15	1.65e-13
Folr2	14276	393.929	1.93644	0.39284	4.92934	8.25e-07	1.85e-05
Rnase6	78416	44.9946	3.47915	0.439553	7.9152	2.47e-15	1.38e-13
Cd14	12475	328.154	1.54281	0.389063	3.96545	7.33e-05	0.00112422
Tgfb1	21803	5473.22	1.26512	0.310199	4.0784	4.53e-05	0.00073237
Ly9	17085	489.476	3.06142	0.249606	12.265	1.4e-34	2.88e-32
Cd6	12511	59.7205	2.6886	0.580404	4.63228	3.62e-06	7.32e-05
Itgb2	16414	3987.85	1.0926	0.313314	3.48722	0.000488068	0.00590206
Hcls1	15163	1240.92	1.93974	0.218229	8.88854	6.19e-19	4.88e-17
Cd5	12507	44.457	1.72802	0.595941	2.89965	0.00373578	0.031816
Myo1f	17916	669.532	3.16942	0.337216	9.39879	5.52e-21	5.07e-19
Ncf4	17972	260.575	3.58515	0.268853	13.335	1.45e-40	3.84e-38
Cd300lf	246746	341.947	2.86916	0.286361	10.0194	1.25e-23	1.27e-21
Rac2	19354	990.915	3.15246	0.310737	10.1451	3.48e-24	3.72e-22
Prr5l	72446	163.461	1.58702	0.251659	6.30623	2.86e-10	1.01e-08
Basp1	70350	1697.92	1.64797	0.198492	8.30242	1.02e-16	6.51e-15
Plcl2	224860	170.679	2.25518	0.282582	7.98062	1.46e-15	8.28e-14
Lair1	52855	318.949	3.81426	0.282908	13.4824	1.99e-41	5.68e-39
Ikzf1	22778	269.414	2.8203	0.397923	7.08755	1.37e-12	6.07e-11
Mpeg1	17476	5879.86	3.11013	0.31274	9.94478	2.66e-23	2.66e-21
Lrrc25	211228	539.964	3.16218	0.201323	15.707	1.35e-55	8e-53
Ccrl2	54199	401.476	2.68026	0.237944	11.2643	1.97e-29	3.12e-27
Abcc3	76408	162.962	2.03412	0.290051	7.013	2.33e-12	1e-10
Ncf1	17969	550.858	2.68039	0.322644	8.30756	9.77e-17	6.28e-15
Arhgap25	232201	287.518	1.49442	0.285798	5.22891	1.71e-07	4.22e-06
Spi1	20375	807.165	3.1062	0.215785	14.3949	5.57e-47	2.15e-44
Tnfrsf1b	21938	1451.41	2.82725	0.264427	10.692	1.11e-26	1.5e-24
Htra1	56213	286.873	1.14521	0.285786	4.00723	6.14e-05	0.000956856
Hsh2d	209488	22.5332	1.93602	0.593747	3.26068	0.00111144	0.0118705
Ccl24	56221	20.5318	2.23588	0.592602	3.77299	0.000161303	0.00227647
Tbxas1	21391	527.632	3.45666	0.29418	11.7502	7.05e-32	1.29e-29
Cxcl12	20315	499.146	1.51604	0.288185	5.26066	1.44e-07	3.61e-06
Fcho1	74015	72.3987	2.10702	0.433951	4.85544	1.2e-06	2.61e-05
Fgd3	30938	84.3374	1.70597	0.466638	3.65587	0.000256308	0.00339322
Dok2	13449	388.949	3.17339	0.289217	10.9724	5.19e-28	7.8e-26
Podnl1	244550	16.515	2.0591	0.58203	3.53778	0.000403501	0.00502323
Cd37	12493	370.267	1.86716	0.183341	10.1841	2.33e-24	2.56e-22
Nlrp3	216799	80.8544	2.18729	0.470804	4.64586	3.39e-06	6.91e-05
Zbtb32	58206	66.8528	1.36522	0.407242	3.35236	0.000801258	0.00904117
Rasa4	54153	1640.23	1.5293	0.242753	6.29981	2.98e-10	1.04e-08
Laptm5	16792	2958.18	2.95496	0.259147	11.4027	4.06e-30	6.66e-28
Klhl29	208439	342.877	-1.06505	0.344456	-3.09199	0.00198823	0.0191813
Note: the mouse homologues genes of SKCM TIDE human genes are shown
