# Supplementary material for: PCSK9 facilitates melanoma pathogenesis via a network regulating tumor immunity
Source: J Exp Clin Cancer Res. 2023 Jan 2;42:2. doi: 10.1186/s13046-022-02584-y (PMC9806914; doi:10.1186/s13046-022-02584-y)
Supplement: Supplementary file 27 — Additional file 27: Table S8. D374Y DEGs (n = 143) associated with T cell dysfunction. [file 13046_2022_2584_MOESM27_ESM.xlsx]

## Sheet: Table S8
Supplementary Table S7. D374Y DEGs with potential contributions to response to ICB therapy											Additional file 27: Table S8. D374Y DEGs (n=143) associateed with T cell dysfunction
Human Gene symbol	Gene.ID	Mouse Gene Symbol	GeneID	log2.FC.	P.values	P.adj	Description	Biological Process (GO)	Protein Function (Protein Atlas)	Drug (DrugBank)	Canonical Pathways_x000D_	Hallmark Gene Sets_x000D_	Direct functions in immune system	Involvement in melanoma
IL21R	50615	Il21r	60504	2.60258	4.17e-11	1.59e-09	interleukin 21 receptor	GO:0038114 interleukin-21-mediated signaling pathway;GO:0098756 response to interleukin-21;GO:0098757 cellular response to interleukin-21	Disease related genes; Cancer-related genes; CD markers	NA	NA	NA	Y	Necessary for Cbx3/HP1g-deficient CD8+ effector T cells to persist and contain melanoma in preclinical model (1).
CYTH4	27128	Cyth4	72318	2.6819	1.93e-31	3.46e-29	cytohesin 4	GO:0032012 regulation of ARF protein signal transduction;GO:0046578 regulation of Ras protein signal transduction;GO:0051056 regulation of small GTPase mediated signal transduction	Predicted intracellular proteins	NA	NA	NA	N	N
RHOF	54509	Rhof	23912	1.00048	0.00178796	0.0176409	ras homolog family member F, filopodia associated	GO:0030865 cortical cytoskeleton organization;GO:0008360 regulation of cell shape;GO:0007163 establishment or maintenance of cell polarity	Predicted intracellular proteins	NA	NA	(M5893)HALLMARK MITOTIC SPINDLE; (M5915)HALLMARK APICAL JUNCTION	N	N
SASH3	54440	Sash3	74131	3.19375	4.45e-33	8.57e-31	SAM and SH3 domain containing 3	GO:0032753 positive regulation of interleukin-4 production;GO:0002726 positive regulation of T cell cytokine production;GO:0048873 homeostasis of number of cells within a tissue	Predicted intracellular proteins	NA	NA	NA	Y	N
MPEG1	219972	Mpeg1	17476	3.11013	2.66e-23	2.66e-21	macrophage expressed 1	GO:0035915 pore formation in membrane of another organism;GO:0051673 membrane disruption in another organism;GO:0035821 modulation of process of another organism	Predicted secreted proteins; Transporters:Transporter channels and pores	NA	NA	NA	y	N
LRRC25	126364	Lrrc25	211228	3.16218	1.35e-55	8e-53	leucine rich repeat containing 25	NA	NA	NA	NA	NA	y	N
FGD3	89846	Fgd3	30938	1.70597	0.000256308	0.00339322	FYVE, RhoGEF and PH domain containing 3	GO:0046847 filopodium assembly;GO:0008360 regulation of cell shape;GO:0051056 regulation of small GTPase mediated signal transduction	Predicted intracellular proteins	NA	NA	NA	N	Identified as melanoma metastasis initiators (2).
CORO1A	11151	Coro1a	12721	3.00691	1.09e-30	1.84e-28	coronin 1A	GO:0032796 uropod organization;GO:0061502 early endosome to recycling endosome transport;GO:0031339 negative regulation of vesicle fusion	Disease related genes; Human disease related genes:Immune system diseases:Primary immunodeficiency; Predicted intracellular proteins	NA	NA	(M5924)HALLMARK MTORC1 SIGNALING	Y	Part of the 11-gene signature that significantly associate with overall survival of patients with metastatic melanoma in GEO GSE22154 dataset (3).
DENND1C	79958	Dennd1c	70785	1.96894	1.69e-07	4.19e-06	DENN domain containing 1C	GO:0032456 endocytic recycling;GO:0098876 vesicle-mediated transport to the plasma membrane;GO:0016197 endosomal transport	Predicted intracellular proteins	NA	NA	NA	N	N
RASSF5	83593	Rassf5	54354	1.69106	3.67e-07	8.7e-06	Ras association domain family member 5	GO:0031398 positive regulation of protein ubiquitination;GO:1900180 regulation of protein localization to nucleus;GO:1903322 positive regulation of protein modification by small protein conjugation or removal	RAS pathway related proteins; Predicted intracellular proteins	NA	(M88)PID CD8 TCR PATHWAY; (M34)PID TCR PATHWAY	NA	Y	Siliencing of RASSF5 gene expression in melanoma positively correlate with infiltration of intratumoral dendritic cells (DCs), CD4 and CD8 T cells (4).
P2RY13	53829	P2ry13	74191	2.22501	1.4e-06	3.01e-05	purinergic receptor P2Y13	GO:0035589 G protein-coupled purinergic nucleotide receptor signaling pathway;GO:0007194 negative regulation of adenylate cyclase activity;GO:0031280 negative regulation of cyclase activity	G-protein coupled receptors:GPCRs excl olfactory receptors; G-protein coupled receptors:Adenosine and adenine nucleotide receptors	NA	NA	NA	Y	N
CARD11	84433	Card11	108723	3.94841	1.22e-16	7.7e-15	caspase recruitment domain family member 11	GO:0046710 GDP metabolic process;GO:0038202 TORC1 signaling;GO:0050862 positive regulation of T cell receptor signaling pathway	Cancer-related genes:Mutated cancer genes; Disease related genes; Human disease related genes:Cancers:Cancers of haematopoietic and lymphoid tissues; Human disease related genes:Immune system diseases:Primary immunodeficiency; Predicted intracellular proteins	NA	(M88)PID CD8 TCR PATHWAY; (M10)PID BCR 5PATHWAY; (M34)PID TCR PATHWAY	NA	Y	CARD11 mutation is associated with longer OS and better prognosis in melanoma patients after immune checkpoint inhibitors treatment (5).
ZBP1	81030	Zbp1	58203	6.13959	4.46e-109	3.96e-105	Z-DNA binding protein 1	GO:0060545 positive regulation of necroptotic process;GO:0062100 positive regulation of programmed necrotic cell death;GO:2000659 regulation of interleukin-1-mediated signaling pathway	Predicted intracellular proteins	NA	NA	(M5913)HALLMARK INTERFERON GAMMA RESPONSE	Y	ZBP1 faciliates PANoptosis in melanoma (6).
SLAMF6	114836	Slamf6	30925	2.23626	0.000249264	0.00332228	SLAM family member 6	GO:0072540 T-helper 17 cell lineage commitment;GO:0072539 T-helper 17 cell differentiation;GO:0002295 T-helper cell lineage commitment	CD markers	NA	NA	NA	Y	Silence of SLAMF6 enables CD8+ T cells to eradicate melanoma (7).
TAGAP	117289	Tagap	72536	1.42844	0.000167002	0.00234942	T cell activation RhoGTPase activating protein	GO:0051056 regulation of small GTPase mediated signal transduction;GO:1902531 regulation of intracellular signal transduction;GO:0050790 regulation of catalytic activity	Predicted intracellular proteins	NA	NA	NA	Y	N
PREX1	57580	Prex1	277360	2.01263	4.13e-06	8.28e-05	phosphatidylinositol-3,4,5-trisphosphate dependent Rac exchange factor 1	GO:0042119 neutrophil activation;GO:0036230 granulocyte activation;GO:0030041 actin filament polymerization	Predicted intracellular proteins	NA	(M1315)SIG PIP3 SIGNALING IN B LYMPHOCYTES; (M241)PID RAC1 REG PATHWAY; (M295)SIG PIP3 SIGNALING IN CARDIAC MYOCTES	(M5893)HALLMARK MITOTIC SPINDLE	Y	Silence of P-REX1 inhibits tumour growth. High P-REX1 expression associate with lower distant metastasis-free survival among AJCC stage I/II/III patients (8).
CXCR6	10663	Cxcr6	80901	4.38962	2.44e-37	5.28e-35	C-X-C motif chemokine receptor 6	GO:0019079 viral genome replication;GO:0070098 chemokine-mediated signaling pathway;GO:1990868 response to chemokine	G-protein coupled receptors:Chemokines and chemotactic factors receptors; G-protein coupled receptors:GPCRs excl olfactory receptors; CD markers	NA	NA	(M5932)HALLMARK INFLAMMATORY RESPONSE	Y	CXCR6 identifies a subpopulation of cultured human melanoma cells with a more aggressive MCSC phenotype (9)
UBASH3A	53347	Ubash3a	328795	2.27454	0.000237293	0.00319633	ubiquitin associated and SH3 domain containing A	GO:0050860 negative regulation of T cell receptor signaling pathway;GO:0050858 negative regulation of antigen receptor-mediated signaling pathway;GO:0050856 regulation of T cell receptor signaling pathway	Predicted intracellular proteins	NA	NA	NA	Y	N
TBC1D10C	374403	Tbc1d10c	108995	1.69826	4.1e-11	1.57e-09	TBC1 domain family member 10C	GO:0070885 negative regulation of calcineurin-NFAT signaling cascade;GO:0106057 negative regulation of calcineurin-mediated signaling;GO:0050849 negative regulation of calcium-mediated signaling	Predicted intracellular proteins	NA	NA	NA	Y	Upregulated expression in melanoma patients (10).
TLR8	51311	Tlr8	170744	2.09259	6.86e-05	0.00105974	toll like receptor 8	GO:0034158 toll-like receptor 8 signaling pathway;GO:0032695 negative regulation of interleukin-12 production;GO:0002755 MyD88-dependent toll-like receptor signaling pathway	CD markers	Imiquimod; Resiquimod	NA	(M5953)HALLMARK KRAS SIGNALING UP	Y	Survival analysis suggested that high levels of TLR8 expression predicted better clinical outcome for melanoma patients (HR =2.072, P<0.0001) (11).
HCST	10870	Hcst	23900	2.63778	8.26e-08	2.16e-06	hematopoietic cell signal transducer	GO:0014068 positive regulation of phosphatidylinositol 3-kinase signaling;GO:0014066 regulation of phosphatidylinositol 3-kinase signaling;GO:0006468 protein phosphorylation	NA	NA	NA	NA	Y	N
GVIN1	387751	Gvin1	74558	1.90637	0.00230261	0.0215786	GTPase, very large interferon inducible pseudogene 1	NA	NA	NA	NA	NA	N	N
TMEM119	338773	Tmem119	231633	1.14828	0.00215104	0.0203844	transmembrane protein 119	GO:1903012 positive regulation of bone development;GO:1903010 regulation of bone development;GO:0033690 positive regulation of osteoblast proliferation	Predicted intracellular proteins; Transporters	NA	NA	NA	N	N
GLIS2	84662	Glis2	83396	-1.35146	0.000501444	0.00604851	GLIS family zinc finger 2	GO:0061484 hematopoietic stem cell homeostasis;GO:0045879 negative regulation of smoothened signaling pathway;GO:0061005 cell differentiation involved in kidney development	Disease related genes; Human disease related genes:Congenital malformations:Congenital malformations of the urinary system; Transcription factors:Zinc-coordinating DNA-binding domains; Predicted intracellular proteins	NA	NA	NA	N	Y
DOK3	79930	Dok3	27261	1.44293	3.32e-09	1.05e-07	docking protein 3	GO:0007265 Ras protein signal transduction;GO:0007264 small GTPase mediated signal transduction;GO:0007169 transmembrane receptor protein tyrosine kinase signaling pathway	Predicted intracellular proteins	NA	NA	NA	Y	N
GPR132	29933	Gpr132	56696	2.46795	4.98e-09	1.53e-07	G protein-coupled receptor 132	GO:0010972 negative regulation of G2/M transition of mitotic cell cycle;GO:1902750 negative regulation of cell cycle G2/M phase transition;GO:0000082 G1/S transition of mitotic cell cycle	G-protein coupled receptors:GPCRs excl olfactory receptors; Predicted intracellular proteins	NA	NA	(M5932)HALLMARK INFLAMMATORY RESPONSE	N	N
PLD4	122618	Pld4	104759	3.41783	8.94e-35	1.87e-32	phospholipase D family member 4	GO:1900015 regulation of cytokine production involved in inflammatory response;GO:0002244 hematopoietic progenitor cell differentiation;GO:0006909 phagocytosis	Predicted intracellular proteins; Enzymes; ENZYME proteins:Hydrolases	NA	NA	NA	N	N
NPL	80896	Npl	74091	1.56811	3.18e-05	0.000531857	N-acetylneuraminate pyruvate lyase	GO:0019262 N-acetylneuraminate catabolic process;GO:0006054 N-acetylneuraminate metabolic process;GO:0046348 amino sugar catabolic process	Predicted intracellular proteins; ENZYME proteins:Lyases; Enzymes	NA	NA	NA	N	N
P2RY10	27334	P2ry10	78826	2.89593	1.11e-11	4.46e-10	P2Y receptor family member 10	GO:0035589 G protein-coupled purinergic nucleotide receptor signaling pathway;GO:0035590 purinergic nucleotide receptor signaling pathway;GO:0051482 positive regulation of cytosolic calcium ion concentration involved in phospholipase C-activating G protein-coupled signaling pathway	G-protein coupled receptors:GPCRs excl olfactory receptors; G-protein coupled receptors:Adenosine and adenine nucleotide receptors	NA	NA	NA	N	Reported to be a tumor microenvironment-associated gene and a potential diagnostic biomarker of metastatic melanoma (12).
LILRB1	10859	Pirb	18733	3.32425	6.81e-43	2.05e-40	leukocyte immunoglobulin like receptor B1	GO:2001191 regulation of gamma-delta T cell activation involved in immune response;GO:2001193 positive regulation of gamma-delta T cell activation involved in immune response;GO:2001189 negative regulation of T cell activation via T cell receptor contact with antigen bound to MHC molecule on antigen presenting cell	NA	NA	NA	NA	Y	Anti-LILRB1 antibody stimulated NK cells to kill melanoma cell line MALME-3M (13).
GIMAP7	168537	Gimap7	231932	4.04754	1.13e-13	5.6e-12	GTPase, IMAP family member 7	GO:0046039 GTP metabolic process;GO:0009205 purine ribonucleoside triphosphate metabolic process;GO:0009144 purine nucleoside triphosphate metabolic process	Predicted intracellular proteins	NA	NA	NA		Low GIMAP7 expression predicted better survival status in melanoma. GIMAP7 positively correlate with the abundance of CD8 + and CD4 + T cells in the tumour microenvironment (14).
ICOS	29851	Icos	54167	1.80943	0.00262911	0.0240167	inducible T cell costimulator	GO:0002517 T cell tolerance induction;GO:0002507 tolerance induction;GO:0031295 T cell costimulation	Disease related genes; Human disease related genes:Immune system diseases:Primary immunodeficiency; CD markers	NA	NA	(M5947)HALLMARK IL2 STAT5 SIGNALING	Y
GBP4	115361	Gbp3	55932	4.26607	6.67e-99	2.96e-95	guanylate binding protein 4	GO:0042832 defense response to protozoan;GO:0001562 response to protozoan;GO:0071346 cellular response to interferon-gamma	Predicted intracellular proteins	NA	NA	(M5911)HALLMARK INTERFERON ALPHA RESPONSE; (M5947)HALLMARK IL2 STAT5 SIGNALING; (M5913)HALLMARK INTERFERON GAMMA RESPONSE	Y	GBP4 identified as potential prognostic biomarker in melanoma (15).
KHNYN	23351	Khnyn	219094	-1.07252	0.00143183	0.014708	KH and NYN domain containing	GO:0090502 RNA phosphodiester bond hydrolysis, endonucleolytic;GO:0090501 RNA phosphodiester bond hydrolysis;GO:0090305 nucleic acid phosphodiester bond hydrolysis	Predicted intracellular proteins	NA	NA	(M5945)HALLMARK HEME METABOLISM	N	N
EPSTI1	94240	Epsti1	108670	2.98087	1.5e-16	9.33e-15	epithelial stromal interaction 1		Predicted intracellular proteins	NA	NA	(M5911)HALLMARK INTERFERON ALPHA RESPONSE; (M5913)HALLMARK INTERFERON GAMMA RESPONSE	Y	N
GSDMD	79792	Gsdmd	69146	2.46936	2.95e-45	1.01e-42	gasdermin D	GO:0035915 pore formation in membrane of another organism;GO:0051673 membrane disruption in another organism;GO:0046931 pore complex assembly	Predicted intracellular proteins; Transporters:Transporter channels and pores	NA	NA	NA	Y	N
CD274	29126	Cd274	60533	2.01864	8.85e-09	2.61e-07	CD274 molecule	GO:0002843 regulation of tolerance induction to tumor cell;GO:0002845 positive regulation of tolerance induction to tumor cell;GO:1905404 positive regulation of activated CD8-positive, alpha-beta T cell apoptotic process	Disease related genes; Cancer-related genes; FDA approved drug targets:Biotech drugs; CD markers	Atezolizumab; Durvalumab; Avelumab	NA	(M5913)HALLMARK INTERFERON GAMMA RESPONSE; (M5915)HALLMARK APICAL JUNCTION	Y	Tumor cell-intrinsic CD274 promotes MTORC1 signaling in mouse melanoma, inhibits autophagy and sensitizes tumors to autophagy inhibitors (16).
SAMSN1	64092	Samsn1	67742	2.16801	5.64e-16	3.38e-14	SAM domain, SH3 domain and nuclear localization signals 1	GO:0050869 negative regulation of B cell activation;GO:0050732 negative regulation of peptidyl-tyrosine phosphorylation;GO:0002820 negative regulation of adaptive immune response	Predicted intracellular proteins	NA	NA	NA	Y	N
NLRC5	84166	Nlrc5	434341	2.99474	5.58e-13	2.58e-11	NLR family CARD domain containing 5	GO:0045345 positive regulation of MHC class I biosynthetic process;GO:0060332 positive regulation of response to interferon-gamma;GO:0060335 positive regulation of interferon-gamma-mediated signaling pathway	Predicted intracellular proteins	NA	NA	(M5913)HALLMARK INTERFERON GAMMA RESPONSE	Y	NLRC5 acts as a tumor suppressor in melanoma via modulating the tumor immune microenvironment. NLRC5 expression correlates with immunotherapy efficacy in melanoma (17).
TMEM140	55281	Tmem140	68487	1.72362	3.75e-10	1.3e-08	transmembrane protein 140	NA	NA	NA	NA	(M5911)HALLMARK INTERFERON ALPHA RESPONSE	N	N
TTC16	158248	Ttc16	338348	1.2436	0.00211275	0.020129	tetratricopeptide repeat domain 16	NA	Predicted intracellular proteins	NA	NA	NA	N
PARP14	54625	Parp14	547253	2.07594	1.04e-07	2.69e-06	poly(ADP-ribose) polymerase family member 14	GO:1902216 positive regulation of interleukin-4-mediated signaling pathway;GO:1902214 regulation of interleukin-4-mediated signaling pathway;GO:0060331 negative regulation of response to interferon-gamma	Predicted intracellular proteins	NA	(M28)PID IL4 2PATHWAY	(M5911)HALLMARK INTERFERON ALPHA RESPONSE; (M5913)HALLMARK INTERFERON GAMMA RESPONSE	Y	Related to weak disease-free survival and overall survival (OS) in melanoma (18).
FGL2	10875	Fgl2	14190	4.34694	2.23e-25	2.64e-23	fibrinogen like 2	GO:0002616 regulation of macrophage antigen processing and presentation;GO:0002617 negative regulation of macrophage antigen processing and presentation;GO:0043381 negative regulation of memory T cell differentiation	Predicted secreted proteins	NA	(M3008)NABA ECM GLYCOPROTEINS; (M5884)NABA CORE MATRISOME; (M5889)NABA MATRISOME	(M5947)HALLMARK IL2 STAT5 SIGNALING; (M5913)HALLMARK INTERFERON GAMMA RESPONSE; (M5924)HALLMARK MTORC1 SIGNALING	Y	FGL1 expression upregulated in human melanoma (19).
TRAFD1	10906	Trafd1	231712	1.35442	5.51e-20	4.7e-18	TRAF-type zinc finger domain containing 1	GO:0045824 negative regulation of innate immune response;GO:0002832 negative regulation of response to biotic stimulus;GO:0050777 negative regulation of immune response	Predicted intracellular proteins	NA	NA	(M5911)HALLMARK INTERFERON ALPHA RESPONSE; (M5913)HALLMARK INTERFERON GAMMA RESPONSE; (M5939)HALLMARK P53 PATHWAY	Y	N
AXL	558	Axl	26362	3.1242	3.11e-20	2.71e-18	AXL receptor tyrosine kinase	GO:0097350 neutrophil clearance;GO:0048549 positive regulation of pinocytosis;GO:2000669 negative regulation of dendritic cell apoptotic process	ENZYME proteins:Transferases; Disease related genes; Kinases:Tyr protein kinases; Enzymes; FDA approved drug targets:Small molecule drugs	Fostamatinib; Gilteritinib	(M236)PID DELTA NP63 PATHWAY	(M5932)HALLMARK INFLAMMATORY RESPONSE	Y	Promotes tumor cell's ability to switch from epithelial to a more aggressive mesenchymal phenotype (20).
CMKLR1	1240	Cmklr1	14747	2.23132	1.09e-07	2.79e-06	chemerin chemokine-like receptor 1	GO:0002430 complement receptor mediated signaling pathway;GO:0010759 positive regulation of macrophage chemotaxis;GO:0032695 negative regulation of interleukin-12 production	G-protein coupled receptors:GPCRs excl olfactory receptors; Transporters	NA	NA	(M5913)HALLMARK INTERFERON GAMMA RESPONSE; (M5932)HALLMARK INFLAMMATORY RESPONSE; (M5953)HALLMARK KRAS SIGNALING UP	Y	Overexpression of chemerin in murine melanoma B16F10 cells inhibits melanoma growth by recruitment of NK cells in a CMKLR1-dependent way (21).
KCNA3	3738	Kcna3	16491	2.27875	0.000273487	0.00357528	potassium voltage-gated channel subfamily A member 3	GO:0071805 potassium ion transmembrane transport;GO:0006813 potassium ion transport;GO:0051260 protein homooligomerization	Voltage-gated ion channels:Voltage-Gated Potassium Channels; Transporters:Transporter channels and pores; FDA approved drug targets:Small molecule drugs	Clofazimine; Dalfampridine	NA	(M5932)HALLMARK INFLAMMATORY RESPONSE
CD6	923	Cd6	12511	2.6886	3.62e-06	7.32e-05	CD6 molecule	GO:0002438 acute inflammatory response to antigenic stimulus;GO:0001771 immunological synapse formation;GO:1900017 positive regulation of cytokine production involved in inflammatory response	Predicted secreted proteins; CD markers	NA	NA	NA	Y	Identified to associate with risk of melanoma (HR: 0.545) (22).
CD5	921	Cd5	12507	1.72802	0.00373578	0.031816	CD5 molecule	GO:0031295 T cell costimulation;GO:0031294 lymphocyte costimulation;GO:0008037 cell recognition	Predicted intracellular proteins; CD markers	NA	NA	NA	Y	CD5-deficient mice and transgenic mice expressing a soluble form of human CD5 showed improved anti-tumor responses. CD5 functional variants independently influence melanoma outcome in two patients cohorts (23).
IKZF1	10320	Ikzf1	22778	2.8203	1.37e-12	6.07e-11	IKAROS family zinc finger 1	GO:0030218 erythrocyte differentiation;GO:0034101 erythrocyte homeostasis;GO:0002262 myeloid cell homeostasis	Cancer-related genes; Disease related genes; Transcription factors:Zinc-coordinating DNA-binding domains; Human disease related genes:Immune system diseases:Primary immunodeficiency; Predicted intracellular proteins	NA	(M60)PID NFAT TFPATHWAY	(M5953)HALLMARK KRAS SIGNALING UP	Y	IKZF1 expression in mouse-derived melanomas suppresses melanoma growth (24).
ITGAL	3683	Itgal	16408	2.61844	3.48e-11	1.34e-09	integrin subunit alpha L	GO:0035683 memory T cell extravasation;GO:0002291 T cell activation via T cell receptor contact with antigen bound to MHC molecule on antigen presenting cell;GO:0072683 T cell extravasation	Transporters:Accessory Factors Involved in Transport; CD markers; Predicted intracellular proteins; FDA approved drug targets:Small molecule drugs; FDA approved drug targets:Biotech drugs	Efalizumab; Antithymocyte immunoglobulin (rabbit); Lovastatin; Simvastatin; Rosuvastatin; 1-Acetyl-4-(4-{4-[(2-Ethoxyphenyl)Thio]-3-Nitrophenyl}Pyridin-2-Yl)Piperazine; LFA703; (S)-2-((S)-3-isobutyl-2,5-dioxo-4-quinolin-3-ylmethyl-[1,4]diazepan-1yl)-N-methyl-3-naphtalen-2-yl-propionamide; 7A-[(4-cyanophenyl)methyl]-6-(3,5-dichlorophenyl)-5-oxo-2,3,5,7A-tetrahydro-1H-pyrrolo[1,2-A]pyrrole-7-carbon…	(M47)PID INTEGRIN CS PATHWAY; (M169)PID INTEGRIN2 PATHWAY; (M222)PID CXCR3 PATHWAY	(M5950)HALLMARK ALLOGRAFT REJECTION	Y	ITGAL (P = 0.02181, HR = 1.72) identified to be an indepenpdent risk factor for melanoma (25).
TNFRSF1B	7133	Tnfrsf1b	21938	2.82725	1.11e-26	1.5e-24	TNF receptor superfamily member 1B	GO:0150098 glial cell-neuron signaling;GO:0003332 negative regulation of extracellular matrix constituent secretion;GO:1902339 positive regulation of apoptotic process involved in morphogenesis	Human disease related genes:Immune system diseases:Allergies and autoimmune diseases; Predicted secreted proteins; Candidate cardiovascular disease genes; CD markers; Cancer-related genes:Candidate cancer biomarkers	Tasonermin	(M11736)SA MMP CYTOKINE CONNECTION; (M128)PID TNF PATHWAY	(M5897)HALLMARK IL6 JAK STAT3 SIGNALING; (M5947)HALLMARK IL2 STAT5 SIGNALING; (M5932)HALLMARK INFLAMMATORY RESPONSE	N	Part of the necroptosis-related gene (NRGs) panel that show potential prognostic value in skin cutaneous melanoma (SKCM) (26).
IL2RG	3561	Il2rg	16186	1.64249	1.14e-12	5.11e-11	interleukin 2 receptor subunit gamma	GO:0038111 interleukin-7-mediated signaling pathway;GO:0035771 interleukin-4-mediated signaling pathway;GO:0038110 interleukin-2-mediated signaling pathway	CD markers; Disease related genes; Human disease related genes:Immune system diseases:Primary immunodeficiency; Predicted intracellular proteins; Cancer-related genes:Candidate cancer biomarkers; FDA approved drug targets:Biotech drugs	Denileukin diftitox; Aldesleukin; Resatorvid	(M234)PID IL2 STAT5 PATHWAY; (M143)PID IL2 PI3K PATHWAY; (M122)PID IL2 1PATHWAY	(M5916)HALLMARK APICAL SURFACE; (M5897)HALLMARK IL6 JAK STAT3 SIGNALING; (M5923)HALLMARK PI3K AKT MTOR SIGNALING	Y	N
CD74	972	Cd74	16149	5.48851	4.49e-41	1.24e-38	CD74 molecule	GO:0035691 macrophage migration inhibitory factor signaling pathway;GO:2000448 positive regulation of macrophage migration inhibitory factor signaling pathway;GO:2000446 regulation of macrophage migration inhibitory factor signaling pathway	Transporters; CD markers; Disease related genes; Potential drug targets; Cancer-related genes:Candidate cancer biomarkers	NA	NA	(M5911)HALLMARK INTERFERON ALPHA RESPONSE; (M5913)HALLMARK INTERFERON GAMMA RESPONSE; (M5950)HALLMARK ALLOGRAFT REJECTION	Y	Serum CD74 levels were significantly elevated in advanced melanoma patients compared with normal healthy donors, and the high ratio of sCD74 to macrophage-migration inhibitory factor conferred significant predictive value for prolonged survival in these patients (p = 0.0035) (27).
C1QA	712	C1qa	12259	3.95157	7.6e-25	8.69e-23	complement C1q A chain	GO:0150064 vertebrate eye-specific patterning;GO:0150062 complement-mediated synapse pruning;GO:0098883 synapse pruning	Human disease related genes:Immune system diseases:Allergies and autoimmune diseases; Predicted secreted proteins; Disease related genes; Human disease related genes:Immune system diseases:Primary immunodeficiency; Human disease related genes:Skin diseases:Skin and soft tissue diseases	Cetuximab; Etanercept; Palivizumab; Daclizumab; Bevacizumab	(M5880)NABA ECM AFFILIATED; (M5885)NABA MATRISOME ASSOCIATED; (M5889)NABA MATRISOME	(M5946)HALLMARK COAGULATION; (M5921)HALLMARK COMPLEMENT		C1q-deficient (C1qa−/−) mice bearing a syngeneic B16 melanoma exhibit a slower tumour growth and prolonged survival (28).
CD3E	916	Cd3e	12501	3.99259	3.96e-18	2.95e-16	CD3 epsilon subunit of T-cell receptor complex	GO:0002669 positive regulation of T cell anergy;GO:0002913 positive regulation of lymphocyte anergy;GO:0033634 positive regulation of cell-cell adhesion mediated by integrin	CD markers; Disease related genes; Human disease related genes:Immune system diseases:Primary immunodeficiency; Transporters:Accessory Factors Involved in Transport; FDA approved drug targets:Biotech drugs	Muromonab; Catumaxomab	(M290)PID IL12 STAT4 PATHWAY; (M196)PID IL23 PATHWAY; (M88)PID CD8 TCR PATHWAY	(M5950)HALLMARK ALLOGRAFT REJECTION	Y	N
PTPRCAP	5790	Ptprcap	19265	3.55637	1.8e-26	2.32e-24	protein tyrosine phosphatase receptor type C associated protein	GO:0006952 defense response;GO:0006950 response to stress;GO:0050896 response to stimulus	Predicted intracellular proteins	NA	NA	NA	Y	PTPRCAP is a potential modulators of epigenetic regulation of the leukocyte activation pathway in melanoma (29).
FLT3LG	2323	Flt3l	14256	2.35136	2.03e-14	1.06e-12	fms related receptor tyrosine kinase 3 ligand	GO:0035162 embryonic hemopoiesis;GO:0048568 embryonic organ development;GO:0030097 hemopoiesis	RAS pathway related proteins; Predicted intracellular proteins; Predicted secreted proteins	NA	(M5883)NABA SECRETED FACTORS; (M5885)NABA MATRISOME ASSOCIATED; (M5889)NABA MATRISOME	(M5947)HALLMARK IL2 STAT5 SIGNALING	Y	Control of FLT3LG by NK cells in the tumor, regulates the levels of SDCs in the tumor and further the responsiveness of patients to anti-PD-1 immunotherapy (30).
LCK	3932	Lck	16818	2.75843	1.51e-22	1.5e-20	LCK proto-oncogene, Src family tyrosine kinase	GO:0034116 positive regulation of heterotypic cell-cell adhesion;GO:0050862 positive regulation of T cell receptor signaling pathway;GO:0038083 peptidyl-tyrosine autophosphorylation	Predicted intracellular proteins; Cancer-related genes; ENZYME proteins:Transferases; Disease related genes; Kinases:Tyr protein kinases; Human disease related genes:Immune system diseases:Primary immunodeficiency; Enzymes; FDA approved drug targets:Small molecule drugs	Dasatinib; AP-22408; Staurosporine; 1-Tert-Butyl-3-(4-Chloro-Phenyl)-1h-Pyrazolo[3,4-D]Pyrimidin-4-Ylamine; {4-[(2S)-2-Acetamido-3-({(1S)-1-[3-carbamoyl-4-(cyclohexylmethoxy)phenyl]ethyl}amino)-3-oxopropyl]-2-phosphonophenoxy}acetic acid; Phosphoaminophosphonic Acid-Adenylate Ester; 3-(2-AMINOQUINAZOLIN-6-YL)-4-METHYL-N-[3-(TRIFLUOROMETHYL)PHENYL]BENZAMIDE; 2,3-DIPHENYL-N-(2-PIPERAZIN-1-YLETHYL)F…	(M26)PID NFKAPPAB ATYPICAL PATHWAY; (M33)PID GLYPICAN 1PATHWAY; (M76)PID P38 ALPHA BETA PATHWAY	(M5923)HALLMARK PI3K AKT MTOR SIGNALING; (M5948)HALLMARK BILE ACID METABOLISM; (M5921)HALLMARK COMPLEMENT	Y
AOAH	313	Aoah	27052	3.52914	9.32e-21	8.43e-19	acyloxyacyl hydrolase	GO:0008653 lipopolysaccharide metabolic process;GO:0009104 lipopolysaccharide catabolic process;GO:0044247 cellular polysaccharide catabolic process	Predicted secreted proteins; Enzymes; ENZYME proteins:Hydrolases	NA	NA	NA	Y	Identified as biomarker genes that significantly associated with overall survival of patients with metastatic melanoma on GEO GSE22154 dataset (3).
XCR1	2829	Xcr1	23832	3.86266	4.68e-17	3.2e-15	X-C motif chemokine receptor 1	GO:0051209 release of sequestered calcium ion into cytosol;GO:0051283 negative regulation of sequestering of calcium ion;GO:0007187 G protein-coupled receptor signaling pathway, coupled to cyclic nucleotide second messenger	G-protein coupled receptors:Chemokines and chemotactic factors receptors; G-protein coupled receptors:GPCRs excl olfactory receptors; Predicted intracellular proteins; Human disease related genes:Immune system diseases:Allergies and autoimmune diseases	NA	NA	NA	Y	Plays important role in presenting melanoma-derived antigen in dendritic cells (31).
CD40	958	Cd40	21939	3.83879	2.59e-29	4.06e-27	CD40 molecule	GO:0035666 TRIF-dependent toll-like receptor signaling pathway;GO:0090037 positive regulation of protein kinase C signaling;GO:0048304 positive regulation of isotype switching to IgG isotypes	Predicted secreted proteins; CD markers; Disease related genes; Human disease related genes:Immune system diseases:Primary immunodeficiency; Cancer-related genes:Candidate cancer biomarkers	Lucatumumab; Dacetuzumab	(M45)PID CD40 PATHWAY; (M12705)SIG CD40PATHWAYMAP	(M5913)HALLMARK INTERFERON GAMMA RESPONSE; (M5932)HALLMARK INFLAMMATORY RESPONSE; (M5950)HALLMARK ALLOGRAFT REJECTION	Y	Intratumoral CD40 activation and checkpoint blockade induces T cell-mediated eradication of melanoma in the brain (32).
IL12RB1	3594	Il12rb1	16161	2.72707	4.83e-15	2.65e-13	interleukin 12 receptor subunit beta 1	GO:0038155 interleukin-23-mediated signaling pathway;GO:2000330 positive regulation of T-helper 17 cell lineage commitment;GO:0035722 interleukin-12-mediated signaling pathway	Disease related genes; Human disease related genes:Immune system diseases:Primary immunodeficiency; Predicted intracellular proteins; CD markers	NA	(M36)PID IL27 PATHWAY; (M196)PID IL23 PATHWAY; (M54)PID IL12 2PATHWAY	(M5897)HALLMARK IL6 JAK STAT3 SIGNALING; (M5950)HALLMARK ALLOGRAFT REJECTION	Y	IL-12 signals via a receptor comprised of two components, IL12RB1 and IL12RB2. B16F0 cells shifted the intracellular response to IL-12 from engaging immune surveillance to favoring cell survival (33).
ALOX5	240	Alox5	11689	1.96294	2.35e-05	0.000409272	arachidonate 5-lipoxygenase	GO:1901753 leukotriene A4 biosynthetic process;GO:1901751 leukotriene A4 metabolic process;GO:0002538 arachidonic acid metabolite production involved in inflammatory response	ENZYME proteins:Oxidoreductases; Predicted intracellular proteins; Enzymes; FDA approved drug targets:Small molecule drugs	Vitamin E; Masoprocol; Aminosalicylic acid; Mesalazine; Montelukast; Diethylcarbamazine; Zileuton; Sulfasalazine; Meclofenamic acid; Balsalazide; Minocycline; Hyperforin; Resveratrol; Licofelone; MLN-977; Morniflumate; Diacerein; Fostamatinib; Rhein; alpha-Tocopherol succinate; D-alpha-Tocopherol acetate		NA	Y	ALOX5 identified as independent predictive factor for melanoma (34).
CD53	963	Cd53	12508	2.94899	7.9e-66	6.37e-63	CD53 molecule	GO:1901741 positive regulation of myoblast fusion;GO:1901739 regulation of myoblast fusion;GO:0060143 positive regulation of syncytium formation by plasma membrane fusion	Transporters:Accessory Factors Involved in Transport; CD markers	NA	NA	NA	Y	Part of a gene expression signature associated with survival in metastatic melanoma (35).
EVI2B	2124	Evi2b	216984	2.26101	4.15e-08	1.13e-06	ecotropic viral integration site 2B	GO:0045660 positive regulation of neutrophil differentiation;GO:0045658 regulation of neutrophil differentiation;GO:0030854 positive regulation of granulocyte differentiation	CD markers	NA	NA	NA	Y	EVI2B is a prognostic biomarker with IFN-γ associated immune infiltration in metastatic melanoma (36).
CD84	8832	Cd84	12523	2.63491	1.72e-28	2.6e-26	CD84 molecule	GO:0032685 negative regulation of granulocyte macrophage colony-stimulating factor production;GO:0032701 negative regulation of interleukin-18 production;GO:0043305 negative regulation of mast cell degranulation	CD markers	NA	NA	NA	Y	N
CCL5	6352	Ccl5	20304	2.65133	1.86e-11	7.34e-10	C-C motif chemokine ligand 5	GO:2000503 positive regulation of natural killer cell chemotaxis;GO:0031584 activation of phospholipase D activity;GO:0033634 positive regulation of cell-cell adhesion mediated by integrin	Predicted secreted proteins; Human disease related genes:Skin diseases:Skin and soft tissue diseases; Cancer-related genes:Candidate cancer biomarkers; Human disease related genes:Immune system diseases:Allergies and autoimmune diseases	Heparin Disaccharide I-S; Heparin Disaccharide Iii-S	(M165)PID SYNDECAN 4 PATHWAY; (M198)PID SYNDECAN 1 PATHWAY; (M254)PID MYC REPRESS PATHWAY	(M5890)HALLMARK TNFA SIGNALING VIA NFKB; (M5913)HALLMARK INTERFERON GAMMA RESPONSE; (M5921)HALLMARK COMPLEMENT	Y	Upregulated in SKCM compared to normal tissues, positively correlated with infiltration of six immune cells (B cell, CD8+T cells, CD4+T cells, macrophages, neutrophils, dendritic cells) and 28 types of TILs (37).
GNGT2	2793	Gngt2	14710	1.26535	0.00488873	0.0395033	G protein subunit gamma transducin 2	GO:0007602 phototransduction;GO:0009583 detection of light stimulus;GO:0009581 detection of external stimulus	RAS pathway related proteins; Predicted intracellular proteins; Transporters:Accessory Factors Involved in Transport	NA	(M117)PID CONE PATHWAY	(M5921)HALLMARK COMPLEMENT	N	N
FGR	2268	Fgr	14191	2.63523	3.01e-12	1.26e-10	FGR proto-oncogene, Src family tyrosine kinase	GO:0032815 negative regulation of natural killer cell activation;GO:0033008 positive regulation of mast cell activation involved in immune response;GO:0043306 positive regulation of mast cell degranulation	Predicted intracellular proteins; ENZYME proteins:Transferases; Disease related genes; Kinases:Tyr protein kinases; Potential drug targets; Enzymes	Dasatinib; Fostamatinib; Zanubrutinib	(M33)PID GLYPICAN 1PATHWAY; (M252)PID IL8 CXCR1 PATHWAY; (M76)PID P38 ALPHA BETA PATHWAY	(M5950)HALLMARK ALLOGRAFT REJECTION	Y	N
CD27	939	Cd27	21940	2.86031	3.3e-12	1.38e-10	CD27 molecule	GO:0045579 positive regulation of B cell differentiation;GO:0070233 negative regulation of T cell apoptotic process;GO:0045577 regulation of B cell differentiation	Disease related genes; Cancer-related genes:Candidate cancer biomarkers; CD markers	NA	NA	NA	Y	CD27 stimulation is associated with enhanced effector function and persistence, and reduced PD-1 expression of tumor infiltrating CD8(+) T cells in melanoma (38).
ITGAX	3687	Itgax	16411	3.00032	1.11e-09	3.69e-08	integrin subunit alpha X	GO:1905956 positive regulation of endothelial tube morphogenesis;GO:1901509 regulation of endothelial tube morphogenesis;GO:0031643 positive regulation of myelination	Predicted intracellular proteins; FDA approved drug targets:Biotech drugs; CD markers	Efalizumab	(M47)PID INTEGRIN CS PATHWAY; (M169)PID INTEGRIN2 PATHWAY	NA	Y	N
CD7	924	Cd7	12516	1.944	0.00180307	0.0177703	CD7 molecule	GO:0042110 T cell activation;GO:0007169 transmembrane receptor protein tyrosine kinase signaling pathway;GO:0046649 lymphocyte activation	Predicted intracellular proteins; CD markers	NA	NA	(M5950)HALLMARK ALLOGRAFT REJECTION	Y	N
IL2RB	3560	Il2rb	16185	4.72789	9.08e-25	1.03e-22	interleukin 2 receptor subunit beta	GO:0038110 interleukin-2-mediated signaling pathway;GO:0071352 cellular response to interleukin-2;GO:0035723 interleukin-15-mediated signaling pathway	CD markers; Disease related genes; Cancer-related genes:Candidate cancer biomarkers; Predicted intracellular proteins; Transporters:Accessory Factors Involved in Transport; FDA approved drug targets:Biotech drugs	Denileukin diftitox; Aldesleukin; Basiliximab; Daclizumab	(M234)PID IL2 STAT5 PATHWAY; (M143)PID IL2 PI3K PATHWAY; (M122)PID IL2 1PATHWAY	(M5916)HALLMARK APICAL SURFACE; (M5947)HALLMARK IL2 STAT5 SIGNALING; (M5913)HALLMARK INTERFERON GAMMA RESPONSE	Y	N
VWA5A	4013	Vwa5a	67776	1.05336	3.76e-05	0.00061886	von Willebrand factor A domain containing 5A	NA	Predicted intracellular proteins	NA	(M3008)NABA ECM GLYCOPROTEINS; (M5884)NABA CORE MATRISOME; (M5889)NABA MATRISOME	(M5939)HALLMARK P53 PATHWAY; (M5953)HALLMARK KRAS SIGNALING UP	N	Downregulated in metastatic uveal melanoma (39).
LY86	9450	Ly86	17084	3.55403	6.49e-26	8.11e-24	lymphocyte antigen 86	GO:0031666 positive regulation of lipopolysaccharide-mediated signaling pathway;GO:0031664 regulation of lipopolysaccharide-mediated signaling pathway;GO:0002833 positive regulation of response to biotic stimulus	Predicted secreted proteins	NA	NA	(M5950)HALLMARK ALLOGRAFT REJECTION	Y	N
CYBB	1536	Cybb	13058	3.12834	1.16e-14	6.15e-13	cytochrome b-245 beta chain	GO:1904845 cellular response to L-glutamine;GO:1904844 response to L-glutamine;GO:0097411 hypoxia-inducible factor-1alpha signaling pathway	Disease related genes; Transporters:Transport Electron Carriers; Human disease related genes:Immune system diseases:Primary immunodeficiency; Potential drug targets	Dextromethorphan	(M278)PID RAC1 PATHWAY	(M5932)HALLMARK INFLAMMATORY RESPONSE	Y	Downregulated in melanoma compared to normal samples and related to weak disease-free survival and overall survival (OS) (18).
SERPING1	710	Serping1	12258	1.80831	1.92e-11	7.55e-10	serpin family G member 1	GO:0001868 regulation of complement activation, lectin pathway;GO:0001869 negative regulation of complement activation, lectin pathway;GO:0045916 negative regulation of complement activation	Predicted secreted proteins; Candidate cardiovascular disease genes; Disease related genes; Human disease related genes:Cardiovascular diseases:Vascular diseases; Human disease related genes:Immune system diseases:Primary immunodeficiency; Predicted intracellular proteins	PPL-100; Copper	(M3468)NABA ECM REGULATORS; (M5885)NABA MATRISOME ASSOCIATED; (M5889)NABA MATRISOME	(M5946)HALLMARK COAGULATION; (M5913)HALLMARK INTERFERON GAMMA RESPONSE; (M5921)HALLMARK COMPLEMENT	Y	N
GMFG	9535	Gmfg	63986	2.14753	5.59e-06	0.000108931	glia maturation factor gamma	GO:0071846 actin filament debranching;GO:0034316 negative regulation of Arp2/3 complex-mediated actin nucleation;GO:0051126 negative regulation of actin nucleation	Predicted intracellular proteins	NA	NA	NA	N	N
CD247	919	Cd247	12503	2.90522	6.85e-13	3.11e-11	CD247 molecule	GO:0046629 gamma-delta T cell activation;GO:2000010 positive regulation of protein localization to cell surface;GO:0038094 Fc-gamma receptor signaling pathway	Human disease related genes:Immune system diseases:Allergies and autoimmune diseases; CD markers; Disease related genes; Human disease related genes:Immune system diseases:Primary immunodeficiency; Human disease related genes:Skin diseases:Skin and soft tissue diseases; Transporters:Accessory Factors Involved in Transport; FDA approved drug targets:Biotech drugs	Muromonab	(M290)PID IL12 STAT4 PATHWAY; (M197)PID HIV NEF PATHWAY; (M88)PID CD8 TCR PATHWAY	(M5950)HALLMARK ALLOGRAFT REJECTION	Y	CD247 expression was negatively correlated with clinical stage, tumor progression and lymph node metastasis of patients. Higher expression predicts better 5-year survival in melanoma patients (40).
IL10RA	3587	Il10ra	16154	3.44218	1.19e-26	1.58e-24	interleukin 10 receptor subunit alpha	GO:0070086 ubiquitin-dependent endocytosis;GO:0046427 positive regulation of receptor signaling pathway via JAK-STAT;GO:1904894 positive regulation of receptor signaling pathway via STAT	Disease related genes; Human disease related genes:Immune system diseases:Other immune system diseases; CD markers	NA	NA	(M5947)HALLMARK IL2 STAT5 SIGNALING; (M5913)HALLMARK INTERFERON GAMMA RESPONSE; (M5932)HALLMARK INFLAMMATORY RESPONSE	Y	IL10RA can significantly inhibit the proliferation, migration and invasion of melanoma cells (3).
IRF8	3394	Irf8	15900	2.93651	2.23e-25	2.64e-23	interferon regulatory factor 8	GO:0002273 plasmacytoid dendritic cell differentiation;GO:0002270 plasmacytoid dendritic cell activation;GO:0002316 follicular B cell differentiation	Disease related genes; Transcription factors:Helix-turn-helix domains; Human disease related genes:Immune system diseases:Primary immunodeficiency; Predicted intracellular proteins	NA	(M22)PID GMCSF PATHWAY; (M254)PID MYC REPRESS PATHWAY	(M5947)HALLMARK IL2 STAT5 SIGNALING; (M5913)HALLMARK INTERFERON GAMMA RESPONSE; (M5934)HALLMARK XENOBIOTIC METABOLISM	Y	N
PRDM1	639	Prdm1	12142	1.00911	0.0021317	0.0202335	PR/SET domain 1	GO:1990654 sebum secreting cell proliferation;GO:0033082 regulation of extrathymic T cell differentiation;GO:0051136 regulation of NK T cell differentiation	Cancer-related genes:Mutated cancer genes; Disease related genes; Transcription factors:Zinc-coordinating DNA-binding domains; Human disease related genes:Cancers:Cancers of haematopoietic and lymphoid tissues; Predicted intracellular proteins	NA	(M145)PID P53 DOWNSTREAM PATHWAY	(M5953)HALLMARK KRAS SIGNALING UP	Y	High PRDM1 expression in human melanoma is correlated with better patient survival. Loss of prdm1a accelerates melanoma onset and progression in zebrafish melanoma model (41).
PIK3CG	5294	Pik3cg	30955	1.83809	1.33e-06	2.87e-05	phosphatidylinositol-4,5-bisphosphate 3-kinase catalytic subunit gamma	GO:0035747 natural killer cell chemotaxis;GO:0010897 negative regulation of triglyceride catabolic process;GO:0035022 positive regulation of Rac protein signal transduction	Predicted intracellular proteins; ENZYME proteins:Transferases; Kinases:Atypical kinases; Cancer-related genes:Mutational cancer driver genes; Enzymes; FDA approved drug targets:Small molecule drugs	Staurosporine; Myricetin; LY-294002; Quercetin; 5-QUINOXALIN-6-YLMETHYLENE-THIAZOLIDINE-2,4-DIONE; XL765; TG100-115; 2-((9H-PURIN-6-YLTHIO)METHYL)-5-CHLORO-3-(2-METHOXYPHENYL)QUINAZOLIN-4(3H)-ONE; N-(5-{4-Chloro-3-[(2-hydroxyethyl)sulfamoyl]phenyl}-4-methyl-1,3-thiazol-2-yl)acetamide; 5,5-dimethyl-2-morpholin-4-yl-5,6-dihydro-1,3-benzothiazol-7(4H)-one; 3-[4-AMINO-1-(1-METHYLETHYL)-1H-PYRAZOLO[3,…	(M252)PID IL8 CXCR1 PATHWAY; (M177)PID EPHA FWDPATHWAY; (M210)PID IL8 CXCR2 PATHWAY	(M5921)HALLMARK COMPLEMENT	Y	Identified as a network hub genes associated with melanoma prognosis (42).
CD3D	915	Cd3d	12500	4.40174	8.2e-22	7.78e-20	CD3 delta subunit of T-cell receptor complex	GO:0045059 positive thymic T cell selection;GO:0045061 thymic T cell selection;GO:0043368 positive T cell selection	CD markers; Disease related genes; Human disease related genes:Immune system diseases:Primary immunodeficiency; Predicted intracellular proteins; FDA approved drug targets:Biotech drugs	Muromonab; Blinatumomab	(M290)PID IL12 STAT4 PATHWAY; (M88)PID CD8 TCR PATHWAY; (M54)PID IL12 2PATHWAY	(M5950)HALLMARK ALLOGRAFT REJECTION	Y	N
C2	717	C2	12263	1.0455	1.63e-06	3.47e-05	complement C2	GO:2000427 positive regulation of apoptotic cell clearance;GO:2000425 regulation of apoptotic cell clearance;GO:0097066 response to thyroid hormone	Peptidases:Serine-type peptidases; Predicted intracellular proteins; ENZYME proteins:Hydrolases; Human disease related genes:Immune system diseases:Allergies and autoimmune diseases; Predicted secreted proteins; Human disease related genes:Nervous system diseases:Eye disease; Disease related genes; Potential drug targets; Human disease related genes:Immune system diseases:Primary immunodeficiency…	NA	NA	(M5946)HALLMARK COAGULATION; (M5921)HALLMARK COMPLEMENT; (M5950)HALLMARK ALLOGRAFT REJECTION	Y	N
CD3G	917	Cd3g	12502	3.72875	3.2e-11	1.24e-09	CD3 gamma subunit of T-cell receptor complex	GO:0045059 positive thymic T cell selection;GO:0046629 gamma-delta T cell activation;GO:0045061 thymic T cell selection	CD markers; Disease related genes; Human disease related genes:Immune system diseases:Primary immunodeficiency; Predicted intracellular proteins; FDA approved drug targets:Biotech drugs	Muromonab	(M290)PID IL12 STAT4 PATHWAY; (M88)PID CD8 TCR PATHWAY; (M54)PID IL12 2PATHWAY	(M5950)HALLMARK ALLOGRAFT REJECTION	Y	N
TAPBP	6892	Tapbp	21356	2.67866	5.7e-69	5.95e-66	TAP binding protein	GO:0002398 MHC class Ib protein complex assembly;GO:0050822 peptide stabilization;GO:0050823 peptide antigen stabilization	Transporters; Disease related genes; Potential drug targets; Human disease related genes:Immune system diseases:Primary immunodeficiency; Predicted intracellular proteins	NA	NA	(M5913)HALLMARK INTERFERON GAMMA RESPONSE; (M5932)HALLMARK INFLAMMATORY RESPONSE; (M5950)HALLMARK ALLOGRAFT REJECTION	Y	TAPBP identified as a UV-related alteration critically involved in immune function (43).
ARHGAP4	393	Arhgap4	171207	2.54808	4.55e-13	2.14e-11	Rho GTPase activating protein 4	GO:0010764 negative regulation of fibroblast migration;GO:0010762 regulation of fibroblast migration;GO:0030517 negative regulation of axon extension	Predicted intracellular proteins	NA	(M5193)SIG CHEMOTAXIS; (M68)PID RHOA REG PATHWAY	(M5893)HALLMARK MITOTIC SPINDLE	N	N
CST7	8530	Cst7	13011	3.78846	3.7e-26	4.65e-24	cystatin F	GO:0097340 inhibition of cysteine-type endopeptidase activity;GO:0097341 zymogen inhibition;GO:1903979 negative regulation of microglial cell activation	Predicted secreted proteins	NA	(M3468)NABA ECM REGULATORS; (M5885)NABA MATRISOME ASSOCIATED; (M5889)NABA MATRISOME	(M5947)HALLMARK IL2 STAT5 SIGNALING	Y	N
TRAF1	7185	Traf1	22029	2.1142	2.66e-06	5.52e-05	TNF receptor associated factor 1	GO:0070534 protein K63-linked ubiquitination;GO:0033209 tumor necrosis factor-mediated signaling pathway;GO:0046330 positive regulation of JNK cascade	Predicted intracellular proteins; Cancer-related genes:Candidate cancer biomarkers	NA	(M45)PID CD40 PATHWAY; (M197)PID HIV NEF PATHWAY; (M128)PID TNF PATHWAY	(M5947)HALLMARK IL2 STAT5 SIGNALING; (M5890)HALLMARK TNFA SIGNALING VIA NFKB; (M5915)HALLMARK APICAL JUNCTION	N	N
CD8A	925	Cd8a	12525	2.2148	0.000404182	0.00502819	CD8a molecule	GO:0045065 cytotoxic T cell differentiation;GO:0002456 T cell mediated immunity;GO:0019882 antigen processing and presentation	Disease related genes; Human disease related genes:Immune system diseases:Primary immunodeficiency; Predicted intracellular proteins; CD markers	NA	(M88)PID CD8 TCR PATHWAY; (M54)PID IL12 2PATHWAY; (M272)PID CD8 TCR DOWNSTREAM PATHWAY	(M5950)HALLMARK ALLOGRAFT REJECTION	Y	N
LST1	7940	Lst1	16988	2.9481	1.2e-10	4.38e-09	leukocyte specific transcript 1	GO:0050672 negative regulation of lymphocyte proliferation;GO:0032945 negative regulation of mononuclear cell proliferation;GO:0070664 negative regulation of leukocyte proliferation	Predicted intracellular proteins	NA	NA	NA	Y	N
IL18BP	10068	Il18bp	16068	4.18238	3.02e-84	6.71e-81	interleukin 18 binding protein	GO:0042088 T-helper 1 type immune response;GO:2000272 negative regulation of signaling receptor activity;GO:0070301 cellular response to hydrogen peroxide	Disease related genes; Predicted secreted proteins	NA	NA	(M5913)HALLMARK INTERFERON GAMMA RESPONSE	Y	IL-18BP, a high-affinity IL-18 decoy receptor, is frequently upregulated in diverse human and murine tumors and limits the anti-tumor activity of IL-18 in mice (44).
IL2RA	3559	Il2ra	16184	1.71815	0.00513119	0.0410218	interleukin 2 receptor subunit alpha	GO:0046013 regulation of T cell homeostatic proliferation;GO:0006924 activation-induced cell death of T cells;GO:0038110 interleukin-2-mediated signaling pathway	Human disease related genes:Endocrine and metabolic diseases:Diabetes; CD markers; Disease related genes; Human disease related genes:Immune system diseases:Primary immunodeficiency; Predicted intracellular proteins; Cancer-related genes:Candidate cancer biomarkers; FDA approved drug targets:Biotech drugs	Denileukin diftitox; Aldesleukin; Basiliximab; Daclizumab	(M235)PID TCR CALCIUM PATHWAY; (M234)PID IL2 STAT5 PATHWAY; (M290)PID IL12 STAT4 PATHWAY	(M5897)HALLMARK IL6 JAK STAT3 SIGNALING; (M5947)HALLMARK IL2 STAT5 SIGNALING; (M5950)HALLMARK ALLOGRAFT REJECTION	Y	Elevated IL2RA expression promote melanoma metastasis through up-regulation of intratumoral regulatory T-cell proportion (45).
LSP1	4046	Lsp1	16985	2.52132	2.33e-14	1.21e-12	lymphocyte specific protein 1	GO:0098760 response to interleukin-7;GO:0098761 cellular response to interleukin-7;GO:0006968 cellular defense response	Predicted intracellular proteins	NA	(M199)PID P38 MK2 PATHWAY	(M5938)HALLMARK REACTIVE OXYGEN SPECIES PATHWAY; (M5909)HALLMARK MYOGENESIS	Y	LSP1 in T cells regulates the growth of B16 melanoma in mice, possibly by affecting migration and infiltration of T cells into the tumor (46).
CD2	914	Cd2	12481	3.03341	5.14e-08	1.38e-06	CD2 molecule	GO:0030887 positive regulation of myeloid dendritic cell activation;GO:0001766 membrane raft polarization;GO:0030885 regulation of myeloid dendritic cell activation	Predicted intracellular proteins; FDA approved drug targets:Biotech drugs; CD markers	Alefacept; Siplizumab	NA	(M5902)HALLMARK APOPTOSIS; (M5950)HALLMARK ALLOGRAFT REJECTION	Y	CD2 was an independent predictor of disease recurrence (p = 0.008) and overall survival (p = 0.007). CD2 count correlated with characterization of tumor-infiltrating lymphocytes (p = 0.0004) (47).
CD48	962	Cd48	12506	2.62728	6.65e-17	4.4e-15	CD48 molecule	GO:0002819 regulation of adaptive immune response;GO:0042110 T cell activation;GO:0046649 lymphocyte activation	Predicted intracellular proteins; CD markers	NA	NA	(M5947)HALLMARK IL2 STAT5 SIGNALING; (M5932)HALLMARK INFLAMMATORY RESPONSE	Y	N
KLRD1	3824	Klrd1	16643	5.24867	6.24e-35	1.32e-32	killer cell lectin like receptor D1	GO:0001915 negative regulation of T cell mediated cytotoxicity;GO:0045953 negative regulation of natural killer cell mediated cytotoxicity;GO:0002716 negative regulation of natural killer cell mediated immunity	Predicted intracellular proteins; CD markers	NA	NA	(M5950)HALLMARK ALLOGRAFT REJECTION	Y	N
CD8B	926	Cd8b1	12526	4.44275	3.33e-24	3.58e-22	CD8b molecule	GO:0050852 T cell receptor signaling pathway;GO:0050851 antigen receptor-mediated signaling pathway;GO:0002429 immune response-activating cell surface receptor signaling pathway	Predicted intracellular proteins; CD markers	NA	(M88)PID CD8 TCR PATHWAY; (M54)PID IL12 2PATHWAY; (M272)PID CD8 TCR DOWNSTREAM PATHWAY	(M5950)HALLMARK ALLOGRAFT REJECTION	Y	N
STAT4	6775	Stat4	20849	2.55875	1.08e-10	3.96e-09	signal transducer and activator of transcription 4	GO:0007259 receptor signaling pathway via JAK-STAT;GO:0097696 receptor signaling pathway via STAT;GO:0043434 response to peptide hormone	Predicted intracellular proteins; Human disease related genes:Immune system diseases:Allergies and autoimmune diseases; Transcription factors:Immunoglobulin fold; Disease related genes; Human disease related genes:Skin diseases:Skin and soft tissue diseases; Cancer-related genes:Candidate cancer biomarkers	NA	(M36)PID IL27 PATHWAY; (M290)PID IL12 STAT4 PATHWAY; (M196)PID IL23 PATHWAY	(M5913)HALLMARK INTERFERON GAMMA RESPONSE; (M5950)HALLMARK ALLOGRAFT REJECTION	Y	N
IL15RA	3601	Il15ra	16169	2.04964	7.76e-08	2.03e-06	interleukin 15 receptor subunit alpha	GO:0035723 interleukin-15-mediated signaling pathway;GO:0071350 cellular response to interleukin-15;GO:0032825 positive regulation of natural killer cell differentiation	Predicted intracellular proteins; Predicted secreted proteins; CD markers	NA	NA	(M5897)HALLMARK IL6 JAK STAT3 SIGNALING; (M5890)HALLMARK TNFA SIGNALING VIA NFKB; (M5913)HALLMARK INTERFERON GAMMA RESPONSE	Y	N
GRAP2	9402	Grap2	17444	1.94406	4.19e-05	0.000680137	GRB2 related adaptor protein 2	GO:0007265 Ras protein signal transduction;GO:0007264 small GTPase mediated signal transduction;GO:0007267 cell-cell signaling	Predicted intracellular proteins	NA	(M190)PID TCR JNK PATHWAY; (M231)PID KIT PATHWAY; (M88)PID CD8 TCR PATHWAY		N	N
ACP5	54	Acp5	11433	2.01371	5.65e-10	1.94e-08	acid phosphatase 5, tartrate resistant	GO:0032929 negative regulation of superoxide anion generation;GO:0045019 negative regulation of nitric oxide biosynthetic process;GO:1904406 negative regulation of nitric oxide metabolic process	Predicted intracellular proteins; Human disease related genes:Congenital malformations:Congenital malformations of the musculoskeletal system; ENZYME proteins:Hydrolases; Disease related genes; Potential drug targets; Enzymes	NA	NA	(M5945)HALLMARK HEME METABOLISM	Y	High ACP5 expression correlates with reduced tumor- and metastasis-free survival in malignant melanoma (48).
IL16	3603	Il16	16170	1.26327	4.39e-06	8.75e-05	interleukin 16	GO:0032730 positive regulation of interleukin-1 alpha production;GO:0032650 regulation of interleukin-1 alpha production;GO:0050930 induction of positive chemotaxis	Human disease related genes:Skin diseases:Skin and soft tissue diseases; Human disease related genes:Immune system diseases:Allergies and autoimmune diseases; Predicted secreted proteins; Predicted intracellular proteins; Cancer-related genes:Candidate cancer biomarkers	NA	(M5883)NABA SECRETED FACTORS; (M5885)NABA MATRISOME ASSOCIATED; (M5889)NABA MATRISOME	(M5950)HALLMARK ALLOGRAFT REJECTION	Y	N
CCR7	1236	Ccr7	12775	2.37085	2.21e-12	9.52e-11	C-C motif chemokine receptor 7	GO:0038115 chemokine (C-C motif) ligand 19 signaling pathway;GO:2000522 positive regulation of immunological synapse formation;GO:2000526 positive regulation of glycoprotein biosynthetic process involved in immunological synapse formation	G-protein coupled receptors:Chemokines and chemotactic factors receptors; G-protein coupled receptors:GPCRs excl olfactory receptors; Cancer-related genes:Candidate cancer biomarkers; CD markers	NA	NA	(M5932)HALLMARK INFLAMMATORY RESPONSE	Y	CCR7-B16 tumors show decrease in IFN-γ-mediated inflammatory gene expression, leading to enhanced lymphangiogenesis. CCR7-expressing tumors show higher lymph nodes metastasis (49).
APOBEC1	339	Apobec1	11810	1.3275	1.52e-10	5.48e-09	apolipoprotein B mRNA editing enzyme catalytic subunit 1	GO:0090310 negative regulation of DNA methylation-dependent heterochromatin assembly;GO:0031452 negative regulation of heterochromatin assembly;GO:0120262 negative regulation of heterochromatin organization	Predicted intracellular proteins; Enzymes; ENZYME proteins:Hydrolases	Zinc chloride; Zinc sulfate, unspecified form	NA	NA	N	N
EOMES	8320	Eomes	13813	1.23758	4.55e-05	0.000733088	eomesodermin	GO:0002302 CD8-positive, alpha-beta T cell differentiation involved in immune response;GO:0060809 mesodermal to mesenchymal transition involved in gastrulation;GO:0010002 cardioblast differentiation	Disease related genes; Transcription factors:Immunoglobulin fold; Predicted intracellular proteins; Human disease related genes:Congenital malformations:Congenital malformations of the nervous system	NA	(M54)PID IL12 2PATHWAY; (M272)PID CD8 TCR DOWNSTREAM PATHWAY	(M5947)HALLMARK IL2 STAT5 SIGNALING	Y	Deletion of eomes in T cells led to inhibition of tumor growth by impeding sustained antitumor efficacy of IL33 (50).
RASGRP1	10125	Rasgrp1	19419	3.32781	3.21e-13	1.53e-11	RAS guanyl releasing protein 1	GO:0032825 positive regulation of natural killer cell differentiation;GO:0033089 positive regulation of T cell differentiation in thymus;GO:0032252 secretory granule localization	Disease related genes; RAS pathway related proteins; Predicted intracellular proteins	NA	(M269)PID RAS PATHWAY; (M88)PID CD8 TCR PATHWAY; (M34)PID TCR PATHWAY	(M5941)HALLMARK UV RESPONSE UP; (M5906)HALLMARK ESTROGEN RESPONSE EARLY; (M5921)HALLMARK COMPLEMENT	Y	N
CCL4	6351	Ccl4	20303	2.61149	5.56e-14	2.83e-12	C-C motif chemokine ligand 4	GO:2000503 positive regulation of natural killer cell chemotaxis;GO:2000501 regulation of natural killer cell chemotaxis;GO:0043922 negative regulation by host of viral transcription	Predicted secreted proteins; Cancer-related genes:Candidate cancer biomarkers	NA	(M54)PID IL12 2PATHWAY; (M5883)NABA SECRETED FACTORS; (M5885)NABA MATRISOME ASSOCIATED	(M5890)HALLMARK TNFA SIGNALING VIA NFKB; (M5950)HALLMARK ALLOGRAFT REJECTION	Y	Upregulated CCL4 demonstrate better overall survival (OS) (51).
APOC1	341	Apoc1	11812	1.91343	0.00164699	0.0165445	apolipoprotein C1	GO:0010900 negative regulation of phosphatidylcholine catabolic process;GO:0150174 negative regulation of phosphatidylcholine metabolic process;GO:0010899 regulation of phosphatidylcholine catabolic process	Predicted secreted proteins; Cancer-related genes:Candidate cancer biomarkers; Candidate cardiovascular disease genes	NA	NA	(M5946)HALLMARK COAGULATION; (M5921)HALLMARK COMPLEMENT	N	N
TNFRSF9	3604	Tnfrsf9	21942	-1.61424	1.98e-09	6.47e-08	TNF receptor superfamily member 9	GO:0008285 negative regulation of cell population proliferation;GO:0006915 apoptotic process;GO:0012501 programmed cell death	Predicted intracellular proteins; Cancer-related genes:Candidate cancer biomarkers; CD markers	Urelumab	(M272)PID CD8 TCR DOWNSTREAM PATHWAY	(M5947)HALLMARK IL2 STAT5 SIGNALING; (M5890)HALLMARK TNFA SIGNALING VIA NFKB; (M5932)HALLMARK INFLAMMATORY RESPONSE	Y	TNFRSF9 mRNA expression and hypomethylation positively correlated with immune cell infiltrates, an interferon-γ signature and superior overall survival (52).
PRF1	5551	Prf1	18646	6.62676	3.26e-41	9.17e-39	perforin 1	GO:0051712 positive regulation of killing of cells of another organism;GO:0002418 immune response to tumor cell;GO:0051709 regulation of killing of cells of another organism	Cancer-related genes; Disease related genes; Potential drug targets; Human disease related genes:Immune system diseases:Primary immunodeficiency; Predicted intracellular proteins; Transporters:Transporter channels and pores	NA	(M7997)SA CASPASE CASCADE; (M234)PID IL2 STAT5 PATHWAY; (M290)PID IL12 STAT4 PATHWAY	(M5902)HALLMARK APOPTOSIS; (M5950)HALLMARK ALLOGRAFT REJECTION	Y	Higher PRF1 expression predicts better survival in melanoma (53).
CD69	969	Cd69	12515	3.14002	3.38e-09	1.07e-07	CD69 molecule	GO:0071466 cellular response to xenobiotic stimulus;GO:0009410 response to xenobiotic stimulus;GO:0070887 cellular response to chemical stimulus	CD markers	NA	NA	(M5902)HALLMARK APOPTOSIS; (M5890)HALLMARK TNFA SIGNALING VIA NFKB; (M5913)HALLMARK INTERFERON GAMMA RESPONSE	Y	CD69 expression show potential predictive value for clinical response to chemoimmunotherapy (54).
AMHR2	269	Amhr2	110542	-1.22067	0.000253168	0.00336167	anti-Mullerian hormone receptor type 2	GO:1990262 anti-Mullerian hormone signaling pathway;GO:0001880 Mullerian duct regression;GO:0060389 pathway-restricted SMAD protein phosphorylation	Predicted intracellular proteins; ENZYME proteins:Transferases; Human disease related genes:Reproductive system diseases:Reproductive system diseases; Disease related genes; Kinases:TKL Ser/Thr protein kinases; Potential drug targets; Enzymes	ATP	(M203)PID ALK2 PATHWAY	NA	N	N
GZMA	3001	Gzma	14938	4.02815	5.08e-15	2.77e-13	granzyme A	GO:0032078 negative regulation of endodeoxyribonuclease activity;GO:1902483 cytotoxic T cell pyroptotic process;GO:0032076 negative regulation of deoxyribonuclease activity	Predicted secreted proteins; Peptidases:Serine-type peptidases; Enzymes; ENZYME proteins:Hydrolases	NA	(M54)PID IL12 2PATHWAY	(M5913)HALLMARK INTERFERON GAMMA RESPONSE; (M5921)HALLMARK COMPLEMENT; (M5950)HALLMARK ALLOGRAFT REJECTION	Y	Melanoma harboring high GZMA expression may respond preferentially to nivolumab treatment (55).
CXCL9	4283	Cxcl9	17329	4.48447	1.61e-68	1.51e-65	C-X-C motif chemokine ligand 9	GO:1901741 positive regulation of myoblast fusion;GO:1901739 regulation of myoblast fusion;GO:0060143 positive regulation of syncytium formation by plasma membrane fusion	Predicted secreted proteins; Cancer-related genes:Candidate cancer biomarkers; Human disease related genes:Immune system diseases:Allergies and autoimmune diseases	NA	(M196)PID IL23 PATHWAY; (M222)PID CXCR3 PATHWAY; (M5883)NABA SECRETED FACTORS	(M5897)HALLMARK IL6 JAK STAT3 SIGNALING; (M5913)HALLMARK INTERFERON GAMMA RESPONSE; (M5932)HALLMARK INFLAMMATORY RESPONSE	Y	Endogenous CXCL9 were correlated with lungs bearing minimal metastasis lesions by accumulation of CD8+ T cells in a CXCR3‐ and host IFN‐γ‐dependent manner (56).
SH2D1A	4068	Sh2d1a	20400	3.05329	1.73e-07	4.27e-06	SH2 domain containing 1A	GO:0050860 negative regulation of T cell receptor signaling pathway;GO:0045954 positive regulation of natural killer cell mediated cytotoxicity;GO:0002717 positive regulation of natural killer cell mediated immunity	Disease related genes; Human disease related genes:Immune system diseases:Primary immunodeficiency; Predicted intracellular proteins	NA	(M145)PID P53 DOWNSTREAM PATHWAY	NA	Y	N
VCAM1	7412	Vcam1	22329	3.3087	3.07e-22	2.99e-20	vascular cell adhesion molecule 1	GO:0060945 cardiac neuron differentiation;GO:0140039 cell-cell adhesion in response to extracellular stimulus;GO:0022614 membrane to membrane docking	Cancer-related genes:Candidate cancer biomarkers; CD markers	Ethanol; Carvedilol; Succinobucol; Clove oil	(M212)PID INTEGRIN5 PATHWAY; (M267)PID ANTHRAX PATHWAY; (M118)PID INTEGRIN A9B1 PATHWAY	(M5913)HALLMARK INTERFERON GAMMA RESPONSE; (M5915)HALLMARK APICAL JUNCTION; (M5930)HALLMARK EPITHELIAL MESENCHYMAL TRANSITION	Y	VCAM-1 identified as an important mediator of in vitro melanoma cell adhesion under (cerebrospinal fluid-like) flow conditions (57).
ZAP70	7535	Zap70	22637	3.27791	6.36e-20	5.37e-18	zeta chain of T cell receptor associated protein kinase 70	GO:0070489 T cell aggregation;GO:0043366 beta selection;GO:0071593 lymphocyte aggregation	RAS pathway related proteins; Predicted intracellular proteins; ENZYME proteins:Transferases; Disease related genes; Kinases:Tyr protein kinases; Potential drug targets; Human disease related genes:Immune system diseases:Primary immunodeficiency; Enzymes	Staurosporine; Fostamatinib	(M141)PID PI3KCI PATHWAY; (M88)PID CD8 TCR PATHWAY; (M34)PID TCR PATHWAY	(M5950)HALLMARK ALLOGRAFT REJECTION	Y	Low ZAP70 expression in uveal melanoma was associated with better survival (58).
SKAP1	8631	Skap1	78473	2.14646	1.26e-05	0.000230636	src kinase associated phosphoprotein 1	GO:0033634 positive regulation of cell-cell adhesion mediated by integrin;GO:0033632 regulation of cell-cell adhesion mediated by integrin;GO:0033625 positive regulation of integrin activation	Predicted intracellular proteins	NA	NA	NA	Y	N
CD101	9398	Cd101	630146	2.46464	4.84e-05	0.000775301	CD101 molecule	GO:0007166 cell surface receptor signaling pathway;GO:0007165 signal transduction;GO:0023052 signaling	CD markers	NA	NA	NA	Y	N
NKG7	4818	Nkg7	72310	2.67355	1.97e-05	0.000347929	natural killer cell granule protein 7	GO:0002420 natural killer cell mediated cytotoxicity directed against tumor cell target;GO:0002423 natural killer cell mediated immune response to tumor cell;GO:0140507 granzyme-mediated programmed cell death signaling pathway	Predicted intracellular proteins	NA	NA	NA	Y	NKG7 was upregulated on intratumor antigen-specific CD8+ T cells and NK cells, and required for the accumulation of T cells in the tumor microenvironment (59).
FASLG	356	Fasl	14103	2.67989	3.51e-06	7.13e-05	Fas ligand	GO:1905780 regulation of phosphatidylserine exposure on apoptotic cell surface;GO:1905782 positive regulation of phosphatidylserine exposure on apoptotic cell surface;GO:0046666 retinal cell programmed cell death	RAS pathway related proteins; Predicted secreted proteins; CD markers; Disease related genes; Human disease related genes:Immune system diseases:Primary immunodeficiency; Cancer-related genes:Candidate cancer biomarkers	NA	(M5060)SA FAS SIGNALING; (M7997)SA CASPASE CASCADE; (M235)PID TCR CALCIUM PATHWAY	(M5923)HALLMARK PI3K AKT MTOR SIGNALING; (M5902)HALLMARK APOPTOSIS; (M5950)HALLMARK ALLOGRAFT REJECTION	Y	FASLG was highly expressed in melanoma, but reported to be a protective gene in the univariate Cox regression analysis (60).
PSMB9	5698	Psmb9	16912	5.22005	9.49e-45	3.12e-42	proteasome 20S subunit beta 9	GO:2000116 regulation of cysteine-type endopeptidase activity;GO:0010498 proteasomal protein catabolic process;GO:0052548 regulation of endopeptidase activity	Peptidases:Threonine-type peptidases; Predicted intracellular proteins; ENZYME proteins:Hydrolases; Disease related genes; Enzymes; FDA approved drug targets:Small molecule drugs	Carfilzomib	NA	(M5911)HALLMARK INTERFERON ALPHA RESPONSE; (M5913)HALLMARK INTERFERON GAMMA RESPONSE; (M5921)HALLMARK COMPLEMENT	Y	PSMB9 expression is predictive of better survival and improved response to immune-checkpoint inhibitors of melanoma patients (61).
IRF1	3659	Irf1	16362	3.21661	7.98e-68	6.74e-65	interferon regulatory factor 1	GO:0034124 regulation of MyD88-dependent toll-like receptor signaling pathway;GO:0043374 CD8-positive, alpha-beta T cell differentiation;GO:0045590 negative regulation of regulatory T cell differentiation	Disease related genes; Transcription factors:Helix-turn-helix domains; Predicted intracellular proteins; Cancer-related genes:Candidate cancer biomarkers	NA	(M290)PID IL12 STAT4 PATHWAY; (M161)PID IFNG PATHWAY; (M183)PID IL6 7 PATHWAY	(M5897)HALLMARK IL6 JAK STAT3 SIGNALING; (M5911)HALLMARK INTERFERON ALPHA RESPONSE; (M5941)HALLMARK UV RESPONSE UP	Y	IRF1-deficient tumor cells lost the ability to upregulate PD-L1 expression in vitro and in vivo and were more susceptible to T-cell-mediated killing (62).
B2M	567	B2m	12010	2.73554	5.39e-15	2.93e-13	beta-2-microglobulin	GO:0002481 antigen processing and presentation of exogenous protein antigen via MHC class Ib, TAP-dependent;GO:0071283 cellular response to iron(III) ion;GO:1904432 regulation of ferrous iron binding	Human disease related genes:Nervous system diseases:Neurodegenerative diseases; Transporters; Predicted secreted proteins; Cancer-related genes:Mutated cancer genes; Disease related genes; Human disease related genes:Cancers:Cancers of haematopoietic and lymphoid tissues; Human disease related genes:Cardiovascular diseases:Hematologic diseases; Cancer-related genes:Mutational cancer driver genes;…	3-Indolebutyric Acid; N-Formylmethionine; Copper	(M88)PID CD8 TCR PATHWAY; (M54)PID IL12 2PATHWAY; (M272)PID CD8 TCR DOWNSTREAM PATHWAY	(M5911)HALLMARK INTERFERON ALPHA RESPONSE; (M5908)HALLMARK ANDROGEN RESPONSE; (M5913)HALLMARK INTERFERON GAMMA RESPONSE	Y	B2M loss is likely a common mechanism of resistance to therapies targeting CTLA4 or PD1 (63).
IL18RAP	8807	Il18rap	16174	3.89508	1.78e-17	1.25e-15	interleukin 18 receptor accessory protein	GO:0035655 interleukin-18-mediated signaling pathway;GO:0071351 cellular response to interleukin-18;GO:0070673 response to interleukin-18	Predicted intracellular proteins; Enzymes; ENZYME proteins:Hydrolases; CD markers	NA	(M290)PID IL12 STAT4 PATHWAY; (M196)PID IL23 PATHWAY; (M54)PID IL12 2PATHWAY	(M5932)HALLMARK INFLAMMATORY RESPONSE; (M5950)HALLMARK ALLOGRAFT REJECTION	Y	N
PSME1	5720	Psme1	19186	1.49134	9.59e-07	2.12e-05	proteasome activator subunit 1	GO:0019884 antigen processing and presentation of exogenous antigen;GO:0019882 antigen processing and presentation;GO:0010950 positive regulation of endopeptidase activity	Predicted intracellular proteins	Copper	NA	(M5911)HALLMARK INTERFERON ALPHA RESPONSE; (M5935)HALLMARK FATTY ACID METABOLISM; (M5913)HALLMARK INTERFERON GAMMA RESPONSE	Y	PSME1 expression associate with favourable OS in SKCM (64).
TAP1	6890	Tap1	21354	3.69124	3.72e-57	2.27e-54	transporter 1, ATP binding cassette subfamily B member	GO:0002479 antigen processing and presentation of exogenous peptide antigen via MHC class I, TAP-dependent;GO:0046967 cytosol to endoplasmic reticulum transport;GO:0042590 antigen processing and presentation of exogenous peptide antigen via MHC class I	Cancer-related genes:Mutated cancer genes; Disease related genes; Transporters:Primary Active Transporters; Potential drug targets; Human disease related genes:Immune system diseases:Primary immunodeficiency; Predicted intracellular proteins	NA	(M145)PID P53 DOWNSTREAM PATHWAY	(M5911)HALLMARK INTERFERON ALPHA RESPONSE; (M5941)HALLMARK UV RESPONSE UP; (M5902)HALLMARK APOPTOSIS	Y	TAP1 down-regulation significantly correlates with the development of metastases (65).
PLD2	5338	Pld2	18806	1.25963	5.96e-07	1.37e-05	phospholipase D2	GO:0002433 immune response-regulating cell surface receptor signaling pathway involved in phagocytosis;GO:0038096 Fc-gamma receptor signaling pathway involved in phagocytosis;GO:0002431 Fc receptor mediated stimulatory signaling pathway	RAS pathway related proteins; Predicted intracellular proteins; Enzymes; ENZYME proteins:Hydrolases	Choline; Choline salicylate	(M120)PID ARF6 DOWNSTREAM PATHWAY; (M243)PID ARF 3PATHWAY; (M275)PID ALPHA SYNUCLEIN PATHWAY	NA	Y	Overexpression of PLD2 enhances lipase activity, and its effect to increase the proliferation, migration and invasion capacity of melanoma cells (66).
ITK	3702	Itk	16428	2.76968	1.16e-06	2.53e-05	IL2 inducible T cell kinase	GO:0001865 NK T cell differentiation;GO:0046629 gamma-delta T cell activation;GO:0038083 peptidyl-tyrosine autophosphorylation	Predicted intracellular proteins; Cancer-related genes; ENZYME proteins:Transferases; Disease related genes; Kinases:Tyr protein kinases; Potential drug targets; Human disease related genes:Immune system diseases:Primary immunodeficiency; Enzymes	Staurosporine; Pazopanib; Fostamatinib; Zanubrutinib	(M141)PID PI3KCI PATHWAY; (M7)PID FCER1 PATHWAY; (M34)PID TCR PATHWAY	(M5950)HALLMARK ALLOGRAFT REJECTION	Y	ITK is aberrantly expressed in melanoma and promotes tumor development and progression (67).
STAT1	6772	Stat1	20846	2.38548	3.15e-20	2.73e-18	signal transducer and activator of transcription 1	GO:0046725 negative regulation by virus of viral protein levels in host cell;GO:0072308 negative regulation of metanephric nephron tubule epithelial cell differentiation;GO:0003340 negative regulation of mesenchymal to epithelial transition involved in metanephros morphogenesis	Human disease related genes:Immune system diseases:Other immune system diseases; Transcription factors:Immunoglobulin fold; Disease related genes; Human disease related genes:Immune system diseases:Primary immunodeficiency; Predicted intracellular proteins	NA	(M36)PID IL27 PATHWAY; (M233)PID EPO PATHWAY; (M127)PID ERBB1 RECEPTOR PROXIMAL PATHWAY	(M5897)HALLMARK IL6 JAK STAT3 SIGNALING; (M5913)HALLMARK INTERFERON GAMMA RESPONSE; (M5950)HALLMARK ALLOGRAFT REJECTION	Y	STAT1 silencing identified as a global mechanism of MHC II suppression and immunoevasion in melanoma (68).
GZMK	3003	Gzmk	14945	2.47624	5.47e-05	0.000861044	granzyme K	GO:0006508 proteolysis;GO:0019538 protein metabolic process;GO:1901564 organonitrogen compound metabolic process	Predicted secreted proteins; Peptidases:Serine-type peptidases; Enzymes	NA	NA	(M5921)HALLMARK COMPLEMENT	Y	GZMK expression show prognostic value in melanoma patients (69).
BIRC3	330	Birc3	11796	1.56961	3.01e-15	1.67e-13	baculoviral IAP repeat containing 3	GO:0070424 regulation of nucleotide-binding oligomerization domain containing signaling pathway;GO:0060546 negative regulation of necroptotic process;GO:0062099 negative regulation of programmed necrotic cell death	Predicted intracellular proteins; ENZYME proteins:Transferases; Disease related genes; Potential drug targets; Enzymes; Cancer-related genes:Candidate cancer biomarkers	NA	(M7997)SA CASPASE CASCADE; (M45)PID CD40 PATHWAY; (M197)PID HIV NEF PATHWAY	(M5902)HALLMARK APOPTOSIS; (M5890)HALLMARK TNFA SIGNALING VIA NFKB; (M5953)HALLMARK KRAS SIGNALING UP	Y	RIPK1 promotes melanoma cell proliferation through a positive feedback loop of NFKB1-BIRC2/BIRC3-RIPK1 powered by autocrine tumor necrosis factor (70).
IL18R1	8809	Il18r1	16182	2.98714	7.23e-08	1.9e-06	interleukin 18 receptor 1	GO:0035655 interleukin-18-mediated signaling pathway;GO:0071351 cellular response to interleukin-18;GO:0070673 response to interleukin-18	Enzymes; ENZYME proteins:Hydrolases; CD markers	NA	(M290)PID IL12 STAT4 PATHWAY; (M196)PID IL23 PATHWAY; (M54)PID IL12 2PATHWAY	(M5897)HALLMARK IL6 JAK STAT3 SIGNALING; (M5947)HALLMARK IL2 STAT5 SIGNALING; (M5932)HALLMARK INFLAMMATORY RESPONSE	Y	IL-18 pathway for immunotherapeutic intervention and implicate IL-18R1 as a potential therapeutic target (44).
RUNX3	864	Runx3	12399	1.78728	3.29e-05	0.000547616	RUNX family transcription factor 3	GO:0043378 positive regulation of CD8-positive, alpha-beta T cell differentiation;GO:0043376 regulation of CD8-positive, alpha-beta T cell differentiation;GO:2001187 positive regulation of CD8-positive, alpha-beta T cell activation	Transcription factors:Immunoglobulin fold; Predicted intracellular proteins	NA	(M2)PID SMAD2 3NUCLEAR PATHWAY	NA	Y	Runx3 re-expression in B16-F10 cells suppressed pulmonary metastasis (71).
TAP2	6891	Tap2	21355	2.82302	6.53e-34	1.29e-31	transporter 2, ATP binding cassette subfamily B member	GO:0002488 antigen processing and presentation of endogenous peptide antigen via MHC class Ib via ER pathway;GO:0002489 antigen processing and presentation of endogenous peptide antigen via MHC class Ib via ER pathway, TAP-dependent;GO:0046968 peptide antigen transport	Disease related genes; Human disease related genes:Immune system diseases:Primary immunodeficiency; Potential drug targets; Transporters:Primary Active Transporters	NA	NA	(M5950)HALLMARK ALLOGRAFT REJECTION	Y	Reduced expression of TAP-2 associate with progression to metastatic melanoma lesions (72).
DNASE1L3	1776	Dnase1l3	13421	4.18842	1.06e-19	8.72e-18	deoxyribonuclease 1 like 3	GO:0070948 regulation of neutrophil mediated cytotoxicity;GO:0010623 programmed cell death involved in cell development;GO:0006309 apoptotic DNA fragmentation	Disease related genes; Predicted intracellular proteins; Predicted secreted proteins	NA	NA	NA	Y	DNASE1L3 is downregulated in melanoma and correlated with poor prognosis (73).
GDF10	2662	Gdf10	14560	2.03337	0.0010686	0.011496	growth differentiation factor 10	GO:0010862 positive regulation of pathway-restricted SMAD protein phosphorylation;GO:0045668 negative regulation of osteoblast differentiation;GO:0060395 SMAD protein signal transduction	Predicted secreted proteins	NA	(M5883)NABA SECRETED FACTORS; (M5885)NABA MATRISOME ASSOCIATED; (M5889)NABA MATRISOME	NA	N	N
DPEP1	1800	Dpep1	13479	1.21846	0.00184756	0.0180981	dipeptidase 1	GO:0016999 antibiotic metabolic process;GO:0072340 cellular lactam catabolic process;GO:0072338 cellular lactam metabolic process	FDA approved drug targets:Small molecule drugs; Predicted intracellular proteins; Enzymes; ENZYME proteins:Hydrolases	Cilastatin	NA	NA	Y	N
IL15	3600	Il15	16168	1.51063	5.44e-09	1.67e-07	interleukin 15	GO:0033078 extrathymic T cell differentiation;GO:0045062 extrathymic T cell selection;GO:0001866 NK T cell proliferation	Predicted intracellular proteins; Predicted secreted proteins; Cancer-related genes:Candidate cancer biomarkers	Cefazolin	(M5883)NABA SECRETED FACTORS; (M5885)NABA MATRISOME ASSOCIATED; (M5889)NABA MATRISOME	(M5911)HALLMARK INTERFERON ALPHA RESPONSE; (M5913)HALLMARK INTERFERON GAMMA RESPONSE; (M5930)HALLMARK EPITHELIAL MESENCHYMAL TRANSITION	Y	Systemic treatment with rIL-15 promote tumor regression, decrease metastasis, and increase survival in transplantable experimental murine tumor models. The administration of rhIL-15 resulted in a clearance of lung lesions in patients with malignant melanoma (74).
CTLA4	1493	Ctla4	12477	2.34085	9.16e-05	0.00137562	cytotoxic T-lymphocyte associated protein 4	GO:0045590 negative regulation of regulatory T cell differentiation;GO:0030889 negative regulation of B cell proliferation;GO:0045589 regulation of regulatory T cell differentiation	Human disease related genes:Nervous system diseases:Other nervous and sensory system diseases; Human disease related genes:Immune system diseases:Allergies and autoimmune diseases; Human disease related genes:Immune system diseases:Other immune system diseases; Human disease related genes:Endocrine and metabolic diseases:Diabetes; CD markers; Disease related genes; Human disease related genes:Dig…	Ipilimumab	(M60)PID NFAT TFPATHWAY	(M5947)HALLMARK IL2 STAT5 SIGNALING	Y	Intradermal anti–CTLA-4 administration after primary tumor excision in melanoma induced a favorable immune response (75).

## Sheet: references
1	Le PT, Ha N, Tran NK, Newman AG, Esselen KM, Dalrymple JL, et al. Targeting Cbx3/HP1γ Induces LEF-1 and IL-21R to Promote Tumor-Infiltrating CD8 T-Cell Persistence. Front Immunol. 2021;12:738958.
2	Winnepenninckx V, Lazar V, Michiels S, Dessen P, Stas M, Alonso SR, et al. Gene expression profiling of primary cutaneous melanoma and clinical outcome. J Natl Cancer Inst. 2006;98(7):472-82.
3	Cheng S, Li Z, Zhang W, Sun Z, Fan Z, Luo J, et al. Identification of IL10RA by Weighted Correlation Network Analysis and in vitro Validation of Its Association With Prognosis of Metastatic Melanoma. Front Cell Dev Biol. 2020;8:630790.
4	Tiffen J, Gallagher SJ, Filipp F, Gunatilake D, Emran AA, Cullinane C, et al. EZH2 Cooperates with DNA Methylation to Downregulate Key Tumor Suppressors and IFN Gene Signatures in Melanoma. J Invest Dermatol. 2020;140(12):2442-54.e5.
5	Si Y, Lin A, Ding W, Meng H, Luo P, and Zhang J. CARD11 alteration as a candidate biomarker of skin cutaneous melanoma treated with immune checkpoint blockade. Am J Transl Res. 2021;13(1):286-300.
6	Karki R, Sundaram B, Sharma BR, Lee S, Malireddi RKS, Nguyen LN, et al. ADAR1 restricts ZBP1-mediated immune response and PANoptosis to promote tumorigenesis. Cell Rep. 2021;37(3):109858.
7	Hajaj E, Eisenberg G, Klein S, Frankenburg S, Merims S, Ben David I, et al. SLAMF6​ deficiency augments tumor killing and skews toward an effector phenotype revealing it as a novel T cell checkpoint. Elife. 2020;9.
8	Wang J, Hirose H, Du G, Chong K, Kiyohara E, Witz IP, et al. P-REX1 amplification promotes progression of cutaneous melanoma via the PAK1/P38/MMP-2 pathway. Cancer Lett. 2017;407:66-75.
9	Taghizadeh R, Noh M, Huh YH, Ciusani E, Sigalotti L, Maio M, et al. CXCR6, a newly defined biomarker of tissue-specific stem cell asymmetric self-renewal, identifies more aggressive human melanoma cancer stem cells. PLoS One. 2010;5(12):e15183.
10	Tang L, Peng C, Zhu SS, Zhou Z, Liu H, Cheng Q, et al. Tre2-Bub2-Cdc16 Family Proteins Based Nomogram Serve as a Promising Prognosis Predicting Model for Melanoma. Front Oncol. 2020;10:579625.
11	Zhang M, Yan Z, Wang J, and Yao X. Toll-like receptors 7 and 8 expression correlates with the expression of immune biomarkers and positively predicts the clinical outcome of patients with melanoma. Onco Targets Ther. 2017;10:4339-46.
12	Wang LX, Li Y, and Chen GZ. Network-based co-expression analysis for exploring the potential diagnostic biomarkers of metastatic melanoma. PLoS One. 2018;13(1):e0190447.
13	Chen H, Chen Y, Deng M, John S, Gui X, Kansagra A, et al. Antagonistic anti-LILRB1 monoclonal antibody regulates antitumor functions of natural killer cells. J Immunother Cancer. 2020;8(2).
14	Qin Y, Liu H, Huang X, Huang L, Liao L, Li J, et al. GIMAP7 as a Potential Predictive Marker for Pan-Cancer Prognosis and Immunotherapy Efficacy. J Inflamm Res. 2022;15:1047-61.
15	Wang Q, Wang X, Liang Q, Wang S, Xiwen L, Pan F, et al. Distinct prognostic value of mRNA expression of guanylate-binding protein genes in skin cutaneous melanoma. Oncol Lett. 2018;15(5):7914-22.
16	Clark CA, Gupta HB, and Curiel TJ. Tumor cell-intrinsic CD274/PD-L1: A novel metabolic balancing act with clinical potential. Autophagy. 2017;13(5):987-8.
17	Lv L, Wei Q, Wang Z, Zhao Y, Chen N, and Yi Q. Clinical and Molecular Correlates of NLRC5 Expression in Patients With Melanoma. Front Bioeng Biotechnol. 2021;9:690186.
18	Zhu J, Hao S, Zhang X, Qiu J, Xuan Q, and Ye L. Integrated Bioinformatics Analysis Exhibits Pivotal Exercise-Induced Genes and Corresponding Pathways in Malignant Melanoma. Front Genet. 2020;11:637320.
19	Wang J, Sanmamed MF, Datar I, Su TT, Ji L, Sun J, et al. Fibrinogen-like Protein 1 Is a Major Immune Inhibitory Ligand of LAG-3. Cell. 2019;176(1-2):334-47.e12.
20	Nyakas M, Fleten KG, Haugen MH, Engedal N, Sveen C, Farstad IN, et al. AXL inhibition improves BRAF-targeted treatment in melanoma. Sci Rep. 2022;12(1):5076.
21	Pachynski RK, Zabel BA, Kohrt HE, Tejeda NM, Monnier J, Swanson CD, et al. The chemoattractant chemerin suppresses melanoma by recruiting natural killer cell antitumor defenses. J Exp Med. 2012;209(8):1427-35.
22	Zeng N, Guo C, Wang Y, Li L, Chen X, Gao S, et al. Characterization of Aging-Related Genes to Predict Prognosis and Evaluate the Tumor Immune Microenvironment in Malignant Melanoma. J Oncol. 2022;2022:1271378.
23	Tabbekh M, Mokrani-Hammani M, Bismuth G, and Mami-Chouaib F. T-cell modulatory properties of CD5 and its role in antitumor immune responses. Oncoimmunology. 2013;2(1):e22841.
24	Chen JC, Perez-Lorenzo R, Saenger YM, Drake CG, and Christiano AM. IKZF1 Enhances Immune Infiltrate Recruitment in Solid Tumors and Susceptibility to Immunotherapy. Cell Syst. 2018;7(1):92-103.e4.
25	Ji C, Li Y, Yang K, Gao Y, Sha Y, Xiao D, et al. Identification of four genes associated with cutaneous metastatic melanoma. Open Med (Wars). 2020;15(1):531-9.
26	Song B, Wu P, Liang Z, Wang J, Zheng Y, Wang Y, et al. A Novel Necroptosis-Related Gene Signature in Skin Cutaneous Melanoma Prognosis and Tumor Microenvironment. Front Genet. 2022;13:917007.
27	Fukuda Y, Bustos MA, Cho SN, Roszik J, Ryu S, Lopez VM, et al. Interplay between soluble CD74 and macrophage-migration inhibitory factor drives tumor growth and influences patient survival in melanoma. Cell Death Dis. 2022;13(2):117.
28	Bulla R, Tripodo C, Rami D, Ling GS, Agostinis C, Guarnotta C, et al. C1q acts in the tumour microenvironment as a cancer-promoting factor independently of complement activation. Nat Commun. 2016;7:10346.
29	Song WM, Agrawal P, Von Itter R, Fontanals-Cirera B, Wang M, Zhou X, et al. Network models of primary melanoma microenvironments identify key melanoma regulators underlying prognosis. Nat Commun. 2021;12(1):1214.
30	Barry KC, Hsu J, Broz ML, Cueto FJ, Binnewies M, Combes AJ, et al. A natural killer-dendritic cell axis defines checkpoint therapy-responsive tumor microenvironments. Nat Med. 2018;24(8):1178-91.
31	Wylie B, Seppanen E, Xiao K, Zemek R, Zanker D, Prato S, et al. Cross-presentation of cutaneous melanoma antigen by migratory XCR1(+)CD103(-) and XCR1(+)CD103(+) dendritic cells. Oncoimmunology. 2015;4(8):e1019198.
32	Singh M, Vianden C, Cantwell MJ, Dai Z, Xiao Z, Sharma M, et al. Intratumoral CD40 activation and checkpoint blockade induces T cell-mediated eradication of melanoma in the brain. Nat Commun. 2017;8(1):1447.
33	Byrne-Hoffman CN, Deng W, McGrath O, Wang P, Rojanasakul Y, and Klinke DJ, 2nd. Interleukin-12 elicits a non-canonical response in B16 melanoma cells to enhance survival. Cell Commun Signal. 2020;18(1):78.
34	Xu C, and Chen H. A Ferroptosis-Related Gene Model Predicts Prognosis and Immune Microenvironment for Cutaneous Melanoma. Front Genet. 2021;12:697043.
35	Mandruzzato S, Callegaro A, Turcatel G, Francescato S, Montesco MC, Chiarion-Sileni V, et al. A gene expression signature associated with survival in metastatic melanoma. J Transl Med. 2006;4:50.
36	Yonekura S, and Ueda K. EVI2B Is a New Prognostic Biomarker in Metastatic Melanoma with IFNgamma Associated Immune Infiltration. Cancers (Basel). 2021;13(16).
37	Huang B, Han W, Sheng ZF, and Shen GL. Identification of immune-related biomarkers associated with tumorigenesis and prognosis in cutaneous melanoma patients. Cancer Cell Int. 2020;20:195.
38	Roberts DJ, Franklin NA, Kingeter LM, Yagita H, Tutt AL, Glennie MJ, et al. Control of established melanoma by CD27 stimulation is associated with enhanced effector function and persistence, and reduced PD-1 expression of tumor infiltrating CD8(+) T cells. J Immunother. 2010;33(8):769-79.
39	Fagone P, Caltabiano R, Russo A, Lupo G, Anfuso CD, Basile MS, et al. Identification of novel chemotherapeutic strategies for metastatic uveal melanoma. Sci Rep. 2017;7:44564.
40	Matsuda M, Petersson M, Lenkei R, Taupin JL, Magnusson I, Mellstedt H, et al. Alterations in the signal-transducing molecules of T cells and NK cells in colorectal tumor-infiltrating, gut mucosal and peripheral lymphocytes: correlation with the stage of the disease. Int J Cancer. 1995;61(6):765-72.
41	Iwanaga R, Truong BT, Hsu JY, Lambert KA, Vyas R, Orlicky D, et al. Loss of prdm1a accelerates melanoma onset and progression. Mol Carcinog. 2020;59(9):1052-63.
42	Wang L, Wei CY, Xu YY, Deng XY, Wang Q, Ying JH, et al. Prognostic genes of melanoma identified by weighted gene co-expression network analysis and drug repositioning using a network-based method. Oncol Lett. 2019;18(6):6066-78.
43	Vicente A, Novoloaca A, Cahais V, Awada Z, Cuenin C, Spitz N, et al. Cutaneous and acral melanoma cross-OMICs reveals prognostic cancer drivers associated with pathobiology and ultraviolet exposure. Nat Commun. 2022;13(1):4115.
44	Zhou T, Damsky W, Weizman OE, McGeary MK, Hartmann KP, Rosen CE, et al. IL-18BP is a secreted immune checkpoint and barrier to IL-18 immunotherapy. Nature. 2020;583(7817):609-14.
45	Zhang C, Dang D, Cong L, Sun H, and Cong X. Pivotal factors associated with the immunosuppressive tumor microenvironment and melanoma metastasis. Cancer Med. 2021;10(14):4710-20.
46	Kwon R, Hong BK, Lee KG, Choi E, Sabbagh L, Cho CS, et al. Regulation of tumor growth by leukocyte-specific protein 1 in T cells. J Immunother Cancer. 2020;8(2).
47	Harcharik S, Bernardo S, Moskalenko M, Pan M, Sivendran M, Bell H, et al. Defining the role of CD2 in disease progression and overall survival among patients with completely resected stage-II to -III cutaneous melanoma. J Am Acad Dermatol. 2014;70(6):1036-44.
48	Scott KL, Nogueira C, Heffernan TP, van Doorn R, Dhakal S, Hanna JA, et al. Proinvasion metastasis drivers in early-stage melanoma are oncogenes. Cancer Cell. 2011;20(1):92-103.
49	Takekoshi T, Fang L, Paragh G, and Hwang ST. CCR7-expressing B16 melanoma cells downregulate interferon-γ-mediated inflammation and increase lymphangiogenesis in the tumor microenvironment. Oncogenesis. 2012;1(5):e9.
50	Sun R, Wu Y, Zhou H, Wu Y, Yang Z, Gu Y, et al. Eomes Impedes Durable Response to Tumor Immunotherapy by Inhibiting Stemness, Tissue Residency, and Promoting the Dysfunctional State of Intratumoral CD8(+) T Cells. Front Cell Dev Biol. 2021;9:640224.
51	Xuan X, Wang Y, Sun Y, and Huang C. Identification of Genes Potentially Associated with Melanoma Tumorigenesis Through Co-Expression Network Analysis. Int J Gen Med. 2021;14:8495-508.
52	Fröhlich A, Loick S, Bawden EG, Fietz S, Dietrich J, Diekmann E, et al. Comprehensive analysis of tumor necrosis factor receptor TNFRSF9 (4-1BB) DNA methylation with regard to molecular and clinicopathological features, immune infiltrates, and response prediction to immunotherapy in melanoma. EBioMedicine. 2020;52:102647.
53	Roufas C, Chasiotis D, Makris A, Efstathiades C, Dimopoulos C, and Zaravinos A. The Expression and Prognostic Impact of Immune Cytolytic Activity-Related Markers in Human Malignancies: A Comprehensive Meta-analysis. Front Oncol. 2018;8:27.
54	Konjević G, Jović V, Vuletić A, Radulović S, Jelić S, and Spuzić I. CD69 on CD56+ NK cells and response to chemoimmunotherapy in metastatic melanoma. Eur J Clin Invest. 2007;37(11):887-96.
55	Inoue H, Park JH, Kiyotani K, Zewde M, Miyashita A, Jinnin M, et al. Intratumoral expression levels of PD-L1, GZMA, and HLA-A along with oligoclonal T cell expansion associate with response to nivolumab in metastatic melanoma. Oncoimmunology. 2016;5(9):e1204507.
56	Clancy-Thompson E, Perekslis TJ, Croteau W, Alexander MP, Chabanet TB, Turk MJ, et al. Melanoma Induces, and Adenosine Suppresses, CXCR3-Cognate Chemokine Production and T-cell Infiltration of Lungs Bearing Metastatic-like Disease. Cancer Immunol Res. 2015;3(8):956-67.
57	Brandsma D, Reijneveld JC, Taphoorn MJ, de Boer HC, Gebbink MF, Ulfman LH, et al. Vascular cell adhesion molecule-1 is a key adhesion molecule in melanoma cell adhesion to the leptomeninges. Lab Invest. 2002;82(11):1493-502.
58	Demir M, and Cizmecioglu O. ZAP70 Activation Compensates for Loss of Class IA PI3K Isoforms Through Activation of the JAK-STAT3 Pathway. Cancer Diagn Progn. 2022;2(3):391-404.
59	Li XY, Corvino D, Nowlan B, Aguilera AR, Ng SS, Braun M, et al. NKG7 Is Required for Optimal Antitumor T-cell Immunity. Cancer Immunol Res. 2022;10(2):154-61.
60	Niu Z, Wang X, Xu Y, Li Y, Gong X, Zeng Q, et al. Development and Validation of a Novel Survival Model for Cutaneous Melanoma Based on Necroptosis-Related Genes. Front Oncol. 2022;12:852803.
61	Kalaora S, Lee JS, Barnea E, Levy R, Greenberg P, Alon M, et al. Immunoproteasome expression is associated with better prognosis and response to checkpoint therapies in melanoma. Nat Commun. 2020;11(1):896.
62	Shao L, Hou W, Scharping NE, Vendetti FP, Srivastava R, Roy CN, et al. IRF1 Inhibits Antitumor Immunity through the Upregulation of PD-L1 in the Tumor Cell. Cancer Immunol Res. 2019;7(8):1258-66.
63	Sade-Feldman M, Jiao YJ, Chen JH, Rooney MS, Barzily-Rokni M, Eliane JP, et al. Resistance to checkpoint blockade therapy through inactivation of antigen presentation. Nat Commun. 2017;8(1):1136.
64	Wang Q, Pan F, Li S, Huang R, Wang X, Wang S, et al. The prognostic value of the proteasome activator subunit gene family in skin cutaneous melanoma. J Cancer. 2019;10(10):2205-19.
65	Kamarashev J, Ferrone S, Seifert B, Böni R, Nestle FO, Burg G, et al. TAP1 down-regulation in primary melanoma lesions: an independent marker of poor prognosis. Int J Cancer. 2001;95(1):23-8.
66	Perez-Valle A, Ochoa B, Shah KN, Barreda-Gomez G, Astigarraga E, Boyano MD, et al. Upregulated phospholipase D2 expression and activity is related to the metastatic properties of melanoma. Oncol Lett. 2022;23(5):140.
67	Carson CC, Moschos SJ, Edmiston SN, Darr DB, Nikolaishvili-Feinberg N, Groben PA, et al. IL2 Inducible T-cell Kinase, a Novel Therapeutic Target in Melanoma. Clin Cancer Res. 2015;21(9):2167-76.
68	Osborn JL, and Greer SF. Metastatic melanoma cells evade immune detection by silencing STAT1. Int J Mol Sci. 2015;16(2):4343-61.
69	Wu X, Wang X, Zhao Y, Li K, Yu B, and Zhang J. Granzyme family acts as a predict biomarker in cutaneous melanoma and indicates more benefit from anti-PD-1 immunotherapy. Int J Med Sci. 2021;18(7):1657-69.
70	Jin L, Chen J, Liu XY, Jiang CC, and Zhang XD. The double life of RIPK1. Mol Cell Oncol. 2016;3(1):e1035690.
71	Wang N, Zhang H, Cui X, Ma C, Wang L, and Liu W. Runx3 Induces a Cell Shape Change and Suppresses Migration and Metastasis of Melanoma Cells by Altering a Transcriptional Profile. Int J Mol Sci. 2021;22(4).
72	Cresswell AC, Sisley K, Laws D, Parsons MA, Rennie IG, and Murray AK. Reduced expression of TAP-1 and TAP-2 in posterior uveal melanoma is associated with progression to metastatic disease. Melanoma Res. 2001;11(3):275-81.
73	Deng Z, Xiao M, Du D, Luo N, Liu D, Liu T, et al. DNASE1L3 as a Prognostic Biomarker Associated with Immune Cell Infiltration in Cancer. Onco Targets Ther. 2021;14:2003-17.
74	Robinson TO, and Schluns KS. The potential and promise of IL-15 in immuno-oncogenic therapies. Immunol Lett. 2017;190:159-68.
75	van Pul KM, Notohardjo JCL, Fransen MF, Koster BD, Stam AGM, Chondronasiou D, et al. Local delivery of low-dose anti-CTLA-4 to the melanoma lymphatic basin leads to systemic T(reg) reduction and effector T cell activation. Sci Immunol. 2022;7(73):eabn8097.
